# Supplementary material for: Combining a multi-analyzer stage with a two-dimensional detector for high-resolution powder X-ray diffraction: correcting the angular scale
Source: J Appl Crystallogr. 2021 Jul 7;54(Pt 4):1088–99. doi: 10.1107/S1600576721005288 (PMC8366427; doi:10.1107/S1600576721005288)
Supplement: Supplementary file 2 [file j-54-01088-sup2.txt]

r_wp  67.0689023
r_exp  167.735621
gof  0.399848893

iters 5000
chi2_convergence_criteria 0.0001


prm   bg0a  0.25878`_0.00015 min 0  prm  bg0b -0.00497`_0.00023 prm  bg0c  0.00762`_0.00022
prm   bg1a  0.00879`_0.00015_LIMIT_MIN_0 min 0  prm   bg1b -0.01203`_0.00022 prm   bg1c  0.00736`_0.00022
prm   bg2a  0.15856`_0.00015 min 0  prm  bg2b -0.03818`_0.00023 prm  bg2c  0.01867`_0.00022
prm   bg3a  0.15042`_0.00015 min 0  prm  bg3b -0.04362`_0.00022 prm  bg3c  0.01945`_0.00022
prm   bg4a  0.14943`_0.00015 min 0  prm  bg4b -0.04707`_0.00023 prm  bg4c  0.01907`_0.00022
prm   bg5a  0.14429`_0.00015 min 0  prm  bg5b -0.04784`_0.00022 prm  bg5c  0.01902`_0.00022
prm   bg6a  0.14824`_0.00015 min 0  prm  bg6b -0.04826`_0.00023 prm  bg6c  0.01826`_0.00022
prm   bg7a  0.14437`_0.00015 min 0  prm   bg7b -0.04901`_0.00022 prm   bg7c  0.01858`_0.00022
prm   bg8a  0.16469`_0.00015 min 0  prm   bg8b -0.04966`_0.00023 prm   bg8c  0.01581`_0.00022

do_errors

#include "pilatus_xdd4.inp" 

prm !finish_x 45

prm !pix 0.172

fn dd(om, fx, fy) {

def xx = Sin(fx) Sin(fy) Cos(2 Th) - Cos(fx) Sin(2 Th) Cos(om) ;
def yy = Cos(fx) Cos(2 Th) + Sin(fx) Sin(fy) Sin(2 Th) Cos(om) ;
def zz = Sin(fx) Cos(fy) Sin(om) Sin(2 Th) - Sin(alpha) ;
 
def aq = xx^2 + yy^2 ;
def bq = -2 zz xx ;
def cq = zz^2 - yy^2 ;

def TT = ArcCos((-bq + Sqrt(bq^2 - 4 aq cq)) / (2 aq)) ; 

def Delta = (TT + alpha - 2 Th) ;   ' Delta is in radians

return Delta ; } 


prm wav  35453.55907`_0.00091
prm dlwav  0.01834`_0.00009 min 0
'prm dgwav   0.04976_0.00033
prm  !alpha = 3.25 Deg ; :  0.05672
prm  !mantth = 6.32 Deg ; :  0.11030
prm     p1  0.00000`_0.00002_LIMIT_MIN_0 min 0
prm     p2  0.00010`_0.00000 min 0
prm     p3  0.01028`_0.00001 min 0
prm     p4  0.00089`_0.00000 min 0
prm     wh  0.78184`_0.00032 min 0
prm     wh2  0.78845` min 0 max = wh ; 
prm     wg   0.27450`_0.00037 min 0
prm     !dh  1.3
prm     !Ry  0.    ' 0.03882_0.03672 '        Ry in mRad

' offsets in deg 
prm  z0_0  = os_0 Rad  ;  : -8.03766`_0.00000
prm  z0_1  = os_1 Rad  ;  : -6.01299`_0.00000
prm  z0_2  = os_2 Rad  ;  : -4.01701`_0.00000
prm  z0_3  = os_3 Rad  ;  : -2.06677`_0.00000
prm  z0_4  = os_4 Rad  ;  : -0.00017`_0.00000
prm  z0_5  = os_5 Rad  ;  :  2.01884`_0.00000
prm  z0_6  = os_6 Rad  ;  :  4.02987`_0.00000
prm  z0_7  = os_7 Rad  ;  :  5.97614`_0.00000
prm  z0_8  = os_8 Rad  ;  :  7.91228`_0.00000

' channel offsets in rad
prm  os_0  -0.14028`_0.00000
prm  os_1  -0.10495`_0.00000
prm  os_2  -0.07011`_0.00000
prm  os_3  -0.03607`_0.00000
prm  os_4  -0.00000`_0.00000
prm  os_5   0.03524`_0.00000
prm  os_6   0.07033`_0.00000
prm  os_7   0.10430`_0.00000
prm  os_8   0.13810`_0.00000

' dh0 related to roll_x of detector (if any, in pixels per channel)
prm dh0  0.12332`_0.00027

prm  h0_0  =  h0_4  -  4 dh0 ;  :  107.97415`_0.00128 ' 106.52425
prm  h0_1  =  h0_4  -  3 dh0 ;  :  108.09747`_0.00106 ' 106.55505
prm  h0_2  =  h0_4  -  2 dh0 ;  :  108.22078`_0.00087 ' 106.70852
prm  h0_3  =  h0_4  -    dh0 ;  :  108.34410`_0.00074 ' 107.30121
prm  h0_4     108.46742`_0.00069
prm  h0_5  =  h0_4  +    dh0 ;  :  108.59074`_0.00074 ' 107.28161
prm  h0_6  =  h0_4  +  2 dh0 ;  :  108.71406`_0.00087 ' 107.04459
prm  h0_7  =  h0_4  +  3 dh0 ;  :  108.83738`_0.00106 ' 107.27931
prm  h0_8  =  h0_4  +  4 dh0 ;  :  108.96070`_0.00128 ' 107.41254

' fx and fy values in mrad
prm    fx_0     14.25400`_0.00264 '    14.25562_0.00261
prm    fx_1     6.70227`_0.00248 '    6.70520_0.00246
prm    fx_2    -0.79665`_0.00228 '   -0.79517_0.00225
prm    fx_3     8.75989`_0.00224 '    8.76007_0.00222
prm    fx_4     6.10412`_0.00224 '    6.10570_0.00222
prm    fx_5     4.50224`_0.00228 '    4.50309_0.00226
prm    fx_6     4.75110`_0.00238 '    4.75344_0.00235
prm    fx_7     8.05200`_0.00253 '    8.05427_0.00251
prm    fx_8     5.08198`_0.00267 '    5.08402_0.00265

prm   !fy_0  0      min -0.01  max 0.01
prm   !fy_1  0      min -0.01  max 0.01
prm   !fy_2  0      min -0.01  max 0.01
prm   !fy_3  0      min -0.01  max 0.01
prm   !fy_4  0      min -0.01  max 0.01
prm   !fy_5  0      min -0.01  max 0.01
prm   !fy_6  0      min -0.01  max 0.01
prm   !fy_7  0      min -0.01  max 0.01
prm   !fy_8  0      min -0.01  max 0.01

prm    L1_0   = L1_4 (Sin(os_0) - Sin(os_0 - alpha) ) / Sin(alpha) ;  :  436.39778`_0.00000 ' 436.44653
prm    L1_1   = L1_4 (Sin(os_1) - Sin(os_1 - alpha) ) / Sin(alpha) ;  :  438.75043`_0.00000 ' 438.76375
prm    L1_2   = L1_4 (Sin(os_2) - Sin(os_2 - alpha) ) / Sin(alpha) ;  :  440.53352`_0.00000 ' 440.54641
prm    L1_3   = L1_4 (Sin(os_3) - Sin(os_3 - alpha) ) / Sin(alpha) ;  :  441.75942`_0.00000 ' 441.79233
prm    !L1_4    442.5           
prm    L1_5   = L1_4 (Sin(os_5) - Sin(os_5 - alpha) ) / Sin(alpha) ;  :  442.66757`_0.00000 ' 442.66855
prm    L1_6   = L1_4 (Sin(os_6) - Sin(os_6 - alpha) ) / Sin(alpha) ;  :  442.28815`_0.00000 ' 442.29777
prm    L1_7   = L1_4 (Sin(os_7) - Sin(os_7 - alpha) ) / Sin(alpha) ;  :  441.40215`_0.00000 ' 441.38812
prm    L1_8   = L1_4 (Sin(os_8) - Sin(os_8 - alpha) ) / Sin(alpha) ;  :  440.01545`_0.00000 ' 439.94071

prm    L1p_0   = L1_0  (Cos(alpha) Sin(fx_0/1000) Sin(fy_0/1000) - Sin(alpha) Cos(fx_0/1000) ) / -Sin(alpha) ;  :  436.35345`_0.00002
prm    L1p_1   = L1_1  (Cos(alpha) Sin(fx_1/1000) Sin(fy_1/1000) - Sin(alpha) Cos(fx_1/1000) ) / -Sin(alpha) ;  :  438.74057`_0.00001
prm    L1p_2   = L1_2  (Cos(alpha) Sin(fx_2/1000) Sin(fy_2/1000) - Sin(alpha) Cos(fx_2/1000) ) / -Sin(alpha) ;  :  440.53338`_0.00000
prm    L1p_3   = L1_3  (Cos(alpha) Sin(fx_3/1000) Sin(fy_3/1000) - Sin(alpha) Cos(fx_3/1000) ) / -Sin(alpha) ;  :  441.74247`_0.00001
prm    L1p_4   = L1_4  (Cos(alpha) Sin(fx_4/1000) Sin(fy_4/1000) - Sin(alpha) Cos(fx_4/1000) ) / -Sin(alpha) ;  :  442.49176`_0.00001
prm    L1p_5   = L1_5  (Cos(alpha) Sin(fx_5/1000) Sin(fy_5/1000) - Sin(alpha) Cos(fx_5/1000) ) / -Sin(alpha) ;  :  442.66308`_0.00000
prm    L1p_6   = L1_6  (Cos(alpha) Sin(fx_6/1000) Sin(fy_6/1000) - Sin(alpha) Cos(fx_6/1000) ) / -Sin(alpha) ;  :  442.28316`_0.00000
prm    L1p_7   = L1_7  (Cos(alpha) Sin(fx_7/1000) Sin(fy_7/1000) - Sin(alpha) Cos(fx_7/1000) ) / -Sin(alpha) ;  :  441.38784`_0.00001
prm    L1p_8   = L1_8  (Cos(alpha) Sin(fx_8/1000) Sin(fy_8/1000) - Sin(alpha) Cos(fx_8/1000) ) / -Sin(alpha) ;  :  440.00977`_0.00001

prm    L2_0  =  (-L1_4 Cos(mantth) - L2_4 + L1_0(Cos(mantth)Cos(-8 Deg) - Sin(mantth)Sin(-8 Deg))) /                    
                (-Cos(mantth)Cos(-8 Deg - 2 alpha)+Sin(mantth)Sin(-8 Deg - 2 alpha)) ; :  358.12953`_0.01016
prm    L2_1  =  (-L1_4 Cos(mantth) - L2_4 + L1_1(Cos(mantth)Cos(-6 Deg) - Sin(mantth)Sin(-6 Deg))) /         
                (-Cos(mantth)Cos(-6 Deg - 2 alpha)+Sin(mantth)Sin(-6 Deg - 2 alpha)) ; :  354.00981`_0.01012
prm    L2_2  =  (-L1_4 Cos(mantth) - L2_4 + L1_2(Cos(mantth)Cos(-4 Deg) - Sin(mantth)Sin(-4 Deg))) /         
                (-Cos(mantth)Cos(-4 Deg - 2 alpha)+Sin(mantth)Sin(-4 Deg - 2 alpha)) ; :  351.45857`_0.01008
prm    L2_3  =  (-L1_4 Cos(mantth) - L2_4 + L1_3(Cos(mantth)Cos(-2 Deg) - Sin(mantth)Sin(-2 Deg))) /         
                (-Cos(mantth)Cos(-2 Deg - 2 alpha)+Sin(mantth)Sin(-2 Deg - 2 alpha)) ; :  350.44540`_0.01007
prm    L2_4     350.88536`_0.01006                                                                          
prm    L2_5  =  (-L1_4 Cos(mantth) - L2_4 + L1_5(Cos(mantth)Cos(2 Deg) - Sin(mantth)Sin(2 Deg))) /          
                (-Cos(mantth)Cos(2 Deg - 2 alpha)+Sin(mantth)Sin(2 Deg - 2 alpha)) ; :  352.86547`_0.01006 
prm    L2_6  =  (-L1_4 Cos(mantth) - L2_4 + L1_6(Cos(mantth)Cos(4 Deg) - Sin(mantth)Sin(4 Deg))) /         
                (-Cos(mantth)Cos(4 Deg - 2 alpha)+Sin(mantth)Sin(4 Deg - 2 alpha)) ; :  356.35477`_0.01008 
prm    L2_7  =  (-L1_4 Cos(mantth) - L2_4 + L1_7(Cos(mantth)Cos(6 Deg) - Sin(mantth)Sin(6 Deg))) /         
                (-Cos(mantth)Cos(6 Deg - 2 alpha)+Sin(mantth)Sin(6 Deg - 2 alpha)) ; :  361.32142`_0.01011 
prm    L2_8  =  (-L1_4 Cos(mantth) - L2_4 + L1_8(Cos(mantth)Cos(8 Deg) - Sin(mantth)Sin(8 Deg))) /         
                (-Cos(mantth)Cos(8 Deg - 2 alpha)+Sin(mantth)Sin(8 Deg - 2 alpha)) ; :  367.77231`_0.01015 
       
       
prm scal_0  1.69173`_0.00052
prm scal_1  1.51030`_0.00050
prm scal_2  1.63551`_0.00052
prm scal_3  1.64838`_0.00052
prm scal_4  1.65439`_0.00053
prm scal_5  1.62338`_0.00052
prm scal_6  1.68069`_0.00053
prm scal_7  1.62180`_0.00053
prm scal_8  1.67598`_0.00056


for xdds {

	lam
	ymin_on_ymax  0.0001
	la  1 lo  = wav/10^5 ; lh = dlwav ; ' lg = dgwav ;
	
 x_calculation_step  0.0005  ' Yobs_dx_at(Xo) ;
'finish_X = fX_n ;
extra_X_right 0.05
weighting = If(Yobs <= 1, 1, 1/Yobs) ;
LP_Factor(90)

str
  lor_fwhm =   p1 Tan(Th) + p2/Cos(Th) ; 
  gauss_fwhm = p3 Tan(Th) + p4/Cos(Th) ;
 scale = scal_n ;
 
a     4.15689
b =   Get(a) ;
c =   Get(a) ;
al    90
be    90
ga    90
volume   71.830
 
 space_group "Pm3m"
site La    x  0      y  0   z  0   occ La 1    beq  !BL  0.5 num_posns  1
site B     x  0.1991 y 0.5  z 0.5  occ  B 1    beq  !BB  0.5 num_posns  6

}


for xdds 1 to 116 {
'MA4

local  h = (column - h0_4) pix  ; 
local  fx = fx_4/1000 ;  :  0.00610`_0.00000
local  fy = fy_4/1000 ;  :  0.00000
local  L1p = L1p_4 ;
local  os = os_4 ;
local  scal_n = scal_4/1e7 ;
finish_X = finish_x - os Rad ;
extra_X_right = os Rad ;
extra_X_left = -os Rad ;

'Out_for_plot("MA4_obs_calc")

local om1 =  ArcTan( h / ((L1_4+L2_4) Sin(2 Th))) ;     
local dd1 =  dd(om1, fx, fy) ; 
local tthmd1 = 2 Th - os + dd1 - mantth ;
local tthma1 = 2 Th + dd1 - alpha ; 
local L31 =  ( L1p(Cos(tthmd1)Cos(2 Th) + Sin(tthmd1)Sin(2 Th)Cos(om1)) - L1_4 Cos(mantth) - L2_4 ) /
             ( -Cos(tthmd1)(Cos(2 Th) +2 Sin(alpha)(Sin(tthma1)Cos(fx) + Cos(tthma1)Sin(fx)Sin(fy)))
             -Sin(tthmd1)(Sin(2 Th)Cos(om1) + 2 Sin(alpha)(Sin(tthma1)Sin(fx)Sin(fy) - Cos(tthma1)Cos(fx)))) ;

local om2 =  ArcSin((h + 2 L31 Sin(alpha)Sin(fx)Cos(fy))/((L1p + L31)Sin(2 Th))) ;
local dd2 =  dd(om2, fx, fy) ; 
local tthmd2 = 2 Th - os + dd2 - mantth ;
local tthma2 = 2 Th + dd2 - alpha ; 
local L32 =  ( L1p(Cos(tthmd2)Cos(2 Th) + Sin(tthmd2)Sin(2 Th)Cos(om2)) - L1_4 Cos(mantth) - L2_4 ) /
             ( -Cos(tthmd2)(Cos(2 Th) +2 Sin(alpha)(Sin(tthma2)Cos(fx) + Cos(tthma2)Sin(fx)Sin(fy)))
             -Sin(tthmd2)(Sin(2 Th)Cos(om2) + 2 Sin(alpha)(Sin(tthma2)Sin(fx)Sin(fy) - Cos(tthma2)Cos(fx)))) ;

local om3 =  ArcSin((h + 2 L32 Sin(alpha)Sin(fx)Cos(fy))/((L1p + L32)Sin(2 Th))) ;
local dd3 =  dd(om3, fx, fy) ; 
local tthmd3 = 2 Th - os + dd3 - mantth ;
local tthma3 = 2 Th + dd3 - alpha ; 
local L33 =  ( L1p(Cos(tthmd3)Cos(2 Th) + Sin(tthmd3)Sin(2 Th)Cos(om3)) - L1_4 Cos(mantth) - L2_4 ) /
             ( -Cos(tthmd3)(Cos(2 Th) +2 Sin(alpha)(Sin(tthma3)Cos(fx) + Cos(tthma3)Sin(fx)Sin(fy)))
              -Sin(tthmd3)(Sin(2 Th)Cos(om3) + 2 Sin(alpha)(Sin(tthma3)Sin(fx)Sin(fy) - Cos(tthma3)Cos(fx)))) ;

local om4 =  ArcSin((h + 2 L33 Sin(alpha)Sin(fx)Cos(fy))/((L1p + L33)Sin(2 Th))) ;
local dd4 =  dd(om4, fx, fy) ; 
local tthmd4 = 2 Th - os + dd4 - mantth ;
local tthma4 = 2 Th + dd4 - alpha ; 
local L34 =  ( L1p(Cos(tthmd4)Cos(2 Th) + Sin(tthmd4)Sin(2 Th)Cos(om4)) - L1_4 Cos(mantth) - L2_4 ) /
             ( -Cos(tthmd4)(Cos(2 Th) +2 Sin(alpha)(Sin(tthma4)Cos(fx) + Cos(tthma4)Sin(fx)Sin(fy)))
              -Sin(tthmd4)(Sin(2 Th)Cos(om4) + 2 Sin(alpha)(Sin(tthma4)Sin(fx)Sin(fy) - Cos(tthma4)Cos(fx)))) ;

local om5 =  ArcSin((h + 2 L34 Sin(alpha)Sin(fx)Cos(fy))/((L1p + L34)Sin(2 Th))) ;
local dd5 =  dd(om5, fx, fy) ; 
local tthmd5 = 2 Th - os + dd5 - mantth ;
local tthma5 = 2 Th + dd5 - alpha ; 
local L35 =  ( L1p(Cos(tthmd5)Cos(2 Th) + Sin(tthmd5)Sin(2 Th)Cos(om5)) - L1_4 Cos(mantth) - L2_4 ) /
             ( -Cos(tthmd5)(Cos(2 Th) +2 Sin(alpha)(Sin(tthma5)Cos(fx) + Cos(tthma5)Sin(fx)Sin(fy)))
              -Sin(tthmd5)(Sin(2 Th)Cos(om5) + 2 Sin(alpha)(Sin(tthma5)Sin(fx)Sin(fy) - Cos(tthma5)Cos(fx)))) ;

local om6 =  ArcSin((h + 2 L35 Sin(alpha)Sin(fx)Cos(fy))/((L1p + L35)Sin(2 Th))) ;
local dd6 =  dd(om6, fx, fy) ;
local tthmd6 = 2 Th - os + dd6 - mantth ;
local tthma6 = 2 Th + dd6 - alpha ; 
local L36 =  ( L1p(Cos(tthmd6)Cos(2 Th) + Sin(tthmd6)Sin(2 Th)Cos(om6)) - L1_4 Cos(mantth) - L2_4 ) /
             ( -Cos(tthmd6)(Cos(2 Th) +2 Sin(alpha)(Sin(tthma6)Cos(fx) + Cos(tthma6)Sin(fx)Sin(fy)))
              -Sin(tthmd6)(Sin(2 Th)Cos(om6) + 2 Sin(alpha)(Sin(tthma6)Sin(fx)Sin(fy) - Cos(tthma6)Cos(fx)))) ;

local om7 =  ArcSin((h + 2 L36 Sin(alpha)Sin(fx)Cos(fy))/((L1p + L36)Sin(2 Th))) ;
local dd7 =  dd(om7, fx, fy) ; 
local tthmd7 = 2 Th - os + dd7 - mantth ;
local tthma7 = 2 Th + dd7 - alpha ; 
local L37 =  ( L1p(Cos(tthmd7)Cos(2 Th) + Sin(tthmd7)Sin(2 Th)Cos(om7)) - L1_4 Cos(mantth) - L2_4 ) /
             ( -Cos(tthmd7)(Cos(2 Th) +2 Sin(alpha)(Sin(tthma7)Cos(fx) + Cos(tthma7)Sin(fx)Sin(fy)))
              -Sin(tthmd7)(Sin(2 Th)Cos(om7) + 2 Sin(alpha)(Sin(tthma7)Sin(fx)Sin(fy) - Cos(tthma7)Cos(fx)))) ;

local om8 =  ArcSin((h + 2 L37 Sin(alpha)Sin(fx)Cos(fy))/((L1p + L37)Sin(2 Th))) ;
local dd8 =  dd(om8, fx, fy) ;
local tthmd8 = 2 Th - os + dd8 - mantth ;
local tthma8 = 2 Th + dd8 - alpha ; 
local L38 =  ( L1p(Cos(tthmd8)Cos(2 Th) + Sin(tthmd8)Sin(2 Th)Cos(om8)) - L1_4 Cos(mantth) - L2_4 ) /
             ( -Cos(tthmd8)(Cos(2 Th) +2 Sin(alpha)(Sin(tthma8)Cos(fx) + Cos(tthma8)Sin(fx)Sin(fy)))
              -Sin(tthmd8)(Sin(2 Th)Cos(om8) + 2 Sin(alpha)(Sin(tthma8)Sin(fx)Sin(fy) - Cos(tthma8)Cos(fx)))) ;

local om9 =  ArcSin((h + 2 L38 Sin(alpha)Sin(fx)Cos(fy))/((L1p + L38)Sin(2 Th))) ;
local dd9 =  dd(om9, fx, fy) ; 
local tthmd9 = 2 Th - os + dd9 - mantth ;
local tthma9 = 2 Th + dd9 - alpha ; 
local L39 =  ( L1p(Cos(tthmd9)Cos(2 Th) + Sin(tthmd9)Sin(2 Th)Cos(om9)) - L1_4 Cos(mantth) - L2_4 ) /
             ( -Cos(tthmd9)(Cos(2 Th) +2 Sin(alpha)(Sin(tthma9)Cos(fx) + Cos(tthma9)Sin(fx)Sin(fy)))
              -Sin(tthmd9)(Sin(2 Th)Cos(om9) + 2 Sin(alpha)(Sin(tthma9)Sin(fx)Sin(fy) - Cos(tthma9)Cos(fx)))) ; 

local omp =  ArcSin((h+dh/2 + 2 L39 Sin(alpha)Sin(fx)Cos(fy))/((L1p + L39)Sin(2 Th))) ;
local ddp =  dd(omp, fx, fy) ; 

local omm =  ArcSin((h-dh/2 + 2 L39 Sin(alpha)Sin(fx)Cos(fy))/((L1p + L39)Sin(2 Th))) ;
local ddm =  dd(omm, fx, fy) ; 

local wdd = Rad  Max(Abs(ddp-ddm),Abs(ddp-dd9),Abs(ddm-dd9)) ;
    
gauss_fwhm = wg wdd ;
stacked_hats_conv whole_hat = wh wdd ; whole_hat = wh wdd ;

th2_offset = -os Rad + dd9 Rad ; :  0.000634095112`


}


for xdds 117 to 232 {
'MA0

local  h = (column - h0_0) pix  ; 
local  fx = fx_0/1000 ;   :  0.01425`_0.00000
local  fy = fy_0/1000 ;   :  0.00000
local  L1p = L1p_0 ;
local  os = os_0 ;
local  scal_n = scal_0/1e7 ;
finish_X = finish_x - os Rad ;
extra_X_right = os Rad ;
extra_X_left = -os Rad ;

local om1 =  ArcTan( h / ((L1_0+L2_0) Sin(2 Th))) ;     
local dd1 =  dd(om1, fx, fy) ; 
local tthmd1 = 2 Th - os + dd1 - mantth ;
local tthma1 = 2 Th + dd1 - alpha ; 
local L31 =  ( L1p(Cos(tthmd1)Cos(2 Th) + Sin(tthmd1)Sin(2 Th)Cos(om1)) - L1_4 Cos(mantth) - L2_4 ) /
             ( -Cos(tthmd1)(Cos(2 Th) +2 Sin(alpha)(Sin(tthma1)Cos(fx) + Cos(tthma1)Sin(fx)Sin(fy)))
             -Sin(tthmd1)(Sin(2 Th)Cos(om1) + 2 Sin(alpha)(Sin(tthma1)Sin(fx)Sin(fy) - Cos(tthma1)Cos(fx)))) ;

local om2 =  ArcSin((h + 2 L31 Sin(alpha)Sin(fx)Cos(fy))/((L1p + L31)Sin(2 Th))) ;
local dd2 =  dd(om2, fx, fy) ; 
local tthmd2 = 2 Th - os + dd2 - mantth ;
local tthma2 = 2 Th + dd2 - alpha ; 
local L32 =  ( L1p(Cos(tthmd2)Cos(2 Th) + Sin(tthmd2)Sin(2 Th)Cos(om2)) - L1_4 Cos(mantth) - L2_4 ) /
             ( -Cos(tthmd2)(Cos(2 Th) +2 Sin(alpha)(Sin(tthma2)Cos(fx) + Cos(tthma2)Sin(fx)Sin(fy)))
             -Sin(tthmd2)(Sin(2 Th)Cos(om2) + 2 Sin(alpha)(Sin(tthma2)Sin(fx)Sin(fy) - Cos(tthma2)Cos(fx)))) ;

local om3 =  ArcSin((h + 2 L32 Sin(alpha)Sin(fx)Cos(fy))/((L1p + L32)Sin(2 Th))) ;
local dd3 =  dd(om3, fx, fy) ; 
local tthmd3 = 2 Th - os + dd3 - mantth ;
local tthma3 = 2 Th + dd3 - alpha ; 
local L33 =  ( L1p(Cos(tthmd3)Cos(2 Th) + Sin(tthmd3)Sin(2 Th)Cos(om3)) - L1_4 Cos(mantth) - L2_4 ) /
             ( -Cos(tthmd3)(Cos(2 Th) +2 Sin(alpha)(Sin(tthma3)Cos(fx) + Cos(tthma3)Sin(fx)Sin(fy)))
              -Sin(tthmd3)(Sin(2 Th)Cos(om3) + 2 Sin(alpha)(Sin(tthma3)Sin(fx)Sin(fy) - Cos(tthma3)Cos(fx)))) ;

local om4 =  ArcSin((h + 2 L33 Sin(alpha)Sin(fx)Cos(fy))/((L1p + L33)Sin(2 Th))) ;
local dd4 =  dd(om4, fx, fy) ; 
local tthmd4 = 2 Th - os + dd4 - mantth ;
local tthma4 = 2 Th + dd4 - alpha ; 
local L34 =  ( L1p(Cos(tthmd4)Cos(2 Th) + Sin(tthmd4)Sin(2 Th)Cos(om4)) - L1_4 Cos(mantth) - L2_4 ) /
             ( -Cos(tthmd4)(Cos(2 Th) +2 Sin(alpha)(Sin(tthma4)Cos(fx) + Cos(tthma4)Sin(fx)Sin(fy)))
              -Sin(tthmd4)(Sin(2 Th)Cos(om4) + 2 Sin(alpha)(Sin(tthma4)Sin(fx)Sin(fy) - Cos(tthma4)Cos(fx)))) ;

local om5 =  ArcSin((h + 2 L34 Sin(alpha)Sin(fx)Cos(fy))/((L1p + L34)Sin(2 Th))) ;
local dd5 =  dd(om5, fx, fy) ; 
local tthmd5 = 2 Th - os + dd5 - mantth ;
local tthma5 = 2 Th + dd5 - alpha ; 
local L35 =  ( L1p(Cos(tthmd5)Cos(2 Th) + Sin(tthmd5)Sin(2 Th)Cos(om5)) - L1_4 Cos(mantth) - L2_4 ) /
             ( -Cos(tthmd5)(Cos(2 Th) +2 Sin(alpha)(Sin(tthma5)Cos(fx) + Cos(tthma5)Sin(fx)Sin(fy)))
              -Sin(tthmd5)(Sin(2 Th)Cos(om5) + 2 Sin(alpha)(Sin(tthma5)Sin(fx)Sin(fy) - Cos(tthma5)Cos(fx)))) ;

local om6 =  ArcSin((h + 2 L35 Sin(alpha)Sin(fx)Cos(fy))/((L1p + L35)Sin(2 Th))) ;
local dd6 =  dd(om6, fx, fy) ;
local tthmd6 = 2 Th - os + dd6 - mantth ;
local tthma6 = 2 Th + dd6 - alpha ; 
local L36 =  ( L1p(Cos(tthmd6)Cos(2 Th) + Sin(tthmd6)Sin(2 Th)Cos(om6)) - L1_4 Cos(mantth) - L2_4 ) /
             ( -Cos(tthmd6)(Cos(2 Th) +2 Sin(alpha)(Sin(tthma6)Cos(fx) + Cos(tthma6)Sin(fx)Sin(fy)))
              -Sin(tthmd6)(Sin(2 Th)Cos(om6) + 2 Sin(alpha)(Sin(tthma6)Sin(fx)Sin(fy) - Cos(tthma6)Cos(fx)))) ;

local om7 =  ArcSin((h + 2 L36 Sin(alpha)Sin(fx)Cos(fy))/((L1p + L36)Sin(2 Th))) ;
local dd7 =  dd(om7, fx, fy) ; 
local tthmd7 = 2 Th - os + dd7 - mantth ;
local tthma7 = 2 Th + dd7 - alpha ; 
local L37 =  ( L1p(Cos(tthmd7)Cos(2 Th) + Sin(tthmd7)Sin(2 Th)Cos(om7)) - L1_4 Cos(mantth) - L2_4 ) /
             ( -Cos(tthmd7)(Cos(2 Th) +2 Sin(alpha)(Sin(tthma7)Cos(fx) + Cos(tthma7)Sin(fx)Sin(fy)))
              -Sin(tthmd7)(Sin(2 Th)Cos(om7) + 2 Sin(alpha)(Sin(tthma7)Sin(fx)Sin(fy) - Cos(tthma7)Cos(fx)))) ;

local om8 =  ArcSin((h + 2 L37 Sin(alpha)Sin(fx)Cos(fy))/((L1p + L37)Sin(2 Th))) ;
local dd8 =  dd(om8, fx, fy) ;
local tthmd8 = 2 Th - os + dd8 - mantth ;
local tthma8 = 2 Th + dd8 - alpha ; 
local L38 =  ( L1p(Cos(tthmd8)Cos(2 Th) + Sin(tthmd8)Sin(2 Th)Cos(om8)) - L1_4 Cos(mantth) - L2_4 ) /
             ( -Cos(tthmd8)(Cos(2 Th) +2 Sin(alpha)(Sin(tthma8)Cos(fx) + Cos(tthma8)Sin(fx)Sin(fy)))
              -Sin(tthmd8)(Sin(2 Th)Cos(om8) + 2 Sin(alpha)(Sin(tthma8)Sin(fx)Sin(fy) - Cos(tthma8)Cos(fx)))) ;

local om9 =  ArcSin((h + 2 L38 Sin(alpha)Sin(fx)Cos(fy))/((L1p + L38)Sin(2 Th))) ;
local dd9 =  dd(om9, fx, fy) ; 
local tthmd9 = 2 Th - os + dd9 - mantth ;
local tthma9 = 2 Th + dd9 - alpha ; 
local L39 =  ( L1p(Cos(tthmd9)Cos(2 Th) + Sin(tthmd9)Sin(2 Th)Cos(om9)) - L1_4 Cos(mantth) - L2_4 ) /
             ( -Cos(tthmd9)(Cos(2 Th) +2 Sin(alpha)(Sin(tthma9)Cos(fx) + Cos(tthma9)Sin(fx)Sin(fy)))
              -Sin(tthmd9)(Sin(2 Th)Cos(om9) + 2 Sin(alpha)(Sin(tthma9)Sin(fx)Sin(fy) - Cos(tthma9)Cos(fx)))) ; :  358.21629`

local omp =  ArcSin((h+dh/2 + 2 L39 Sin(alpha)Sin(fx)Cos(fy))/((L1p + L39)Sin(2 Th))) ;
local ddp =  dd(omp, fx, fy) ; 

local omm =  ArcSin((h-dh/2 + 2 L39 Sin(alpha)Sin(fx)Cos(fy))/((L1p + L39)Sin(2 Th))) ;
local ddm =  dd(omm, fx, fy) ; 

local wdd = Rad  Max(Abs(ddp-ddm),Abs(ddp-dd9),Abs(ddm-dd9)) ;
    
gauss_fwhm = wg wdd ;
stacked_hats_conv whole_hat = wh wdd ; whole_hat = wh wdd ;

th2_offset = -os Rad + dd9 Rad ; :  8.03667225`

 
}


for xdds 233 to 348 {
'MA1

local  h = (column - h0_1) pix  ; 
local  fx = fx_1/1000 ;   :  0.00670`_0.00000
local  fy = fy_1/1000 ;   :  0.00000
local  L1p = L1p_1 ;
local  os = os_1 ;
local  scal_n = scal_1/1e7 ;
finish_X = finish_x - os Rad ;
extra_X_right = os Rad ;
extra_X_left = -os Rad ;

local om1 =  ArcTan( h / ((L1_0+L2_0) Sin(2 Th))) ;     
local dd1 =  dd(om1, fx, fy) ; 
local tthmd1 = 2 Th - os + dd1 - mantth ;
local tthma1 = 2 Th + dd1 - alpha ; 
local L31 =  ( L1p(Cos(tthmd1)Cos(2 Th) + Sin(tthmd1)Sin(2 Th)Cos(om1)) - L1_4 Cos(mantth) - L2_4 ) /
             ( -Cos(tthmd1)(Cos(2 Th) +2 Sin(alpha)(Sin(tthma1)Cos(fx) + Cos(tthma1)Sin(fx)Sin(fy)))
             -Sin(tthmd1)(Sin(2 Th)Cos(om1) + 2 Sin(alpha)(Sin(tthma1)Sin(fx)Sin(fy) - Cos(tthma1)Cos(fx)))) ;

local om2 =  ArcSin((h + 2 L31 Sin(alpha)Sin(fx)Cos(fy))/((L1p + L31)Sin(2 Th))) ;
local dd2 =  dd(om2, fx, fy) ; 
local tthmd2 = 2 Th - os + dd2 - mantth ;
local tthma2 = 2 Th + dd2 - alpha ; 
local L32 =  ( L1p(Cos(tthmd2)Cos(2 Th) + Sin(tthmd2)Sin(2 Th)Cos(om2)) - L1_4 Cos(mantth) - L2_4 ) /
             ( -Cos(tthmd2)(Cos(2 Th) +2 Sin(alpha)(Sin(tthma2)Cos(fx) + Cos(tthma2)Sin(fx)Sin(fy)))
             -Sin(tthmd2)(Sin(2 Th)Cos(om2) + 2 Sin(alpha)(Sin(tthma2)Sin(fx)Sin(fy) - Cos(tthma2)Cos(fx)))) ;

local om3 =  ArcSin((h + 2 L32 Sin(alpha)Sin(fx)Cos(fy))/((L1p + L32)Sin(2 Th))) ;
local dd3 =  dd(om3, fx, fy) ; 
local tthmd3 = 2 Th - os + dd3 - mantth ;
local tthma3 = 2 Th + dd3 - alpha ; 
local L33 =  ( L1p(Cos(tthmd3)Cos(2 Th) + Sin(tthmd3)Sin(2 Th)Cos(om3)) - L1_4 Cos(mantth) - L2_4 ) /
             ( -Cos(tthmd3)(Cos(2 Th) +2 Sin(alpha)(Sin(tthma3)Cos(fx) + Cos(tthma3)Sin(fx)Sin(fy)))
              -Sin(tthmd3)(Sin(2 Th)Cos(om3) + 2 Sin(alpha)(Sin(tthma3)Sin(fx)Sin(fy) - Cos(tthma3)Cos(fx)))) ;

local om4 =  ArcSin((h + 2 L33 Sin(alpha)Sin(fx)Cos(fy))/((L1p + L33)Sin(2 Th))) ;
local dd4 =  dd(om4, fx, fy) ; 
local tthmd4 = 2 Th - os + dd4 - mantth ;
local tthma4 = 2 Th + dd4 - alpha ; 
local L34 =  ( L1p(Cos(tthmd4)Cos(2 Th) + Sin(tthmd4)Sin(2 Th)Cos(om4)) - L1_4 Cos(mantth) - L2_4 ) /
             ( -Cos(tthmd4)(Cos(2 Th) +2 Sin(alpha)(Sin(tthma4)Cos(fx) + Cos(tthma4)Sin(fx)Sin(fy)))
              -Sin(tthmd4)(Sin(2 Th)Cos(om4) + 2 Sin(alpha)(Sin(tthma4)Sin(fx)Sin(fy) - Cos(tthma4)Cos(fx)))) ;

local om5 =  ArcSin((h + 2 L34 Sin(alpha)Sin(fx)Cos(fy))/((L1p + L34)Sin(2 Th))) ;
local dd5 =  dd(om5, fx, fy) ; 
local tthmd5 = 2 Th - os + dd5 - mantth ;
local tthma5 = 2 Th + dd5 - alpha ; 
local L35 =  ( L1p(Cos(tthmd5)Cos(2 Th) + Sin(tthmd5)Sin(2 Th)Cos(om5)) - L1_4 Cos(mantth) - L2_4 ) /
             ( -Cos(tthmd5)(Cos(2 Th) +2 Sin(alpha)(Sin(tthma5)Cos(fx) + Cos(tthma5)Sin(fx)Sin(fy)))
              -Sin(tthmd5)(Sin(2 Th)Cos(om5) + 2 Sin(alpha)(Sin(tthma5)Sin(fx)Sin(fy) - Cos(tthma5)Cos(fx)))) ;

local om6 =  ArcSin((h + 2 L35 Sin(alpha)Sin(fx)Cos(fy))/((L1p + L35)Sin(2 Th))) ;
local dd6 =  dd(om6, fx, fy) ;
local tthmd6 = 2 Th - os + dd6 - mantth ;
local tthma6 = 2 Th + dd6 - alpha ; 
local L36 =  ( L1p(Cos(tthmd6)Cos(2 Th) + Sin(tthmd6)Sin(2 Th)Cos(om6)) - L1_4 Cos(mantth) - L2_4 ) /
             ( -Cos(tthmd6)(Cos(2 Th) +2 Sin(alpha)(Sin(tthma6)Cos(fx) + Cos(tthma6)Sin(fx)Sin(fy)))
              -Sin(tthmd6)(Sin(2 Th)Cos(om6) + 2 Sin(alpha)(Sin(tthma6)Sin(fx)Sin(fy) - Cos(tthma6)Cos(fx)))) ;

local om7 =  ArcSin((h + 2 L36 Sin(alpha)Sin(fx)Cos(fy))/((L1p + L36)Sin(2 Th))) ;
local dd7 =  dd(om7, fx, fy) ; 
local tthmd7 = 2 Th - os + dd7 - mantth ;
local tthma7 = 2 Th + dd7 - alpha ; 
local L37 =  ( L1p(Cos(tthmd7)Cos(2 Th) + Sin(tthmd7)Sin(2 Th)Cos(om7)) - L1_4 Cos(mantth) - L2_4 ) /
             ( -Cos(tthmd7)(Cos(2 Th) +2 Sin(alpha)(Sin(tthma7)Cos(fx) + Cos(tthma7)Sin(fx)Sin(fy)))
              -Sin(tthmd7)(Sin(2 Th)Cos(om7) + 2 Sin(alpha)(Sin(tthma7)Sin(fx)Sin(fy) - Cos(tthma7)Cos(fx)))) ;

local om8 =  ArcSin((h + 2 L37 Sin(alpha)Sin(fx)Cos(fy))/((L1p + L37)Sin(2 Th))) ;
local dd8 =  dd(om8, fx, fy) ;
local tthmd8 = 2 Th - os + dd8 - mantth ;
local tthma8 = 2 Th + dd8 - alpha ; 
local L38 =  ( L1p(Cos(tthmd8)Cos(2 Th) + Sin(tthmd8)Sin(2 Th)Cos(om8)) - L1_4 Cos(mantth) - L2_4 ) /
             ( -Cos(tthmd8)(Cos(2 Th) +2 Sin(alpha)(Sin(tthma8)Cos(fx) + Cos(tthma8)Sin(fx)Sin(fy)))
              -Sin(tthmd8)(Sin(2 Th)Cos(om8) + 2 Sin(alpha)(Sin(tthma8)Sin(fx)Sin(fy) - Cos(tthma8)Cos(fx)))) ;

local om9 =  ArcSin((h + 2 L38 Sin(alpha)Sin(fx)Cos(fy))/((L1p + L38)Sin(2 Th))) ;
local dd9 =  dd(om9, fx, fy) ; 
local tthmd9 = 2 Th - os + dd9 - mantth ;
local tthma9 = 2 Th + dd9 - alpha ; 
local L39 =  ( L1p(Cos(tthmd9)Cos(2 Th) + Sin(tthmd9)Sin(2 Th)Cos(om9)) - L1_4 Cos(mantth) - L2_4 ) /
             ( -Cos(tthmd9)(Cos(2 Th) +2 Sin(alpha)(Sin(tthma9)Cos(fx) + Cos(tthma9)Sin(fx)Sin(fy)))
              -Sin(tthmd9)(Sin(2 Th)Cos(om9) + 2 Sin(alpha)(Sin(tthma9)Sin(fx)Sin(fy) - Cos(tthma9)Cos(fx)))) ; :  354.03041`

local omp =  ArcSin((h+dh/2 + 2 L39 Sin(alpha)Sin(fx)Cos(fy))/((L1p + L39)Sin(2 Th))) ;
local ddp =  dd(omp, fx, fy) ; 

local omm =  ArcSin((h-dh/2 + 2 L39 Sin(alpha)Sin(fx)Cos(fy))/((L1p + L39)Sin(2 Th))) ;
local ddm =  dd(omm, fx, fy) ; 

local wdd = Rad  Max(Abs(ddp-ddm),Abs(ddp-dd9),Abs(ddm-dd9)) ;
    
gauss_fwhm = wg wdd ;
stacked_hats_conv whole_hat = wh wdd ; whole_hat = wh wdd ;

th2_offset = -os Rad + dd9 Rad ; :  6.01176238`

}


for xdds 349 to 464 {
'MA2

local  h = (column - h0_2) pix  ;  
local  fx = fx_2/1000 ;   : -0.00080`_0.00000
local  fy = fy_2/1000 ;   :  0.00000
local  L1p = L1p_2 ;
local  os = os_2 ;
local  scal_n = scal_2/1e7 ;
finish_X = finish_x - os Rad ;
extra_X_right = os Rad ;
extra_X_left = -os Rad ;

local om1 =  ArcTan( h / ((L1_0+L2_0) Sin(2 Th))) ;     
local dd1 =  dd(om1, fx, fy) ; 
local tthmd1 = 2 Th - os + dd1 - mantth ;
local tthma1 = 2 Th + dd1 - alpha ; 
local L31 =  ( L1p(Cos(tthmd1)Cos(2 Th) + Sin(tthmd1)Sin(2 Th)Cos(om1)) - L1_4 Cos(mantth) - L2_4 ) /
             ( -Cos(tthmd1)(Cos(2 Th) +2 Sin(alpha)(Sin(tthma1)Cos(fx) + Cos(tthma1)Sin(fx)Sin(fy)))
             -Sin(tthmd1)(Sin(2 Th)Cos(om1) + 2 Sin(alpha)(Sin(tthma1)Sin(fx)Sin(fy) - Cos(tthma1)Cos(fx)))) ;

local om2 =  ArcSin((h + 2 L31 Sin(alpha)Sin(fx)Cos(fy))/((L1p + L31)Sin(2 Th))) ;
local dd2 =  dd(om2, fx, fy) ; 
local tthmd2 = 2 Th - os + dd2 - mantth ;
local tthma2 = 2 Th + dd2 - alpha ; 
local L32 =  ( L1p(Cos(tthmd2)Cos(2 Th) + Sin(tthmd2)Sin(2 Th)Cos(om2)) - L1_4 Cos(mantth) - L2_4 ) /
             ( -Cos(tthmd2)(Cos(2 Th) +2 Sin(alpha)(Sin(tthma2)Cos(fx) + Cos(tthma2)Sin(fx)Sin(fy)))
             -Sin(tthmd2)(Sin(2 Th)Cos(om2) + 2 Sin(alpha)(Sin(tthma2)Sin(fx)Sin(fy) - Cos(tthma2)Cos(fx)))) ;

local om3 =  ArcSin((h + 2 L32 Sin(alpha)Sin(fx)Cos(fy))/((L1p + L32)Sin(2 Th))) ;
local dd3 =  dd(om3, fx, fy) ; 
local tthmd3 = 2 Th - os + dd3 - mantth ;
local tthma3 = 2 Th + dd3 - alpha ; 
local L33 =  ( L1p(Cos(tthmd3)Cos(2 Th) + Sin(tthmd3)Sin(2 Th)Cos(om3)) - L1_4 Cos(mantth) - L2_4 ) /
             ( -Cos(tthmd3)(Cos(2 Th) +2 Sin(alpha)(Sin(tthma3)Cos(fx) + Cos(tthma3)Sin(fx)Sin(fy)))
              -Sin(tthmd3)(Sin(2 Th)Cos(om3) + 2 Sin(alpha)(Sin(tthma3)Sin(fx)Sin(fy) - Cos(tthma3)Cos(fx)))) ;

local om4 =  ArcSin((h + 2 L33 Sin(alpha)Sin(fx)Cos(fy))/((L1p + L33)Sin(2 Th))) ;
local dd4 =  dd(om4, fx, fy) ; 
local tthmd4 = 2 Th - os + dd4 - mantth ;
local tthma4 = 2 Th + dd4 - alpha ; 
local L34 =  ( L1p(Cos(tthmd4)Cos(2 Th) + Sin(tthmd4)Sin(2 Th)Cos(om4)) - L1_4 Cos(mantth) - L2_4 ) /
             ( -Cos(tthmd4)(Cos(2 Th) +2 Sin(alpha)(Sin(tthma4)Cos(fx) + Cos(tthma4)Sin(fx)Sin(fy)))
              -Sin(tthmd4)(Sin(2 Th)Cos(om4) + 2 Sin(alpha)(Sin(tthma4)Sin(fx)Sin(fy) - Cos(tthma4)Cos(fx)))) ;

local om5 =  ArcSin((h + 2 L34 Sin(alpha)Sin(fx)Cos(fy))/((L1p + L34)Sin(2 Th))) ;
local dd5 =  dd(om5, fx, fy) ; 
local tthmd5 = 2 Th - os + dd5 - mantth ;
local tthma5 = 2 Th + dd5 - alpha ; 
local L35 =  ( L1p(Cos(tthmd5)Cos(2 Th) + Sin(tthmd5)Sin(2 Th)Cos(om5)) - L1_4 Cos(mantth) - L2_4 ) /
             ( -Cos(tthmd5)(Cos(2 Th) +2 Sin(alpha)(Sin(tthma5)Cos(fx) + Cos(tthma5)Sin(fx)Sin(fy)))
              -Sin(tthmd5)(Sin(2 Th)Cos(om5) + 2 Sin(alpha)(Sin(tthma5)Sin(fx)Sin(fy) - Cos(tthma5)Cos(fx)))) ;

local om6 =  ArcSin((h + 2 L35 Sin(alpha)Sin(fx)Cos(fy))/((L1p + L35)Sin(2 Th))) ;
local dd6 =  dd(om6, fx, fy) ;
local tthmd6 = 2 Th - os + dd6 - mantth ;
local tthma6 = 2 Th + dd6 - alpha ; 
local L36 =  ( L1p(Cos(tthmd6)Cos(2 Th) + Sin(tthmd6)Sin(2 Th)Cos(om6)) - L1_4 Cos(mantth) - L2_4 ) /
             ( -Cos(tthmd6)(Cos(2 Th) +2 Sin(alpha)(Sin(tthma6)Cos(fx) + Cos(tthma6)Sin(fx)Sin(fy)))
              -Sin(tthmd6)(Sin(2 Th)Cos(om6) + 2 Sin(alpha)(Sin(tthma6)Sin(fx)Sin(fy) - Cos(tthma6)Cos(fx)))) ;

local om7 =  ArcSin((h + 2 L36 Sin(alpha)Sin(fx)Cos(fy))/((L1p + L36)Sin(2 Th))) ;
local dd7 =  dd(om7, fx, fy) ; 
local tthmd7 = 2 Th - os + dd7 - mantth ;
local tthma7 = 2 Th + dd7 - alpha ; 
local L37 =  ( L1p(Cos(tthmd7)Cos(2 Th) + Sin(tthmd7)Sin(2 Th)Cos(om7)) - L1_4 Cos(mantth) - L2_4 ) /
             ( -Cos(tthmd7)(Cos(2 Th) +2 Sin(alpha)(Sin(tthma7)Cos(fx) + Cos(tthma7)Sin(fx)Sin(fy)))
              -Sin(tthmd7)(Sin(2 Th)Cos(om7) + 2 Sin(alpha)(Sin(tthma7)Sin(fx)Sin(fy) - Cos(tthma7)Cos(fx)))) ;

local om8 =  ArcSin((h + 2 L37 Sin(alpha)Sin(fx)Cos(fy))/((L1p + L37)Sin(2 Th))) ;
local dd8 =  dd(om8, fx, fy) ;
local tthmd8 = 2 Th - os + dd8 - mantth ;
local tthma8 = 2 Th + dd8 - alpha ; 
local L38 =  ( L1p(Cos(tthmd8)Cos(2 Th) + Sin(tthmd8)Sin(2 Th)Cos(om8)) - L1_4 Cos(mantth) - L2_4 ) /
             ( -Cos(tthmd8)(Cos(2 Th) +2 Sin(alpha)(Sin(tthma8)Cos(fx) + Cos(tthma8)Sin(fx)Sin(fy)))
              -Sin(tthmd8)(Sin(2 Th)Cos(om8) + 2 Sin(alpha)(Sin(tthma8)Sin(fx)Sin(fy) - Cos(tthma8)Cos(fx)))) ;

local om9 =  ArcSin((h + 2 L38 Sin(alpha)Sin(fx)Cos(fy))/((L1p + L38)Sin(2 Th))) ;
local dd9 =  dd(om9, fx, fy) ; 
local tthmd9 = 2 Th - os + dd9 - mantth ;
local tthma9 = 2 Th + dd9 - alpha ; 
local L39 =  ( L1p(Cos(tthmd9)Cos(2 Th) + Sin(tthmd9)Sin(2 Th)Cos(om9)) - L1_4 Cos(mantth) - L2_4 ) /
             ( -Cos(tthmd9)(Cos(2 Th) +2 Sin(alpha)(Sin(tthma9)Cos(fx) + Cos(tthma9)Sin(fx)Sin(fy)))
              -Sin(tthmd9)(Sin(2 Th)Cos(om9) + 2 Sin(alpha)(Sin(tthma9)Sin(fx)Sin(fy) - Cos(tthma9)Cos(fx)))) ; :  351.46732`

local omp =  ArcSin((h+dh/2 + 2 L39 Sin(alpha)Sin(fx)Cos(fy))/((L1p + L39)Sin(2 Th))) ;
local ddp =  dd(omp, fx, fy) ; 

local omm =  ArcSin((h-dh/2 + 2 L39 Sin(alpha)Sin(fx)Cos(fy))/((L1p + L39)Sin(2 Th))) ;
local ddm =  dd(omm, fx, fy) ; 

local wdd = Rad  Max(Abs(ddp-ddm),Abs(ddp-dd9),Abs(ddm-dd9)) ;
    
gauss_fwhm = wg wdd ;
stacked_hats_conv whole_hat = wh wdd ; whole_hat = wh wdd ;

th2_offset = -os Rad + dd9 Rad ; :  4.01670159`

}


for xdds 465 to 580 {
'MA3

local  h = (column - h0_3) pix  ;  
local  fx = fx_3/1000 ;   :  0.00876`_0.00000
local  fy = fy_3/1000 ;   :  0.00000
local  L1p = L1p_3 ;
local  os = os_3 ;
local  scal_n = scal_3/1e7 ;
finish_X = finish_x - os Rad ;
extra_X_right = os Rad ;
extra_X_left = -os Rad ;

local om1 =  ArcTan( h / ((L1_0+L2_0) Sin(2 Th))) ;     
local dd1 =  dd(om1, fx, fy) ; 
local tthmd1 = 2 Th - os + dd1 - mantth ;
local tthma1 = 2 Th + dd1 - alpha ; 
local L31 =  ( L1p(Cos(tthmd1)Cos(2 Th) + Sin(tthmd1)Sin(2 Th)Cos(om1)) - L1_4 Cos(mantth) - L2_4 ) /
             ( -Cos(tthmd1)(Cos(2 Th) +2 Sin(alpha)(Sin(tthma1)Cos(fx) + Cos(tthma1)Sin(fx)Sin(fy)))
             -Sin(tthmd1)(Sin(2 Th)Cos(om1) + 2 Sin(alpha)(Sin(tthma1)Sin(fx)Sin(fy) - Cos(tthma1)Cos(fx)))) ;

local om2 =  ArcSin((h + 2 L31 Sin(alpha)Sin(fx)Cos(fy))/((L1p + L31)Sin(2 Th))) ;
local dd2 =  dd(om2, fx, fy) ; 
local tthmd2 = 2 Th - os + dd2 - mantth ;
local tthma2 = 2 Th + dd2 - alpha ; 
local L32 =  ( L1p(Cos(tthmd2)Cos(2 Th) + Sin(tthmd2)Sin(2 Th)Cos(om2)) - L1_4 Cos(mantth) - L2_4 ) /
             ( -Cos(tthmd2)(Cos(2 Th) +2 Sin(alpha)(Sin(tthma2)Cos(fx) + Cos(tthma2)Sin(fx)Sin(fy)))
             -Sin(tthmd2)(Sin(2 Th)Cos(om2) + 2 Sin(alpha)(Sin(tthma2)Sin(fx)Sin(fy) - Cos(tthma2)Cos(fx)))) ;

local om3 =  ArcSin((h + 2 L32 Sin(alpha)Sin(fx)Cos(fy))/((L1p + L32)Sin(2 Th))) ;
local dd3 =  dd(om3, fx, fy) ; 
local tthmd3 = 2 Th - os + dd3 - mantth ;
local tthma3 = 2 Th + dd3 - alpha ; 
local L33 =  ( L1p(Cos(tthmd3)Cos(2 Th) + Sin(tthmd3)Sin(2 Th)Cos(om3)) - L1_4 Cos(mantth) - L2_4 ) /
             ( -Cos(tthmd3)(Cos(2 Th) +2 Sin(alpha)(Sin(tthma3)Cos(fx) + Cos(tthma3)Sin(fx)Sin(fy)))
              -Sin(tthmd3)(Sin(2 Th)Cos(om3) + 2 Sin(alpha)(Sin(tthma3)Sin(fx)Sin(fy) - Cos(tthma3)Cos(fx)))) ;

local om4 =  ArcSin((h + 2 L33 Sin(alpha)Sin(fx)Cos(fy))/((L1p + L33)Sin(2 Th))) ;
local dd4 =  dd(om4, fx, fy) ; 
local tthmd4 = 2 Th - os + dd4 - mantth ;
local tthma4 = 2 Th + dd4 - alpha ; 
local L34 =  ( L1p(Cos(tthmd4)Cos(2 Th) + Sin(tthmd4)Sin(2 Th)Cos(om4)) - L1_4 Cos(mantth) - L2_4 ) /
             ( -Cos(tthmd4)(Cos(2 Th) +2 Sin(alpha)(Sin(tthma4)Cos(fx) + Cos(tthma4)Sin(fx)Sin(fy)))
              -Sin(tthmd4)(Sin(2 Th)Cos(om4) + 2 Sin(alpha)(Sin(tthma4)Sin(fx)Sin(fy) - Cos(tthma4)Cos(fx)))) ;

local om5 =  ArcSin((h + 2 L34 Sin(alpha)Sin(fx)Cos(fy))/((L1p + L34)Sin(2 Th))) ;
local dd5 =  dd(om5, fx, fy) ; 
local tthmd5 = 2 Th - os + dd5 - mantth ;
local tthma5 = 2 Th + dd5 - alpha ; 
local L35 =  ( L1p(Cos(tthmd5)Cos(2 Th) + Sin(tthmd5)Sin(2 Th)Cos(om5)) - L1_4 Cos(mantth) - L2_4 ) /
             ( -Cos(tthmd5)(Cos(2 Th) +2 Sin(alpha)(Sin(tthma5)Cos(fx) + Cos(tthma5)Sin(fx)Sin(fy)))
              -Sin(tthmd5)(Sin(2 Th)Cos(om5) + 2 Sin(alpha)(Sin(tthma5)Sin(fx)Sin(fy) - Cos(tthma5)Cos(fx)))) ;

local om6 =  ArcSin((h + 2 L35 Sin(alpha)Sin(fx)Cos(fy))/((L1p + L35)Sin(2 Th))) ;
local dd6 =  dd(om6, fx, fy) ;
local tthmd6 = 2 Th - os + dd6 - mantth ;
local tthma6 = 2 Th + dd6 - alpha ; 
local L36 =  ( L1p(Cos(tthmd6)Cos(2 Th) + Sin(tthmd6)Sin(2 Th)Cos(om6)) - L1_4 Cos(mantth) - L2_4 ) /
             ( -Cos(tthmd6)(Cos(2 Th) +2 Sin(alpha)(Sin(tthma6)Cos(fx) + Cos(tthma6)Sin(fx)Sin(fy)))
              -Sin(tthmd6)(Sin(2 Th)Cos(om6) + 2 Sin(alpha)(Sin(tthma6)Sin(fx)Sin(fy) - Cos(tthma6)Cos(fx)))) ;

local om7 =  ArcSin((h + 2 L36 Sin(alpha)Sin(fx)Cos(fy))/((L1p + L36)Sin(2 Th))) ;
local dd7 =  dd(om7, fx, fy) ; 
local tthmd7 = 2 Th - os + dd7 - mantth ;
local tthma7 = 2 Th + dd7 - alpha ; 
local L37 =  ( L1p(Cos(tthmd7)Cos(2 Th) + Sin(tthmd7)Sin(2 Th)Cos(om7)) - L1_4 Cos(mantth) - L2_4 ) /
             ( -Cos(tthmd7)(Cos(2 Th) +2 Sin(alpha)(Sin(tthma7)Cos(fx) + Cos(tthma7)Sin(fx)Sin(fy)))
              -Sin(tthmd7)(Sin(2 Th)Cos(om7) + 2 Sin(alpha)(Sin(tthma7)Sin(fx)Sin(fy) - Cos(tthma7)Cos(fx)))) ;

local om8 =  ArcSin((h + 2 L37 Sin(alpha)Sin(fx)Cos(fy))/((L1p + L37)Sin(2 Th))) ;
local dd8 =  dd(om8, fx, fy) ;
local tthmd8 = 2 Th - os + dd8 - mantth ;
local tthma8 = 2 Th + dd8 - alpha ; 
local L38 =  ( L1p(Cos(tthmd8)Cos(2 Th) + Sin(tthmd8)Sin(2 Th)Cos(om8)) - L1_4 Cos(mantth) - L2_4 ) /
             ( -Cos(tthmd8)(Cos(2 Th) +2 Sin(alpha)(Sin(tthma8)Cos(fx) + Cos(tthma8)Sin(fx)Sin(fy)))
              -Sin(tthmd8)(Sin(2 Th)Cos(om8) + 2 Sin(alpha)(Sin(tthma8)Sin(fx)Sin(fy) - Cos(tthma8)Cos(fx)))) ;

local om9 =  ArcSin((h + 2 L38 Sin(alpha)Sin(fx)Cos(fy))/((L1p + L38)Sin(2 Th))) ;
local dd9 =  dd(om9, fx, fy) ; 
local tthmd9 = 2 Th - os + dd9 - mantth ;
local tthma9 = 2 Th + dd9 - alpha ; 
local L39 =  ( L1p(Cos(tthmd9)Cos(2 Th) + Sin(tthmd9)Sin(2 Th)Cos(om9)) - L1_4 Cos(mantth) - L2_4 ) /
             ( -Cos(tthmd9)(Cos(2 Th) +2 Sin(alpha)(Sin(tthma9)Cos(fx) + Cos(tthma9)Sin(fx)Sin(fy)))
              -Sin(tthmd9)(Sin(2 Th)Cos(om9) + 2 Sin(alpha)(Sin(tthma9)Sin(fx)Sin(fy) - Cos(tthma9)Cos(fx)))) ; :  350.48579`

local omp =  ArcSin((h+dh/2 + 2 L39 Sin(alpha)Sin(fx)Cos(fy))/((L1p + L39)Sin(2 Th))) ;
local ddp =  dd(omp, fx, fy) ; 

local omm =  ArcSin((h-dh/2 + 2 L39 Sin(alpha)Sin(fx)Cos(fy))/((L1p + L39)Sin(2 Th))) ;
local ddm =  dd(omm, fx, fy) ; 

local wdd = Rad  Max(Abs(ddp-ddm),Abs(ddp-dd9),Abs(ddm-dd9)) ;
    
gauss_fwhm = wg wdd ;
stacked_hats_conv whole_hat = wh wdd ; whole_hat = wh wdd ;

th2_offset = -os Rad + dd9 Rad ; :  2.06841105`

}


for xdds 581 to 696 {
'MA5

local  h = (column - h0_5) pix  ;  
local  fx = fx_5/1000 ;   :  0.00450`_0.00000
local  fy = fy_5/1000 ;   :  0.00000
local  L1p = L1p_5 ;
local  os = os_5 ; 
local  scal_n = scal_5/1e7 ;
finish_X = finish_x - os Rad ;
extra_X_right = os Rad ;
extra_X_left = -os Rad ;

local om1 =  ArcTan( h / ((L1_0+L2_0) Sin(2 Th))) ;     
local dd1 =  dd(om1, fx, fy) ; 
local tthmd1 = 2 Th - os + dd1 - mantth ;
local tthma1 = 2 Th + dd1 - alpha ; 
local L31 =  ( L1p(Cos(tthmd1)Cos(2 Th) + Sin(tthmd1)Sin(2 Th)Cos(om1)) - L1_4 Cos(mantth) - L2_4 ) /
             ( -Cos(tthmd1)(Cos(2 Th) +2 Sin(alpha)(Sin(tthma1)Cos(fx) + Cos(tthma1)Sin(fx)Sin(fy)))
             -Sin(tthmd1)(Sin(2 Th)Cos(om1) + 2 Sin(alpha)(Sin(tthma1)Sin(fx)Sin(fy) - Cos(tthma1)Cos(fx)))) ;

local om2 =  ArcSin((h + 2 L31 Sin(alpha)Sin(fx)Cos(fy))/((L1p + L31)Sin(2 Th))) ;
local dd2 =  dd(om2, fx, fy) ; 
local tthmd2 = 2 Th - os + dd2 - mantth ;
local tthma2 = 2 Th + dd2 - alpha ; 
local L32 =  ( L1p(Cos(tthmd2)Cos(2 Th) + Sin(tthmd2)Sin(2 Th)Cos(om2)) - L1_4 Cos(mantth) - L2_4 ) /
             ( -Cos(tthmd2)(Cos(2 Th) +2 Sin(alpha)(Sin(tthma2)Cos(fx) + Cos(tthma2)Sin(fx)Sin(fy)))
             -Sin(tthmd2)(Sin(2 Th)Cos(om2) + 2 Sin(alpha)(Sin(tthma2)Sin(fx)Sin(fy) - Cos(tthma2)Cos(fx)))) ;

local om3 =  ArcSin((h + 2 L32 Sin(alpha)Sin(fx)Cos(fy))/((L1p + L32)Sin(2 Th))) ;
local dd3 =  dd(om3, fx, fy) ; 
local tthmd3 = 2 Th - os + dd3 - mantth ;
local tthma3 = 2 Th + dd3 - alpha ; 
local L33 =  ( L1p(Cos(tthmd3)Cos(2 Th) + Sin(tthmd3)Sin(2 Th)Cos(om3)) - L1_4 Cos(mantth) - L2_4 ) /
             ( -Cos(tthmd3)(Cos(2 Th) +2 Sin(alpha)(Sin(tthma3)Cos(fx) + Cos(tthma3)Sin(fx)Sin(fy)))
              -Sin(tthmd3)(Sin(2 Th)Cos(om3) + 2 Sin(alpha)(Sin(tthma3)Sin(fx)Sin(fy) - Cos(tthma3)Cos(fx)))) ;

local om4 =  ArcSin((h + 2 L33 Sin(alpha)Sin(fx)Cos(fy))/((L1p + L33)Sin(2 Th))) ;
local dd4 =  dd(om4, fx, fy) ; 
local tthmd4 = 2 Th - os + dd4 - mantth ;
local tthma4 = 2 Th + dd4 - alpha ; 
local L34 =  ( L1p(Cos(tthmd4)Cos(2 Th) + Sin(tthmd4)Sin(2 Th)Cos(om4)) - L1_4 Cos(mantth) - L2_4 ) /
             ( -Cos(tthmd4)(Cos(2 Th) +2 Sin(alpha)(Sin(tthma4)Cos(fx) + Cos(tthma4)Sin(fx)Sin(fy)))
              -Sin(tthmd4)(Sin(2 Th)Cos(om4) + 2 Sin(alpha)(Sin(tthma4)Sin(fx)Sin(fy) - Cos(tthma4)Cos(fx)))) ;

local om5 =  ArcSin((h + 2 L34 Sin(alpha)Sin(fx)Cos(fy))/((L1p + L34)Sin(2 Th))) ;
local dd5 =  dd(om5, fx, fy) ; 
local tthmd5 = 2 Th - os + dd5 - mantth ;
local tthma5 = 2 Th + dd5 - alpha ; 
local L35 =  ( L1p(Cos(tthmd5)Cos(2 Th) + Sin(tthmd5)Sin(2 Th)Cos(om5)) - L1_4 Cos(mantth) - L2_4 ) /
             ( -Cos(tthmd5)(Cos(2 Th) +2 Sin(alpha)(Sin(tthma5)Cos(fx) + Cos(tthma5)Sin(fx)Sin(fy)))
              -Sin(tthmd5)(Sin(2 Th)Cos(om5) + 2 Sin(alpha)(Sin(tthma5)Sin(fx)Sin(fy) - Cos(tthma5)Cos(fx)))) ;

local om6 =  ArcSin((h + 2 L35 Sin(alpha)Sin(fx)Cos(fy))/((L1p + L35)Sin(2 Th))) ;
local dd6 =  dd(om6, fx, fy) ;
local tthmd6 = 2 Th - os + dd6 - mantth ;
local tthma6 = 2 Th + dd6 - alpha ; 
local L36 =  ( L1p(Cos(tthmd6)Cos(2 Th) + Sin(tthmd6)Sin(2 Th)Cos(om6)) - L1_4 Cos(mantth) - L2_4 ) /
             ( -Cos(tthmd6)(Cos(2 Th) +2 Sin(alpha)(Sin(tthma6)Cos(fx) + Cos(tthma6)Sin(fx)Sin(fy)))
              -Sin(tthmd6)(Sin(2 Th)Cos(om6) + 2 Sin(alpha)(Sin(tthma6)Sin(fx)Sin(fy) - Cos(tthma6)Cos(fx)))) ;

local om7 =  ArcSin((h + 2 L36 Sin(alpha)Sin(fx)Cos(fy))/((L1p + L36)Sin(2 Th))) ;
local dd7 =  dd(om7, fx, fy) ; 
local tthmd7 = 2 Th - os + dd7 - mantth ;
local tthma7 = 2 Th + dd7 - alpha ; 
local L37 =  ( L1p(Cos(tthmd7)Cos(2 Th) + Sin(tthmd7)Sin(2 Th)Cos(om7)) - L1_4 Cos(mantth) - L2_4 ) /
             ( -Cos(tthmd7)(Cos(2 Th) +2 Sin(alpha)(Sin(tthma7)Cos(fx) + Cos(tthma7)Sin(fx)Sin(fy)))
              -Sin(tthmd7)(Sin(2 Th)Cos(om7) + 2 Sin(alpha)(Sin(tthma7)Sin(fx)Sin(fy) - Cos(tthma7)Cos(fx)))) ;

local om8 =  ArcSin((h + 2 L37 Sin(alpha)Sin(fx)Cos(fy))/((L1p + L37)Sin(2 Th))) ;
local dd8 =  dd(om8, fx, fy) ;
local tthmd8 = 2 Th - os + dd8 - mantth ;
local tthma8 = 2 Th + dd8 - alpha ; 
local L38 =  ( L1p(Cos(tthmd8)Cos(2 Th) + Sin(tthmd8)Sin(2 Th)Cos(om8)) - L1_4 Cos(mantth) - L2_4 ) /
             ( -Cos(tthmd8)(Cos(2 Th) +2 Sin(alpha)(Sin(tthma8)Cos(fx) + Cos(tthma8)Sin(fx)Sin(fy)))
              -Sin(tthmd8)(Sin(2 Th)Cos(om8) + 2 Sin(alpha)(Sin(tthma8)Sin(fx)Sin(fy) - Cos(tthma8)Cos(fx)))) ;

local om9 =  ArcSin((h + 2 L38 Sin(alpha)Sin(fx)Cos(fy))/((L1p + L38)Sin(2 Th))) ;
local dd9 =  dd(om9, fx, fy) ; 
local tthmd9 = 2 Th - os + dd9 - mantth ;
local tthma9 = 2 Th + dd9 - alpha ; 
local L39 =  ( L1p(Cos(tthmd9)Cos(2 Th) + Sin(tthmd9)Sin(2 Th)Cos(om9)) - L1_4 Cos(mantth) - L2_4 ) /
             ( -Cos(tthmd9)(Cos(2 Th) +2 Sin(alpha)(Sin(tthma9)Cos(fx) + Cos(tthma9)Sin(fx)Sin(fy)))
              -Sin(tthmd9)(Sin(2 Th)Cos(om9) + 2 Sin(alpha)(Sin(tthma9)Sin(fx)Sin(fy) - Cos(tthma9)Cos(fx)))) ; :  352.94026`

local omp =  ArcSin((h+dh/2 + 2 L39 Sin(alpha)Sin(fx)Cos(fy))/((L1p + L39)Sin(2 Th))) ;
local ddp =  dd(omp, fx, fy) ; 

local omm =  ArcSin((h-dh/2 + 2 L39 Sin(alpha)Sin(fx)Cos(fy))/((L1p + L39)Sin(2 Th))) ;
local ddm =  dd(omm, fx, fy) ; 

local wdd = Rad  Max(Abs(ddp-ddm),Abs(ddp-dd9),Abs(ddm-dd9)) ;
    
gauss_fwhm = wg wdd ;
stacked_hats_conv whole_hat = wh wdd ; whole_hat = wh wdd ;

th2_offset = -os Rad + dd9 Rad ; : -2.02455672`
 
}


for xdds 697 to 812 {
'MA6

local  h = (column - h0_6) pix  ;  
local  fx = fx_6/1000 ;   :  0.00475`_0.00000
local  fy = fy_6/1000 ;   :  0.00000
local  L1p = L1p_6 ;
local  os = os_6 ;
local  scal_n = scal_6/1e7 ;
finish_X = finish_x - os Rad ;
extra_X_right = os Rad ;
extra_X_left = -os Rad ;

local om1 =  ArcTan( h / ((L1_0+L2_0) Sin(2 Th))) ;     
local dd1 =  dd(om1, fx, fy) ; 
local tthmd1 = 2 Th - os + dd1 - mantth ;
local tthma1 = 2 Th + dd1 - alpha ; 
local L31 =  ( L1p(Cos(tthmd1)Cos(2 Th) + Sin(tthmd1)Sin(2 Th)Cos(om1)) - L1_4 Cos(mantth) - L2_4 ) /
             ( -Cos(tthmd1)(Cos(2 Th) +2 Sin(alpha)(Sin(tthma1)Cos(fx) + Cos(tthma1)Sin(fx)Sin(fy)))
             -Sin(tthmd1)(Sin(2 Th)Cos(om1) + 2 Sin(alpha)(Sin(tthma1)Sin(fx)Sin(fy) - Cos(tthma1)Cos(fx)))) ;

local om2 =  ArcSin((h + 2 L31 Sin(alpha)Sin(fx)Cos(fy))/((L1p + L31)Sin(2 Th))) ;
local dd2 =  dd(om2, fx, fy) ; 
local tthmd2 = 2 Th - os + dd2 - mantth ;
local tthma2 = 2 Th + dd2 - alpha ; 
local L32 =  ( L1p(Cos(tthmd2)Cos(2 Th) + Sin(tthmd2)Sin(2 Th)Cos(om2)) - L1_4 Cos(mantth) - L2_4 ) /
             ( -Cos(tthmd2)(Cos(2 Th) +2 Sin(alpha)(Sin(tthma2)Cos(fx) + Cos(tthma2)Sin(fx)Sin(fy)))
             -Sin(tthmd2)(Sin(2 Th)Cos(om2) + 2 Sin(alpha)(Sin(tthma2)Sin(fx)Sin(fy) - Cos(tthma2)Cos(fx)))) ;

local om3 =  ArcSin((h + 2 L32 Sin(alpha)Sin(fx)Cos(fy))/((L1p + L32)Sin(2 Th))) ;
local dd3 =  dd(om3, fx, fy) ; 
local tthmd3 = 2 Th - os + dd3 - mantth ;
local tthma3 = 2 Th + dd3 - alpha ; 
local L33 =  ( L1p(Cos(tthmd3)Cos(2 Th) + Sin(tthmd3)Sin(2 Th)Cos(om3)) - L1_4 Cos(mantth) - L2_4 ) /
             ( -Cos(tthmd3)(Cos(2 Th) +2 Sin(alpha)(Sin(tthma3)Cos(fx) + Cos(tthma3)Sin(fx)Sin(fy)))
              -Sin(tthmd3)(Sin(2 Th)Cos(om3) + 2 Sin(alpha)(Sin(tthma3)Sin(fx)Sin(fy) - Cos(tthma3)Cos(fx)))) ;

local om4 =  ArcSin((h + 2 L33 Sin(alpha)Sin(fx)Cos(fy))/((L1p + L33)Sin(2 Th))) ;
local dd4 =  dd(om4, fx, fy) ; 
local tthmd4 = 2 Th - os + dd4 - mantth ;
local tthma4 = 2 Th + dd4 - alpha ; 
local L34 =  ( L1p(Cos(tthmd4)Cos(2 Th) + Sin(tthmd4)Sin(2 Th)Cos(om4)) - L1_4 Cos(mantth) - L2_4 ) /
             ( -Cos(tthmd4)(Cos(2 Th) +2 Sin(alpha)(Sin(tthma4)Cos(fx) + Cos(tthma4)Sin(fx)Sin(fy)))
              -Sin(tthmd4)(Sin(2 Th)Cos(om4) + 2 Sin(alpha)(Sin(tthma4)Sin(fx)Sin(fy) - Cos(tthma4)Cos(fx)))) ;

local om5 =  ArcSin((h + 2 L34 Sin(alpha)Sin(fx)Cos(fy))/((L1p + L34)Sin(2 Th))) ;
local dd5 =  dd(om5, fx, fy) ; 
local tthmd5 = 2 Th - os + dd5 - mantth ;
local tthma5 = 2 Th + dd5 - alpha ; 
local L35 =  ( L1p(Cos(tthmd5)Cos(2 Th) + Sin(tthmd5)Sin(2 Th)Cos(om5)) - L1_4 Cos(mantth) - L2_4 ) /
             ( -Cos(tthmd5)(Cos(2 Th) +2 Sin(alpha)(Sin(tthma5)Cos(fx) + Cos(tthma5)Sin(fx)Sin(fy)))
              -Sin(tthmd5)(Sin(2 Th)Cos(om5) + 2 Sin(alpha)(Sin(tthma5)Sin(fx)Sin(fy) - Cos(tthma5)Cos(fx)))) ;

local om6 =  ArcSin((h + 2 L35 Sin(alpha)Sin(fx)Cos(fy))/((L1p + L35)Sin(2 Th))) ;
local dd6 =  dd(om6, fx, fy) ;
local tthmd6 = 2 Th - os + dd6 - mantth ;
local tthma6 = 2 Th + dd6 - alpha ; 
local L36 =  ( L1p(Cos(tthmd6)Cos(2 Th) + Sin(tthmd6)Sin(2 Th)Cos(om6)) - L1_4 Cos(mantth) - L2_4 ) /
             ( -Cos(tthmd6)(Cos(2 Th) +2 Sin(alpha)(Sin(tthma6)Cos(fx) + Cos(tthma6)Sin(fx)Sin(fy)))
              -Sin(tthmd6)(Sin(2 Th)Cos(om6) + 2 Sin(alpha)(Sin(tthma6)Sin(fx)Sin(fy) - Cos(tthma6)Cos(fx)))) ;

local om7 =  ArcSin((h + 2 L36 Sin(alpha)Sin(fx)Cos(fy))/((L1p + L36)Sin(2 Th))) ;
local dd7 =  dd(om7, fx, fy) ; 
local tthmd7 = 2 Th - os + dd7 - mantth ;
local tthma7 = 2 Th + dd7 - alpha ; 
local L37 =  ( L1p(Cos(tthmd7)Cos(2 Th) + Sin(tthmd7)Sin(2 Th)Cos(om7)) - L1_4 Cos(mantth) - L2_4 ) /
             ( -Cos(tthmd7)(Cos(2 Th) +2 Sin(alpha)(Sin(tthma7)Cos(fx) + Cos(tthma7)Sin(fx)Sin(fy)))
              -Sin(tthmd7)(Sin(2 Th)Cos(om7) + 2 Sin(alpha)(Sin(tthma7)Sin(fx)Sin(fy) - Cos(tthma7)Cos(fx)))) ;

local om8 =  ArcSin((h + 2 L37 Sin(alpha)Sin(fx)Cos(fy))/((L1p + L37)Sin(2 Th))) ;
local dd8 =  dd(om8, fx, fy) ;
local tthmd8 = 2 Th - os + dd8 - mantth ;
local tthma8 = 2 Th + dd8 - alpha ; 
local L38 =  ( L1p(Cos(tthmd8)Cos(2 Th) + Sin(tthmd8)Sin(2 Th)Cos(om8)) - L1_4 Cos(mantth) - L2_4 ) /
             ( -Cos(tthmd8)(Cos(2 Th) +2 Sin(alpha)(Sin(tthma8)Cos(fx) + Cos(tthma8)Sin(fx)Sin(fy)))
              -Sin(tthmd8)(Sin(2 Th)Cos(om8) + 2 Sin(alpha)(Sin(tthma8)Sin(fx)Sin(fy) - Cos(tthma8)Cos(fx)))) ;

local om9 =  ArcSin((h + 2 L38 Sin(alpha)Sin(fx)Cos(fy))/((L1p + L38)Sin(2 Th))) ;
local dd9 =  dd(om9, fx, fy) ; 
local tthmd9 = 2 Th - os + dd9 - mantth ;
local tthma9 = 2 Th + dd9 - alpha ; 
local L39 =  ( L1p(Cos(tthmd9)Cos(2 Th) + Sin(tthmd9)Sin(2 Th)Cos(om9)) - L1_4 Cos(mantth) - L2_4 ) /
             ( -Cos(tthmd9)(Cos(2 Th) +2 Sin(alpha)(Sin(tthma9)Cos(fx) + Cos(tthma9)Sin(fx)Sin(fy)))
              -Sin(tthmd9)(Sin(2 Th)Cos(om9) + 2 Sin(alpha)(Sin(tthma9)Sin(fx)Sin(fy) - Cos(tthma9)Cos(fx)))) ; :  356.41453`

local omp =  ArcSin((h+dh/2 + 2 L39 Sin(alpha)Sin(fx)Cos(fy))/((L1p + L39)Sin(2 Th))) ;
local ddp =  dd(omp, fx, fy) ; 

local omm =  ArcSin((h-dh/2 + 2 L39 Sin(alpha)Sin(fx)Cos(fy))/((L1p + L39)Sin(2 Th))) ;
local ddm =  dd(omm, fx, fy) ; 

local wdd = Rad  Max(Abs(ddp-ddm),Abs(ddp-dd9),Abs(ddm-dd9)) ;
    
gauss_fwhm = wg wdd ;
stacked_hats_conv whole_hat = wh wdd ; whole_hat = wh wdd ;

th2_offset = -os Rad + dd9 Rad ; : -4.03013877`

}


for xdds 813 to 928 {
'MA7

local  h = (column - h0_7) pix  ;  
local  fx = fx_7/1000 ;   :  0.00805`_0.00000
local  fy = fy_7/1000 ;   :  0.00000
local  L1p = L1p_7 ;
local  os = os_7 ;
local  scal_n = scal_7/1e7 ;
finish_X = finish_x - os Rad ;
extra_X_right = os Rad ;
extra_X_left = -os Rad ;

local om1 =  ArcTan( h / ((L1_0+L2_0) Sin(2 Th))) ;     
local dd1 =  dd(om1, fx, fy) ; 
local tthmd1 = 2 Th - os + dd1 - mantth ;
local tthma1 = 2 Th + dd1 - alpha ; 
local L31 =  ( L1p(Cos(tthmd1)Cos(2 Th) + Sin(tthmd1)Sin(2 Th)Cos(om1)) - L1_4 Cos(mantth) - L2_4 ) /
             ( -Cos(tthmd1)(Cos(2 Th) +2 Sin(alpha)(Sin(tthma1)Cos(fx) + Cos(tthma1)Sin(fx)Sin(fy)))
             -Sin(tthmd1)(Sin(2 Th)Cos(om1) + 2 Sin(alpha)(Sin(tthma1)Sin(fx)Sin(fy) - Cos(tthma1)Cos(fx)))) ;

local om2 =  ArcSin((h + 2 L31 Sin(alpha)Sin(fx)Cos(fy))/((L1p + L31)Sin(2 Th))) ;
local dd2 =  dd(om2, fx, fy) ; 
local tthmd2 = 2 Th - os + dd2 - mantth ;
local tthma2 = 2 Th + dd2 - alpha ; 
local L32 =  ( L1p(Cos(tthmd2)Cos(2 Th) + Sin(tthmd2)Sin(2 Th)Cos(om2)) - L1_4 Cos(mantth) - L2_4 ) /
             ( -Cos(tthmd2)(Cos(2 Th) +2 Sin(alpha)(Sin(tthma2)Cos(fx) + Cos(tthma2)Sin(fx)Sin(fy)))
             -Sin(tthmd2)(Sin(2 Th)Cos(om2) + 2 Sin(alpha)(Sin(tthma2)Sin(fx)Sin(fy) - Cos(tthma2)Cos(fx)))) ;

local om3 =  ArcSin((h + 2 L32 Sin(alpha)Sin(fx)Cos(fy))/((L1p + L32)Sin(2 Th))) ;
local dd3 =  dd(om3, fx, fy) ; 
local tthmd3 = 2 Th - os + dd3 - mantth ;
local tthma3 = 2 Th + dd3 - alpha ; 
local L33 =  ( L1p(Cos(tthmd3)Cos(2 Th) + Sin(tthmd3)Sin(2 Th)Cos(om3)) - L1_4 Cos(mantth) - L2_4 ) /
             ( -Cos(tthmd3)(Cos(2 Th) +2 Sin(alpha)(Sin(tthma3)Cos(fx) + Cos(tthma3)Sin(fx)Sin(fy)))
              -Sin(tthmd3)(Sin(2 Th)Cos(om3) + 2 Sin(alpha)(Sin(tthma3)Sin(fx)Sin(fy) - Cos(tthma3)Cos(fx)))) ;

local om4 =  ArcSin((h + 2 L33 Sin(alpha)Sin(fx)Cos(fy))/((L1p + L33)Sin(2 Th))) ;
local dd4 =  dd(om4, fx, fy) ; 
local tthmd4 = 2 Th - os + dd4 - mantth ;
local tthma4 = 2 Th + dd4 - alpha ; 
local L34 =  ( L1p(Cos(tthmd4)Cos(2 Th) + Sin(tthmd4)Sin(2 Th)Cos(om4)) - L1_4 Cos(mantth) - L2_4 ) /
             ( -Cos(tthmd4)(Cos(2 Th) +2 Sin(alpha)(Sin(tthma4)Cos(fx) + Cos(tthma4)Sin(fx)Sin(fy)))
              -Sin(tthmd4)(Sin(2 Th)Cos(om4) + 2 Sin(alpha)(Sin(tthma4)Sin(fx)Sin(fy) - Cos(tthma4)Cos(fx)))) ;

local om5 =  ArcSin((h + 2 L34 Sin(alpha)Sin(fx)Cos(fy))/((L1p + L34)Sin(2 Th))) ;
local dd5 =  dd(om5, fx, fy) ; 
local tthmd5 = 2 Th - os + dd5 - mantth ;
local tthma5 = 2 Th + dd5 - alpha ; 
local L35 =  ( L1p(Cos(tthmd5)Cos(2 Th) + Sin(tthmd5)Sin(2 Th)Cos(om5)) - L1_4 Cos(mantth) - L2_4 ) /
             ( -Cos(tthmd5)(Cos(2 Th) +2 Sin(alpha)(Sin(tthma5)Cos(fx) + Cos(tthma5)Sin(fx)Sin(fy)))
              -Sin(tthmd5)(Sin(2 Th)Cos(om5) + 2 Sin(alpha)(Sin(tthma5)Sin(fx)Sin(fy) - Cos(tthma5)Cos(fx)))) ;

local om6 =  ArcSin((h + 2 L35 Sin(alpha)Sin(fx)Cos(fy))/((L1p + L35)Sin(2 Th))) ;
local dd6 =  dd(om6, fx, fy) ;
local tthmd6 = 2 Th - os + dd6 - mantth ;
local tthma6 = 2 Th + dd6 - alpha ; 
local L36 =  ( L1p(Cos(tthmd6)Cos(2 Th) + Sin(tthmd6)Sin(2 Th)Cos(om6)) - L1_4 Cos(mantth) - L2_4 ) /
             ( -Cos(tthmd6)(Cos(2 Th) +2 Sin(alpha)(Sin(tthma6)Cos(fx) + Cos(tthma6)Sin(fx)Sin(fy)))
              -Sin(tthmd6)(Sin(2 Th)Cos(om6) + 2 Sin(alpha)(Sin(tthma6)Sin(fx)Sin(fy) - Cos(tthma6)Cos(fx)))) ;

local om7 =  ArcSin((h + 2 L36 Sin(alpha)Sin(fx)Cos(fy))/((L1p + L36)Sin(2 Th))) ;
local dd7 =  dd(om7, fx, fy) ; 
local tthmd7 = 2 Th - os + dd7 - mantth ;
local tthma7 = 2 Th + dd7 - alpha ; 
local L37 =  ( L1p(Cos(tthmd7)Cos(2 Th) + Sin(tthmd7)Sin(2 Th)Cos(om7)) - L1_4 Cos(mantth) - L2_4 ) /
             ( -Cos(tthmd7)(Cos(2 Th) +2 Sin(alpha)(Sin(tthma7)Cos(fx) + Cos(tthma7)Sin(fx)Sin(fy)))
              -Sin(tthmd7)(Sin(2 Th)Cos(om7) + 2 Sin(alpha)(Sin(tthma7)Sin(fx)Sin(fy) - Cos(tthma7)Cos(fx)))) ;

local om8 =  ArcSin((h + 2 L37 Sin(alpha)Sin(fx)Cos(fy))/((L1p + L37)Sin(2 Th))) ;
local dd8 =  dd(om8, fx, fy) ;
local tthmd8 = 2 Th - os + dd8 - mantth ;
local tthma8 = 2 Th + dd8 - alpha ; 
local L38 =  ( L1p(Cos(tthmd8)Cos(2 Th) + Sin(tthmd8)Sin(2 Th)Cos(om8)) - L1_4 Cos(mantth) - L2_4 ) /
             ( -Cos(tthmd8)(Cos(2 Th) +2 Sin(alpha)(Sin(tthma8)Cos(fx) + Cos(tthma8)Sin(fx)Sin(fy)))
              -Sin(tthmd8)(Sin(2 Th)Cos(om8) + 2 Sin(alpha)(Sin(tthma8)Sin(fx)Sin(fy) - Cos(tthma8)Cos(fx)))) ;

local om9 =  ArcSin((h + 2 L38 Sin(alpha)Sin(fx)Cos(fy))/((L1p + L38)Sin(2 Th))) ;
local dd9 =  dd(om9, fx, fy) ; 
local tthmd9 = 2 Th - os + dd9 - mantth ;
local tthma9 = 2 Th + dd9 - alpha ; 
local L39 =  ( L1p(Cos(tthmd9)Cos(2 Th) + Sin(tthmd9)Sin(2 Th)Cos(om9)) - L1_4 Cos(mantth) - L2_4 ) /
             ( -Cos(tthmd9)(Cos(2 Th) +2 Sin(alpha)(Sin(tthma9)Cos(fx) + Cos(tthma9)Sin(fx)Sin(fy)))
              -Sin(tthmd9)(Sin(2 Th)Cos(om9) + 2 Sin(alpha)(Sin(tthma9)Sin(fx)Sin(fy) - Cos(tthma9)Cos(fx)))) ; :  361.28276`

local omp =  ArcSin((h+dh/2 + 2 L39 Sin(alpha)Sin(fx)Cos(fy))/((L1p + L39)Sin(2 Th))) ;
local ddp =  dd(omp, fx, fy) ; 

local omm =  ArcSin((h-dh/2 + 2 L39 Sin(alpha)Sin(fx)Cos(fy))/((L1p + L39)Sin(2 Th))) ;
local ddm =  dd(omm, fx, fy) ; 

local wdd = Rad  Max(Abs(ddp-ddm),Abs(ddp-dd9),Abs(ddm-dd9)) ;
    
gauss_fwhm = wg wdd ;
stacked_hats_conv whole_hat = wh wdd ; whole_hat = wh wdd ;

th2_offset = -os Rad + dd9 Rad ; : -5.97665841`

}


for xdds 929 to 1044 {
'MA8

local  h = (column - h0_8) pix  ; 
local  fx = fx_8/1000 ;   :  0.00508`_0.00000
local  fy = fy_8/1000 ;   :  0.00000
local  L1p = L1p_8 ;
local  os = os_8 ;
local  scal_n = scal_8/1e7 ;
finish_X = finish_x - os Rad ;
extra_X_right = os Rad ;
extra_X_left = -os Rad ;

local om1 =  ArcTan( h / ((L1_0+L2_0) Sin(2 Th))) ;     
local dd1 =  dd(om1, fx, fy) ; 
local tthmd1 = 2 Th - os + dd1 - mantth ;
local tthma1 = 2 Th + dd1 - alpha ; 
local L31 =  ( L1p(Cos(tthmd1)Cos(2 Th) + Sin(tthmd1)Sin(2 Th)Cos(om1)) - L1_4 Cos(mantth) - L2_4 ) /
             ( -Cos(tthmd1)(Cos(2 Th) +2 Sin(alpha)(Sin(tthma1)Cos(fx) + Cos(tthma1)Sin(fx)Sin(fy)))
             -Sin(tthmd1)(Sin(2 Th)Cos(om1) + 2 Sin(alpha)(Sin(tthma1)Sin(fx)Sin(fy) - Cos(tthma1)Cos(fx)))) ;

local om2 =  ArcSin((h + 2 L31 Sin(alpha)Sin(fx)Cos(fy))/((L1p + L31)Sin(2 Th))) ;
local dd2 =  dd(om2, fx, fy) ; 
local tthmd2 = 2 Th - os + dd2 - mantth ;
local tthma2 = 2 Th + dd2 - alpha ; 
local L32 =  ( L1p(Cos(tthmd2)Cos(2 Th) + Sin(tthmd2)Sin(2 Th)Cos(om2)) - L1_4 Cos(mantth) - L2_4 ) /
             ( -Cos(tthmd2)(Cos(2 Th) +2 Sin(alpha)(Sin(tthma2)Cos(fx) + Cos(tthma2)Sin(fx)Sin(fy)))
             -Sin(tthmd2)(Sin(2 Th)Cos(om2) + 2 Sin(alpha)(Sin(tthma2)Sin(fx)Sin(fy) - Cos(tthma2)Cos(fx)))) ;

local om3 =  ArcSin((h + 2 L32 Sin(alpha)Sin(fx)Cos(fy))/((L1p + L32)Sin(2 Th))) ;
local dd3 =  dd(om3, fx, fy) ; 
local tthmd3 = 2 Th - os + dd3 - mantth ;
local tthma3 = 2 Th + dd3 - alpha ; 
local L33 =  ( L1p(Cos(tthmd3)Cos(2 Th) + Sin(tthmd3)Sin(2 Th)Cos(om3)) - L1_4 Cos(mantth) - L2_4 ) /
             ( -Cos(tthmd3)(Cos(2 Th) +2 Sin(alpha)(Sin(tthma3)Cos(fx) + Cos(tthma3)Sin(fx)Sin(fy)))
              -Sin(tthmd3)(Sin(2 Th)Cos(om3) + 2 Sin(alpha)(Sin(tthma3)Sin(fx)Sin(fy) - Cos(tthma3)Cos(fx)))) ;

local om4 =  ArcSin((h + 2 L33 Sin(alpha)Sin(fx)Cos(fy))/((L1p + L33)Sin(2 Th))) ;
local dd4 =  dd(om4, fx, fy) ; 
local tthmd4 = 2 Th - os + dd4 - mantth ;
local tthma4 = 2 Th + dd4 - alpha ; 
local L34 =  ( L1p(Cos(tthmd4)Cos(2 Th) + Sin(tthmd4)Sin(2 Th)Cos(om4)) - L1_4 Cos(mantth) - L2_4 ) /
             ( -Cos(tthmd4)(Cos(2 Th) +2 Sin(alpha)(Sin(tthma4)Cos(fx) + Cos(tthma4)Sin(fx)Sin(fy)))
              -Sin(tthmd4)(Sin(2 Th)Cos(om4) + 2 Sin(alpha)(Sin(tthma4)Sin(fx)Sin(fy) - Cos(tthma4)Cos(fx)))) ;

local om5 =  ArcSin((h + 2 L34 Sin(alpha)Sin(fx)Cos(fy))/((L1p + L34)Sin(2 Th))) ;
local dd5 =  dd(om5, fx, fy) ; 
local tthmd5 = 2 Th - os + dd5 - mantth ;
local tthma5 = 2 Th + dd5 - alpha ; 
local L35 =  ( L1p(Cos(tthmd5)Cos(2 Th) + Sin(tthmd5)Sin(2 Th)Cos(om5)) - L1_4 Cos(mantth) - L2_4 ) /
             ( -Cos(tthmd5)(Cos(2 Th) +2 Sin(alpha)(Sin(tthma5)Cos(fx) + Cos(tthma5)Sin(fx)Sin(fy)))
              -Sin(tthmd5)(Sin(2 Th)Cos(om5) + 2 Sin(alpha)(Sin(tthma5)Sin(fx)Sin(fy) - Cos(tthma5)Cos(fx)))) ;

local om6 =  ArcSin((h + 2 L35 Sin(alpha)Sin(fx)Cos(fy))/((L1p + L35)Sin(2 Th))) ;
local dd6 =  dd(om6, fx, fy) ;
local tthmd6 = 2 Th - os + dd6 - mantth ;
local tthma6 = 2 Th + dd6 - alpha ; 
local L36 =  ( L1p(Cos(tthmd6)Cos(2 Th) + Sin(tthmd6)Sin(2 Th)Cos(om6)) - L1_4 Cos(mantth) - L2_4 ) /
             ( -Cos(tthmd6)(Cos(2 Th) +2 Sin(alpha)(Sin(tthma6)Cos(fx) + Cos(tthma6)Sin(fx)Sin(fy)))
              -Sin(tthmd6)(Sin(2 Th)Cos(om6) + 2 Sin(alpha)(Sin(tthma6)Sin(fx)Sin(fy) - Cos(tthma6)Cos(fx)))) ;

local om7 =  ArcSin((h + 2 L36 Sin(alpha)Sin(fx)Cos(fy))/((L1p + L36)Sin(2 Th))) ;
local dd7 =  dd(om7, fx, fy) ; 
local tthmd7 = 2 Th - os + dd7 - mantth ;
local tthma7 = 2 Th + dd7 - alpha ; 
local L37 =  ( L1p(Cos(tthmd7)Cos(2 Th) + Sin(tthmd7)Sin(2 Th)Cos(om7)) - L1_4 Cos(mantth) - L2_4 ) /
             ( -Cos(tthmd7)(Cos(2 Th) +2 Sin(alpha)(Sin(tthma7)Cos(fx) + Cos(tthma7)Sin(fx)Sin(fy)))
              -Sin(tthmd7)(Sin(2 Th)Cos(om7) + 2 Sin(alpha)(Sin(tthma7)Sin(fx)Sin(fy) - Cos(tthma7)Cos(fx)))) ;

local om8 =  ArcSin((h + 2 L37 Sin(alpha)Sin(fx)Cos(fy))/((L1p + L37)Sin(2 Th))) ;
local dd8 =  dd(om8, fx, fy) ;
local tthmd8 = 2 Th - os + dd8 - mantth ;
local tthma8 = 2 Th + dd8 - alpha ; 
local L38 =  ( L1p(Cos(tthmd8)Cos(2 Th) + Sin(tthmd8)Sin(2 Th)Cos(om8)) - L1_4 Cos(mantth) - L2_4 ) /
             ( -Cos(tthmd8)(Cos(2 Th) +2 Sin(alpha)(Sin(tthma8)Cos(fx) + Cos(tthma8)Sin(fx)Sin(fy)))
              -Sin(tthmd8)(Sin(2 Th)Cos(om8) + 2 Sin(alpha)(Sin(tthma8)Sin(fx)Sin(fy) - Cos(tthma8)Cos(fx)))) ;

local om9 =  ArcSin((h + 2 L38 Sin(alpha)Sin(fx)Cos(fy))/((L1p + L38)Sin(2 Th))) ;
local dd9 =  dd(om9, fx, fy) ; 
local tthmd9 = 2 Th - os + dd9 - mantth ;
local tthma9 = 2 Th + dd9 - alpha ; 
local L39 =  ( L1p(Cos(tthmd9)Cos(2 Th) + Sin(tthmd9)Sin(2 Th)Cos(om9)) - L1_4 Cos(mantth) - L2_4 ) /
             ( -Cos(tthmd9)(Cos(2 Th) +2 Sin(alpha)(Sin(tthma9)Cos(fx) + Cos(tthma9)Sin(fx)Sin(fy)))
              -Sin(tthmd9)(Sin(2 Th)Cos(om9) + 2 Sin(alpha)(Sin(tthma9)Sin(fx)Sin(fy) - Cos(tthma9)Cos(fx)))) ; :  367.57023`

local omp =  ArcSin((h+dh/2 + 2 L39 Sin(alpha)Sin(fx)Cos(fy))/((L1p + L39)Sin(2 Th))) ;
local ddp =  dd(omp, fx, fy) ; 

local omm =  ArcSin((h-dh/2 + 2 L39 Sin(alpha)Sin(fx)Cos(fy))/((L1p + L39)Sin(2 Th))) ;
local ddm =  dd(omm, fx, fy) ; 

local wdd = Rad  Max(Abs(ddp-ddm),Abs(ddp-dd9),Abs(ddm-dd9)) ;
    
gauss_fwhm = wg wdd ;
stacked_hats_conv whole_hat = wh wdd ; whole_hat = wh wdd ;

th2_offset = -os Rad + dd9 Rad ; : -7.91276471`

}

  Outpars(out3.pars)
  Outpars(T:\ID22\out3.pars)
 
  Tempdres(temp.res)
  Tempdres(T:\ID22\temp.res)


macro Tempdres(file) {
prm !avscal = 9/(scal_0 + scal_1 + scal_2 + scal_3 + scal_4 + scal_5 + scal_6 + scal_7 + scal_8) ;

out file load out_record out_fmt out_eqn {
"%11.8f" = (-os_0 + os_4) Rad ;
",%12.8f,  0.00000000,  0.00000000,\n" = scal_0 avscal ;
"%11.8f" = (-os_1 + os_4) Rad ;
",%12.8f,  0.00000000,  0.00000000,\n" = scal_1 avscal ;
"%11.8f" = (-os_2 + os_4) Rad ;
",%12.8f,  0.00000000,  0.00000000,\n" = scal_2 avscal ;
"%11.8f" = (-os_3 + os_4) Rad ;
",%12.8f,  0.00000000,  0.00000000,\n" = scal_3 avscal ;
"%11.8f" = (-os_4 + os_4) Rad ;
",%12.8f,  0.00000000,  0.00000000,\n" = scal_4 avscal ;
"%11.8f" = (-os_5 + os_4) Rad ;
",%12.8f,  0.00000000,  0.00000000,\n" = scal_5 avscal ;
"%11.8f" = (-os_6 + os_4) Rad ;
",%12.8f,  0.00000000,  0.00000000,\n" = scal_6 avscal ;
"%11.8f" = (-os_7 + os_4) Rad ;
",%12.8f,  0.00000000,  0.00000000,\n" = scal_7 avscal ;
"%11.8f" = (-os_8 + os_4) Rad ;
",%12.8f,  0.00000000,  0.00000000,\n" = scal_8 avscal ;
}
}
 
macro Outpars(file) {

out file load out_record out_fmt out_eqn out_fmt_err out_eqn {
"Wavelength = %12.10f" = wav/1e5 ;
" (%12.10f) \n" = wav/1e5 ;
"Zero [MA4] = %12.8f" = os_4 Rad ;
" (%12.8f) \n" = os_4 Rad  ;    }

Out_String("    manom       mantth          dh \n")

out file append load out_record out_fmt out_eqn
{
" %10.8f " = alpha ;
" %10.8f" = mantth ;
"    %10.4f" = dh ;
"   (manom = %10.6f " = alpha Rad ;
" mantth = %10.6f )\n" = mantth Rad ; }

Out_String("       L1            L2 \n" )

out file append load out_record out_fmt out_eqn {
" %12.4f" = L1_4 ;
" %12.4f\n" = L2_4 ;  }


Out_String("   centre       rollx      rolly      offset \n")

out file append load  out_record  out_fmt  out_eqn 
{
"%10.4f " = h0_0 ; 
"%12.9f " = fx_0/1000 ;
"%12.9f " = fy_0/1000 ;
"%12.9f    MA0\n" = os_0 ; 

"%10.4f " = h0_1 ; 
"%12.9f " = fx_1/1000 ; 
"%12.9f " = fy_1/1000 ; 
"%12.9f    MA1\n" = os_1 ; 

"%10.4f " = h0_2 ; 
"%12.9f " = fx_2/1000 ; 
"%12.9f " = fy_2/1000 ; 
"%12.9f    MA2\n" = os_2 ; 

"%10.4f " = h0_3 ; 
"%12.9f " = fx_3/1000 ; 
"%12.9f " = fy_3/1000 ; 
"%12.9f    MA3\n" = os_3 ; 

"%10.4f " = h0_4 ;
"%12.9f " = fx_4/1000 ;
"%12.9f " = fy_4/1000 ; 
"%12.9f    MA4\n" = os_4 ; 

"%10.4f " = h0_5 ; 
"%12.9f " = fx_5/1000 ; 
"%12.9f " = fy_5/1000 ; 
"%12.9f    MA5\n" = os_5 ; 

"%10.4f " = h0_6 ; 
"%12.9f " = fx_6/1000 ; 
"%12.9f " = fy_6/1000 ; 
"%12.9f    MA6\n" = os_6 ; 

"%10.4f " = h0_7 ; 
"%12.9f " = fx_7/1000 ; 
"%12.9f " = fy_7/1000 ; 
"%12.9f    MA7\n" = os_7 ; 

"%10.4f " = h0_8 ; 
"%12.9f " = fx_8/1000 ; 
"%12.9f " = fy_8/1000 ; 
"%12.9f    MA8\n" = os_8 ; 

}

}


macro Out_for_plot(file)
{ 
  out file append  load  out_record out_fmt out_eqn
  {
  "-9999 %6.0f\n" = column ;
  }

  xdd_out file append load out_record out_fmt out_eqn 
  {
  "%12.6f" = X ;
  "%12.0f" = Yobs ;
  "%12.5f  \n" = Ycalc ;
  }
'  phase_out file append load out_record out_fmt out_eqn 
'  {
'  "R%5.0f" = H ;
'  "%5.0f" = K ;
'  "%5.0f" = L ;
'  "%5.0f" = M ;
'  "%12.5f" = 2 Rad Th ;
'  "%5.0f\n" = phase_number ;  
'  }
'  out file append
'  Out_String("E    0    0    0    0     0.00000    0\n")
}


C_matrix_normalized
{
                             1   2   3   4   5   6   7   8   9  10  11  12  13  14  15  16  17  18  19  20  21  22  23  24  25  26  27  28  29  30  31  32  33  34  35  36  37  38  39  40  41  42  43  44  45  46  47  48  49  50  51  52  53  54  55  56  57  58  59  60  61  62  63  64  65
bg0a                   1:  100  -0  48   0  -0  -0   0  -0  -0   0  -0  -0   0  -0  -0   0  -0  -0   0  -0  -0   0  -0  -0   0  -0  -0  -0  -3   2  -1  -1  -0  -0   0   0  -0  -0  -0  -0  -0  -0  -0  -0  -0   0  -0  -0  -0  -0  -0  -0   0   0  -0  -0  -5  -1  -1  -1  -1  -1  -1  -1  -1
bg0b                   2:   -0 100  -0  -0   0  -0  -0   0  -0  -0   0  -0  -0   0  -0  -0   0  -0  -0   0  -0  -0   0  -0  -0   0  -0  -0   1  -1   2   1  -1   0  -0   0  -0  -0  -0  -0  -0  -0  -0  -0  -0   0   0  -0  -0  -0  -0   0   0   0   0   0  -0   0   0   0   0   0   0   0   0
bg0c                   3:   48  -0 100  -0  -0   0  -0  -0   0  -0  -0   0  -0  -0   0  -0  -0   0  -0  -0   0  -0  -0   0  -0  -0   0   0   1   1  -3  -1   2  -0   0  -0   0   0   0   0   0   0   0   0   0  -0  -0   0   0   0   0   0  -0  -0  -0   0   1   0   0   0   0   0   0   0   0
bg1a                   4:    0  -0  -0 100  -0  48   0  -0  -0   0  -0  -0   0  -0  -0   0  -0  -0   0  -0  -0   0  -0  -0   0  -0  -0  -0  -3   2  -1  -1   0  -0   0  -0   0  -0  -0  -0  -0  -0  -0  -0  -0   0  -0  -0  -0  -0  -0  -0   0   0  -0  -0  -1  -6  -1  -1  -1  -1  -1  -1  -1
bg1b                   5:   -0   0  -0  -0 100  -0  -0   0  -0  -0   0  -0  -0   0  -0  -0   0  -0  -0   0  -0  -0   0  -0  -0   0  -0  -0   1  -1   2   1  -1   0  -0  -0   0  -0  -0  -0  -0  -0  -0  -0  -0   0  -0   0  -0  -0  -0  -0  -0   0   0  -0   0  -0   0   0   0   0   0   0   0
bg1c                   6:   -0  -0   0  48  -0 100  -0  -0   0  -0  -0   0  -0  -0   0  -0  -0   0  -0  -0   0  -0  -0   0  -0  -0   0   0   0   1  -3  -1   2  -0   0   0  -0   0   0   0   0   0   0   0   0  -0   0  -0   0   0   0   0  -0  -0  -0   0   0   1   0   0   0   0   0   0   0
bg2a                   7:    0  -0  -0   0  -0  -0 100  -1  49   0  -0  -0   0  -0  -0   0  -0  -0   0  -0  -0   0  -0  -0   0  -0  -0  -0  -3   2  -1  -1  -0  -0   0  -0  -0  -0  -0  -0  -0  -0  -0  -0   0  -0   0   0   0  -0  -0  -0   0  -0  -0  -0  -1  -1  -5  -1  -1  -1  -1  -1  -1
bg2b                   8:   -0   0  -0  -0   0  -0  -1 100  -0  -0   0  -0  -0   0  -0  -0   0  -0  -0   0  -0  -0   0  -0  -0   0  -0  -0   1  -1   2   1  -1   0  -0  -0  -0   0  -0  -0  -0  -0  -0  -0  -0   0  -0  -0   0  -0  -0  -0  -0  -0   0  -0   0   0  -0   0   0   0   0   0   0
bg2c                   9:   -0  -0   0  -0  -0   0  49  -0 100  -0  -0   0  -0  -0   0  -0  -0   0  -0  -0   0  -0  -0   0  -0  -0   0   0   1   1  -3  -1   2  -0   0   0   0   0   0   0   0   0   0   0   0   0   0  -0  -0   0   0   0  -0  -0  -0   0   0   0   1   0   0   0   0   0   0
bg3a                  10:    0  -0  -0   0  -0  -0   0  -0  -0 100  -1  49   0  -0  -0   0  -0  -0   0  -0  -0   0  -0  -0   0  -0  -0  -0  -3   2  -1  -1  -0  -0   0  -0  -0  -0   0  -0  -0  -0  -0  -0   0  -0   0   0   0  -0   0   0   0   0   0  -0  -1  -1  -1  -5  -1  -1  -1  -1  -1
bg3b                  11:   -0   0  -0  -0   0  -0  -0   0  -0  -1 100  -0  -0   0  -0  -0   0  -0  -0   0  -0  -0   0  -0  -0   0  -0  -0   1  -1   2   1  -1   0  -0  -0  -0  -0   0  -0  -0  -0  -0  -0   0  -0   0   0   0  -0   0   0   0   0   0   0   0   0   0  -0   0   0   0   0   0
bg3c                  12:   -0  -0   0  -0  -0   0  -0  -0   0  49  -0 100  -0  -0   0  -0  -0   0  -0  -0   0  -0  -0   0  -0  -0   0   0   1   1  -3  -1   2  -0   0  -0   0   0   0   0   0   0   0   0  -0   0  -0  -0  -0   0  -0  -0  -0  -0  -0  -0   0   0   0   1   0   0   0   0   0
bg4a                  13:    0  -0  -0   0  -0  -0   0  -0  -0   0  -0  -0 100  -1  49   0  -0  -0   0  -0  -0   0  -0  -0   0  -0  -0  -0  -3   2  -1  -1  -0  -0   0  -0  -0  -0  -0   0  -0  -0  -0  -0   0  -0   0   0   0  -0  -0   0   0   0   0   0  -1  -1  -1  -1  -5  -1  -1  -1  -1
bg4b                  14:   -0   0  -0  -0   0  -0  -0   0  -0  -0   0  -0  -1 100  -0  -0   0  -0  -0   0  -0  -0   0  -0  -0   0  -0  -0   1  -1   2   1  -0   0  -0  -0  -0  -0  -0   0  -0  -0  -0  -0  -0  -0   0   0   0   0   0   0   0   0   0   0   0   0   0   0  -0   0   0   0   0
bg4c                  15:   -0  -0   0  -0  -0   0  -0  -0   0  -0  -0   0  49  -0 100  -0  -0   0  -0  -0   0  -0  -0   0  -0  -0   0   0   1   1  -3  -1   2  -0   0  -0   0   0   0   0   0   0   0   0  -0   0  -0  -0  -0   0   0  -0  -0  -0  -0   0   0   0   0   0   1   0   0   0   0
bg5a                  16:    0  -0  -0   0  -0  -0   0  -0  -0   0  -0  -0   0  -0  -0 100  -1  49   0  -0  -0   0  -0  -0   0  -0  -0  -0  -3   2  -1  -1  -0  -0   0  -0  -0  -0  -0  -0  -0  -0  -0  -0  -0  -0   0   0   0  -0  -0  -0   0   0   0  -0  -1  -1  -1  -1  -1  -5  -1  -1  -1
bg5b                  17:   -0   0  -0  -0   0  -0  -0   0  -0  -0   0  -0  -0   0  -0  -1 100  -0  -0   0  -0  -0   0  -0  -0   0  -0  -0   1  -1   2   1  -0   0  -0  -0  -0  -0  -0  -0   0  -0  -0  -0  -0  -0   0   0   0   0   0   0   0   0   0  -0   0   0   0   0   0  -0   0   0   0
bg5c                  18:   -0  -0   0  -0  -0   0  -0  -0   0  -0  -0   0  -0  -0   0  49  -0 100  -0  -0   0  -0  -0   0  -0  -0   0   0   1   1  -3  -1   2  -0   0  -0   0   0   0   0   0   0   0   0   0   0  -0  -0  -0  -0  -0   0  -0  -0  -0   0   0   0   0   0   0   1   0   0   0
bg6a                  19:    0  -0  -0   0  -0  -0   0  -0  -0   0  -0  -0   0  -0  -0   0  -0  -0 100  -1  49   0  -0  -0   0  -0  -0  -0  -3   2  -1  -1  -0  -0   0  -0  -0  -0  -0  -0  -0   0  -0  -0   0   0   0   0   0  -0  -0  -0  -0  -0  -0   0  -1  -1  -1  -1  -1  -1  -5  -1  -1
bg6b                  20:   -0   0  -0  -0   0  -0  -0   0  -0  -0   0  -0  -0   0  -0  -0   0  -0  -1 100  -0  -0   0  -0  -0   0  -0  -0   1  -1   2   1  -1   0  -0  -0  -0  -0  -0  -0  -0  -0  -0  -0   0   0   0   0  -0   0  -0  -0   0  -0  -0   0   0   0   0   0   0   0  -0   0   0
bg6c                  21:   -0  -0   0  -0  -0   0  -0  -0   0  -0  -0   0  -0  -0   0  -0  -0   0  49  -0 100  -0  -0   0  -0  -0   0   0   1   1  -3  -1   2  -0   0  -0   0   0   0   0   0   0   0   0  -0  -0  -0  -0  -0   0   0   0  -0   0   0  -0   0   0   0   0   0   0   1   0   0
bg7a                  22:    0  -0  -0   0  -0  -0   0  -0  -0   0  -0  -0   0  -0  -0   0  -0  -0   0  -0  -0 100  -1  49   0  -0  -0  -0  -3   2  -1  -1  -0  -0   0  -0  -0  -0  -0  -0  -0  -0  -0  -0   0   0   0   0   0  -0  -0  -0  -0  -0  -0  -0  -1  -1  -1  -1  -1  -1  -1  -5  -1
bg7b                  23:   -0   0  -0  -0   0  -0  -0   0  -0  -0   0  -0  -0   0  -0  -0   0  -0  -0   0  -0  -1 100  -0  -0   0  -0  -0   1  -1   2   1  -0   0  -0  -0  -0  -0  -0  -0  -0  -0   0  -0   0   0   0   0  -0   0  -0  -0  -0   0  -0  -0   0   0   0   0   0   0   0  -0   0
bg7c                  24:   -0  -0   0  -0  -0   0  -0  -0   0  -0  -0   0  -0  -0   0  -0  -0   0  -0  -0   0  49  -0 100  -0  -0   0   0   1   1  -3  -1   2  -0   0  -0   0   0   0   0   0   0   0   0  -0  -0  -0  -0  -0   0   0   0   0  -0   0   0   0   0   0   0   0   0   0   1   0
bg8a                  25:    0  -0  -0   0  -0  -0   0  -0  -0   0  -0  -0   0  -0  -0   0  -0  -0   0  -0  -0   0  -0  -0 100  -1  49  -0  -3   2  -0  -1  -1  -0   0  -0  -0  -0  -0  -0  -0  -0  -0  -0  -0  -0   0   0   0  -0  -0  -0   0   0  -0  -0  -1  -1  -1  -1  -1  -1  -1  -1  -5
bg8b                  26:   -0   0  -0  -0   0  -0  -0   0  -0  -0   0  -0  -0   0  -0  -0   0  -0  -0   0  -0  -0   0  -0  -1 100  -0  -0   1  -1   1   1  -0   0  -0  -0  -0  -0  -0  -0  -0  -0   0  -0  -0  -0  -0  -0  -0   0   0   0  -0   0   0  -0   0   0   0   0   0   0   0   0  -0
bg8c                  27:   -0  -0   0  -0  -0   0  -0  -0   0  -0  -0   0  -0  -0   0  -0  -0   0  -0  -0   0  -0  -0   0  49  -0 100   0   1   1  -2  -1   1  -0   0  -0  -0   0   0   0   0   0   0   0  -0   0  -0  -0  -0   0  -0   0  -0  -0  -0   0   0   0   0   0   0   0   0   0   1
wav                   28:   -0  -0   0  -0  -0   0  -0  -0   0  -0  -0   0  -0  -0   0  -0  -0   0  -0  -0   0  -0  -0   0  -0  -0   0 100   1  -0  -1  -2   2   1   1  52  52  54  53  53  53  54  53  54  -2   2   1   1   1   3   3   3   3   4   4  18  -1  -1   1   0   0   1   0   1   1
dlwav                 29:   -3   1   1  -3   1   0  -3   1   1  -3   1   1  -3   1   1  -3   1   1  -3   1   1  -3   1   1  -3   1   1   1 100 -90  12  57  29  -2   6   0   0   1   0   0   1   0   1   0  -0  -0   0   0  -0   1   0   0   0   0   0   0  10  11  10  10  10  10  10  10  10
p1                    30:    2  -1   1   2  -1   1   2  -1   1   2  -1   1   2  -1   1   2  -1   1   2  -1   1   2  -1   1   2  -1   1  -0 -90 100 -50 -79  -2   0  -0   0  -0  -0  -0   0  -0  -0  -0  -0   0   0  -0  -0  -0  -0  -0  -0  -0  -0  -0   0  -7  -7  -7  -7  -7  -6  -7  -6  -6
p2                    31:   -1   2  -3  -1   2  -3  -1   2  -3  -1   2  -3  -1   2  -3  -1   2  -3  -1   2  -3  -1   2  -3  -0   1  -2  -1  12 -50 100  64 -60   6 -18   0  -0  -1  -1  -1  -1  -1  -1  -1  -0  -0   0   0   0  -0  -0  -0   0   0   0  -0  -1  -2  -1  -1  -1  -1  -1  -1  -2
p3                    32:   -1   1  -1  -1   1  -1  -1   1  -1  -1   1  -1  -1   1  -1  -1   1  -1  -1   1  -1  -1   1  -1  -1   1  -1  -2  57 -79  64 100 -52   4  -0  -1  -1  -1  -1  -1  -2  -1  -2  -1   0  -0   0   0   0  -0  -0  -0   0   0   0  -1   3   3   3   3   3   3   3   3   2
p4                    33:   -0  -1   2   0  -1   2  -0  -1   2  -0  -1   2  -0  -0   2  -0  -0   2  -0  -1   2  -0  -0   2  -1  -0   1   2  29  -2 -60 -52 100 -15   7   0   1   2   1   1   2   2   2   2  -0   0  -0  -0  -0   1   0   0  -0   0   0   1   4   4   4   4   4   4   4   4   4
wh                    34:   -0   0  -0  -0   0  -0  -0   0  -0  -0   0  -0  -0   0  -0  -0   0  -0  -0   0  -0  -0   0  -0  -0   0  -0   1  -2   0   6   4 -15 100 -82   2   1   2   2   2   2   2   2   2   0   1   0   0  -0   1   0   0  -0   0   0   6   0  -0  -0  -0  -0   0  -0  -0  -0
wg                    35:    0  -0   0   0  -0   0   0  -0   0   0  -0   0   0  -0   0   0  -0   0   0  -0   0   0  -0   0   0  -0   0   1   6  -0 -18  -0   7 -82 100   1   0   0   1   0   0   0   0   0   0  -0   0   0   0   0   0   0  -0  -0   0   0   0   0   0   0   0   0   0   0   0
os_0                  36:    0   0  -0  -0  -0   0  -0  -0   0  -0  -0  -0  -0  -0  -0  -0  -0  -0  -0  -0  -0  -0  -0  -0  -0  -0  -0  52   0   0   0  -1   0   2   1 100  34  32  34  33  32  32  30  30  21  -8  26  16  13  11   7   4   0  -2  -5  30  -1  -0   1  -0  -0   1  -0   1   0
os_1                  37:   -0  -0   0   0   0  -0  -0  -0   0  -0  -0   0  -0  -0   0  -0  -0   0  -0  -0   0  -0  -0   0  -0  -0  -0  52   0  -0  -0  -1   1   1   0  34 100  32  33  32  32  32  31  31   7  -2   9   6   5   6   5   3   2   2   0  29  -1  -1   0  -0  -0   1   0   1   0
os_2                  38:   -0  -0   0  -0  -0   0  -0   0   0  -0  -0   0  -0  -0   0  -0  -0   0  -0  -0   0  -0  -0   0  -0  -0   0  54   1  -0  -1  -1   2   2   0  32  32 100  33  33  33  33  33  33  -1   5   2   1  -8   2   2   2   2   3   3  31  -1  -0  -0   0   0   1   0   1   0
os_3                  39:   -0  -0   0  -0  -0   0  -0  -0   0   0   0   0  -0  -0   0  -0  -0   0  -0  -0   0  -0  -0   0  -0  -0   0  53   0  -0  -1  -1   1   2   1  34  33  33 100  33  33  33  33  33   2  -4   7   6   5   8   6   5   5   5   4  30  -1  -0   0  -0  -0   1   0   1   0
os_4                  40:   -0  -0   0  -0  -0   0  -0  -0   0  -0  -0   0   0   0   0  -0  -0   0  -0  -0   0  -0  -0   0  -0  -0   0  53   0   0  -1  -1   1   2   0  33  32  33  33 100  33  33  33  33  -2  -2   4   4   3   5   3   5   5   5   5  29  -1  -0   0  -0  -0   1   0   1   0
os_5                  41:   -0  -0   0  -0  -0   0  -0  -0   0  -0  -0   0  -0  -0   0  -0   0   0  -0  -0   0  -0  -0   0  -0  -0   0  53   1  -0  -1  -2   2   2   0  32  32  33  33  33 100  33  33  33  -3  -0   3   2   2   4   4   1   5   6   5  29  -1  -0   0   0   0   1   0   1   0
os_6                  42:   -0  -0   0  -0  -0   0  -0  -0   0  -0  -0   0  -0  -0   0  -0  -0   0   0  -0   0  -0  -0   0  -0  -0   0  54   0  -0  -1  -1   2   2   0  32  32  33  33  33  33 100  34  33  -5  -1   1   2   1   4   5   5   4   7   6  29  -1  -0   0  -0   0   1   0   1   0
os_7                  43:   -0  -0   0  -0  -0   0  -0  -0   0  -0  -0   0  -0  -0   0  -0  -0   0  -0  -0   0  -0   0   0  -0   0   0  53   1  -0  -1  -2   2   2   0  30  31  33  33  33  33  34 100  34 -12  -5  -1   0   1   5   6   8   9  10  11  29  -1  -0   0   0   0   1   0   1   0
os_8                  44:   -0  -0   0  -0  -0   0  -0  -0   0  -0  -0   0  -0  -0   0  -0  -0   0  -0  -0   0  -0  -0   0  -0  -0   0  54   0  -0  -1  -1   2   2   0  30  31  33  33  33  33  33  34 100 -10  -2  -1  -0   0   3   5   6   7   9   5  27  -1  -0   0   0   0   1   0   1   1
dh0                   45:   -0  -0   0  -0  -0   0   0  -0   0   0   0  -0   0  -0  -0  -0  -0   0   0   0  -0   0   0  -0  -0  -0  -0  -2  -0   0  -0   0  -0   0   0  21   7  -1   2  -2  -3  -5 -12 -10 100  10  53  40  28  12  -4 -20 -35 -46 -54   1   1   1   0  -1   0   0  -1  -1  -0
h0_4                  46:    0   0  -0   0   0  -0  -0   0   0  -0  -0   0  -0  -0   0  -0  -0   0   0   0  -0   0   0  -0  -0  -0   0   2  -0   0  -0  -0   0   1  -0  -8  -2   5  -4  -2  -0  -1  -5  -2  10 100 -28 -30 -36 -38 -39 -40 -41 -38 -36  17  -0  -0  -0   2   1   1  -1  -1  -0
fx_0                  47:   -0   0  -0  -0  -0   0   0  -0   0   0   0  -0   0   0  -0   0   0  -0   0   0  -0   0   0  -0   0  -0  -0   1   0  -0   0   0  -0   0   0  26   9   2   7   4   3   1  -1  -1  53 -28 100  34  29  21  12   4  -5 -12 -17   8   1   1   0  -1  -0  -0  -0  -0  -0
fx_1                  48:   -0  -0   0  -0   0  -0   0  -0  -0   0   0  -0   0   0  -0   0   0  -0   0   0  -0   0   0  -0   0  -0  -0   1   0  -0   0   0  -0   0   0  16   6   1   6   4   2   2   0  -0  40 -30  34 100  25  20  13   6   0  -6 -10   4   0   1   0  -1  -0  -0  -0  -0  -0
fx_2                  49:   -0  -0   0  -0  -0   0   0   0  -0   0   0  -0   0   0  -0   0   0  -0   0  -0  -0   0  -0  -0   0  -0  -0   1  -0  -0   0   0  -0  -0   0  13   5  -8   5   3   2   1   1   0  28 -36  29  25 100  19  15  10   5   1  -3  -0   0   0   0  -1  -0  -0   0   0  -0
fx_3                  50:   -0  -0   0  -0  -0   0  -0  -0   0  -0  -0   0  -0   0   0  -0   0  -0  -0   0   0  -0   0   0  -0   0   0   3   1  -0  -0  -0   1   1   0  11   6   2   8   5   4   4   5   3  12 -38  21  20  19 100  16  14  12   9   6   6   0   0   0  -1  -0  -0   0   0   0
fx_4                  51:   -0  -0   0  -0  -0   0  -0  -0   0   0   0  -0  -0   0   0  -0   0  -0  -0  -0   0  -0  -0   0  -0   0  -0   3   0  -0  -0  -0   0   0   0   7   5   2   6   3   4   5   6   5  -4 -39  12  13  15  16 100  17  17  17  15   5   0   0   0  -1  -0  -0   0   0   0
fx_5                  52:   -0   0   0  -0  -0   0  -0  -0   0   0   0  -0   0   0  -0  -0   0   0  -0  -0   0  -0  -0   0  -0   0   0   3   0  -0  -0  -0   0   0   0   4   3   2   5   5   1   5   8   6 -20 -40   4   6  10  14  17 100  22  23  24   3   0   0   0  -1  -0  -0   1   0   0
fx_6                  53:    0   0  -0   0  -0  -0   0  -0  -0   0   0  -0   0   0  -0   0   0  -0  -0   0  -0  -0  -0   0   0  -0  -0   3   0  -0   0   0  -0  -0  -0   0   2   2   5   5   5   4   9   7 -35 -41  -5   0   5  12  17  22 100  30  31   3  -0  -0   0  -1  -0  -0   0   1   0
fx_7                  54:    0   0  -0   0   0  -0  -0  -0  -0   0   0  -0   0   0  -0   0   0  -0  -0  -0   0  -0   0  -0   0   0  -0   4   0  -0   0   0   0   0  -0  -2   2   3   5   5   6   7  10   9 -46 -38 -12  -6   1   9  17  23  30 100  36   5  -0  -0   0  -0  -0  -0   1   1   0
fx_8                  55:   -0   0  -0  -0   0  -0  -0   0  -0   0   0  -0   0   0  -0   0   0  -0  -0  -0   0  -0  -0   0  -0   0  -0   4   0  -0   0   0   0   0   0  -5   0   3   4   5   5   6  11   5 -54 -36 -17 -10  -3   6  15  24  31  36 100   3  -0  -0  -0  -0  -0  -0   1   1  -0
L2_4                  56:   -0   0   0  -0  -0   0  -0  -0   0  -0   0  -0   0   0   0  -0  -0   0   0   0  -0  -0  -0   0  -0  -0   0  18   0   0  -0  -1   1   6   0  30  29  31  30  29  29  29  29  27   1  17   8   4  -0   6   5   3   3   5   3 100  -0   0   1  -0  -0   1  -1   0   0
scal_0                57:   -5  -0   1  -1   0   0  -1   0   0  -1   0   0  -1   0   0  -1   0   0  -1   0   0  -1   0   0  -1   0   0  -1  10  -7  -1   3   4   0   0  -1  -1  -1  -1  -1  -1  -1  -1  -1   1  -0   1   0   0   0   0   0  -0  -0  -0  -0 100   2   2   2   2   2   2   2   2
scal_1                58:   -1   0   0  -6  -0   1  -1   0   0  -1   0   0  -1   0   0  -1   0   0  -1   0   0  -1   0   0  -1   0   0  -1  11  -7  -2   3   4  -0   0  -0  -1  -0  -0  -0  -0  -0  -0  -0   1  -0   1   1   0   0   0   0  -0  -0  -0   0   2 100   2   2   2   2   2   2   2
scal_2                59:   -1   0   0  -1   0   0  -5  -0   1  -1   0   0  -1   0   0  -1   0   0  -1   0   0  -1   0   0  -1   0   0   1  10  -7  -1   3   4  -0   0   1   0  -0   0   0   0   0   0   0   0  -0   0   0   0   0   0   0   0   0  -0   1   2   2 100   2   2   2   2   2   2
scal_3                60:   -1   0   0  -1   0   0  -1   0   0  -5  -0   1  -1   0   0  -1   0   0  -1   0   0  -1   0   0  -1   0   0   0  10  -7  -1   3   4  -0   0  -0  -0   0  -0  -0   0  -0   0   0  -1   2  -1  -1  -1  -1  -1  -1  -1  -0  -0  -0   2   2   2 100   2   2   2   2   2
scal_4                61:   -1   0   0  -1   0   0  -1   0   0  -1   0   0  -5  -0   1  -1   0   0  -1   0   0  -1   0   0  -1   0   0   0  10  -7  -1   3   4  -0   0  -0  -0   0  -0  -0   0   0   0   0   0   1  -0  -0  -0  -0  -0  -0  -0  -0  -0  -0   2   2   2   2 100   2   2   2   2
scal_5                62:   -1   0   0  -1   0   0  -1   0   0  -1   0   0  -1   0   0  -5  -0   1  -1   0   0  -1   0   0  -1   0   0   1  10  -6  -1   3   4   0   0   1   1   1   1   1   1   1   1   1   0   1  -0  -0  -0  -0  -0  -0  -0  -0  -0   1   2   2   2   2   2 100   2   2   2
scal_6                63:   -1   0   0  -1   0   0  -1   0   0  -1   0   0  -1   0   0  -1   0   0  -5  -0   1  -1   0   0  -1   0   0   0  10  -7  -1   3   4  -0   0  -0   0   0   0   0   0   0   0   0  -1  -1  -0  -0   0   0   0   1   0   1   1  -1   2   2   2   2   2   2 100   2   2
scal_7                64:   -1   0   0  -1   0   0  -1   0   0  -1   0   0  -1   0   0  -1   0   0  -1   0   0  -5  -0   1  -1   0   0   1  10  -6  -1   3   4  -0   0   1   1   1   1   1   1   1   1   1  -1  -1  -0  -0   0   0   0   0   1   1   1   0   2   2   2   2   2   2   2 100   2
scal_8                65:   -1   0   0  -1   0   0  -1   0   0  -1   0   0  -1   0   0  -1   0   0  -1   0   0  -1   0   0  -5  -0   1   1  10  -6  -2   2   4  -0   0   0   0   0   0   0   0   0   0   1  -0  -0  -0  -0  -0   0   0   0   0   0  -0   0   2   2   2   2   2   2   2   2 100
}
