# Supplementary material for: Combining a multi-analyzer stage with a two-dimensional detector for high-resolution powder X-ray diffraction: correcting the angular scale
Source: J Appl Crystallogr. 2021 Jul 7;54(Pt 4):1088–99. doi: 10.1107/S1600576721005288 (PMC8366427; doi:10.1107/S1600576721005288)
Supplement: Supplementary file 3 [file j-54-01088-sup3.txt]

xdd MA4\ls2743_Pil_LaB6_35keV_2_45.xy      
bkg    = bg4a ;  = bg4b ;  = bg4c ;  
local !column 45                            
                                            
xdd MA4\ls2743_Pil_LaB6_35keV_2_46.xy      
bkg    = bg4a ;  = bg4b ;  = bg4c ;  
local !column 46                            
                                            
xdd MA4\ls2743_Pil_LaB6_35keV_2_47.xy      
bkg    = bg4a ;  = bg4b ;  = bg4c ;  
local !column 47                            
                                            
xdd MA4\ls2743_Pil_LaB6_35keV_2_48.xy      
bkg    = bg4a ;  = bg4b ;  = bg4c ;  
local !column 48                            
                                            
xdd MA4\ls2743_Pil_LaB6_35keV_2_49.xy      
bkg    = bg4a ;  = bg4b ;  = bg4c ;  
local !column 49                            
                                            
xdd MA4\ls2743_Pil_LaB6_35keV_2_50.xy      
bkg    = bg4a ;  = bg4b ;  = bg4c ;  
local !column 50                            
                                            
xdd MA4\ls2743_Pil_LaB6_35keV_2_51.xy      
bkg    = bg4a ;  = bg4b ;  = bg4c ;  
local !column 51                            
                                            
xdd MA4\ls2743_Pil_LaB6_35keV_2_52.xy      
bkg    = bg4a ;  = bg4b ;  = bg4c ;  
local !column 52                            
                                            
xdd MA4\ls2743_Pil_LaB6_35keV_2_53.xy      
bkg    = bg4a ;  = bg4b ;  = bg4c ;  
local !column 53                            
                                            
xdd MA4\ls2743_Pil_LaB6_35keV_2_54.xy      
bkg    = bg4a ;  = bg4b ;  = bg4c ;  
local !column 54                            
                                            
xdd MA4\ls2743_Pil_LaB6_35keV_2_55.xy      
bkg    = bg4a ;  = bg4b ;  = bg4c ;  
local !column 55                            
                                            
xdd MA4\ls2743_Pil_LaB6_35keV_2_56.xy      
bkg    = bg4a ;  = bg4b ;  = bg4c ;  
local !column 56                            
                                            
xdd MA4\ls2743_Pil_LaB6_35keV_2_57.xy      
bkg    = bg4a ;  = bg4b ;  = bg4c ;  
local !column 57                            
                                            
xdd MA4\ls2743_Pil_LaB6_35keV_2_58.xy      
bkg    = bg4a ;  = bg4b ;  = bg4c ;  
local !column 58                            
                                            
xdd MA4\ls2743_Pil_LaB6_35keV_2_59.xy      
bkg    = bg4a ;  = bg4b ;  = bg4c ;  
local !column 59                            
                                            
xdd MA4\ls2743_Pil_LaB6_35keV_2_60.xy      
bkg    = bg4a ;  = bg4b ;  = bg4c ;  
local !column 60                            
                                            
xdd MA4\ls2743_Pil_LaB6_35keV_2_61.xy      
bkg    = bg4a ;  = bg4b ;  = bg4c ;  
local !column 61                            
                                            
xdd MA4\ls2743_Pil_LaB6_35keV_2_62.xy      
bkg    = bg4a ;  = bg4b ;  = bg4c ;  
local !column 62                            
                                            
xdd MA4\ls2743_Pil_LaB6_35keV_2_63.xy      
bkg    = bg4a ;  = bg4b ;  = bg4c ;  
local !column 63                            
                                            
xdd MA4\ls2743_Pil_LaB6_35keV_2_64.xy      
bkg    = bg4a ;  = bg4b ;  = bg4c ;  
local !column 64                            
                                            
xdd MA4\ls2743_Pil_LaB6_35keV_2_65.xy      
bkg    = bg4a ;  = bg4b ;  = bg4c ;  
local !column 65                            
                                            
xdd MA4\ls2743_Pil_LaB6_35keV_2_66.xy      
bkg    = bg4a ;  = bg4b ;  = bg4c ;  
local !column 66                            
                                            
xdd MA4\ls2743_Pil_LaB6_35keV_2_67.xy      
bkg    = bg4a ;  = bg4b ;  = bg4c ;  
local !column 67                            
                                            
xdd MA4\ls2743_Pil_LaB6_35keV_2_68.xy      
bkg    = bg4a ;  = bg4b ;  = bg4c ;  
local !column 68                            
                                            
xdd MA4\ls2743_Pil_LaB6_35keV_2_69.xy      
bkg    = bg4a ;  = bg4b ;  = bg4c ;  
local !column 69                            
                                            
xdd MA4\ls2743_Pil_LaB6_35keV_2_70.xy      
bkg    = bg4a ;  = bg4b ;  = bg4c ;  
local !column 70                            
                                            
xdd MA4\ls2743_Pil_LaB6_35keV_2_71.xy      
bkg    = bg4a ;  = bg4b ;  = bg4c ;  
local !column 71                            
                                            
xdd MA4\ls2743_Pil_LaB6_35keV_2_72.xy      
bkg    = bg4a ;  = bg4b ;  = bg4c ;  
local !column 72                            
                                            
xdd MA4\ls2743_Pil_LaB6_35keV_2_73.xy      
bkg    = bg4a ;  = bg4b ;  = bg4c ;  
local !column 73                            
                                            
xdd MA4\ls2743_Pil_LaB6_35keV_2_74.xy      
bkg    = bg4a ;  = bg4b ;  = bg4c ;  
local !column 74                            
                                            
xdd MA4\ls2743_Pil_LaB6_35keV_2_75.xy      
bkg    = bg4a ;  = bg4b ;  = bg4c ;  
local !column 75                            
                                            
xdd MA4\ls2743_Pil_LaB6_35keV_2_76.xy      
bkg    = bg4a ;  = bg4b ;  = bg4c ;  
local !column 76                            
                                            
xdd MA4\ls2743_Pil_LaB6_35keV_2_77.xy      
bkg    = bg4a ;  = bg4b ;  = bg4c ;  
local !column 77                            
                                            
xdd MA4\ls2743_Pil_LaB6_35keV_2_78.xy      
bkg    = bg4a ;  = bg4b ;  = bg4c ;  
local !column 78                            
                                            
xdd MA4\ls2743_Pil_LaB6_35keV_2_79.xy      
bkg    = bg4a ;  = bg4b ;  = bg4c ;  
local !column 79                            
                                            
xdd MA4\ls2743_Pil_LaB6_35keV_2_80.xy      
bkg    = bg4a ;  = bg4b ;  = bg4c ;  
local !column 80                            
                                            
xdd MA4\ls2743_Pil_LaB6_35keV_2_81.xy      
bkg    = bg4a ;  = bg4b ;  = bg4c ;  
local !column 81                            
                                            
xdd MA4\ls2743_Pil_LaB6_35keV_2_82.xy      
bkg    = bg4a ;  = bg4b ;  = bg4c ;  
local !column 82                            
                                            
xdd MA4\ls2743_Pil_LaB6_35keV_2_83.xy      
bkg    = bg4a ;  = bg4b ;  = bg4c ;  
local !column 83                            
                                            
xdd MA4\ls2743_Pil_LaB6_35keV_2_84.xy      
bkg    = bg4a ;  = bg4b ;  = bg4c ;  
local !column 84                            
                                            
xdd MA4\ls2743_Pil_LaB6_35keV_2_85.xy      
bkg    = bg4a ;  = bg4b ;  = bg4c ;  
local !column 85                            
                                            
xdd MA4\ls2743_Pil_LaB6_35keV_2_86.xy      
bkg    = bg4a ;  = bg4b ;  = bg4c ;  
local !column 86                            
                                            
xdd MA4\ls2743_Pil_LaB6_35keV_2_87.xy      
bkg    = bg4a ;  = bg4b ;  = bg4c ;  
local !column 87                            
                                            
xdd MA4\ls2743_Pil_LaB6_35keV_2_88.xy      
bkg    = bg4a ;  = bg4b ;  = bg4c ;  
local !column 88                            
                                            
xdd MA4\ls2743_Pil_LaB6_35keV_2_89.xy      
bkg    = bg4a ;  = bg4b ;  = bg4c ;  
local !column 89                            
                                            
xdd MA4\ls2743_Pil_LaB6_35keV_2_90.xy      
bkg    = bg4a ;  = bg4b ;  = bg4c ;  
local !column 90                            
                                            
xdd MA4\ls2743_Pil_LaB6_35keV_2_91.xy      
bkg    = bg4a ;  = bg4b ;  = bg4c ;  
local !column 91                            
                                            
xdd MA4\ls2743_Pil_LaB6_35keV_2_92.xy      
bkg    = bg4a ;  = bg4b ;  = bg4c ;  
local !column 92                            
                                            
xdd MA4\ls2743_Pil_LaB6_35keV_2_93.xy      
bkg    = bg4a ;  = bg4b ;  = bg4c ;  
local !column 93                            
                                            
xdd MA4\ls2743_Pil_LaB6_35keV_2_94.xy      
bkg    = bg4a ;  = bg4b ;  = bg4c ;  
local !column 94                            
                                            
xdd MA4\ls2743_Pil_LaB6_35keV_2_95.xy      
bkg    = bg4a ;  = bg4b ;  = bg4c ;  
local !column 95                            
                                            
xdd MA4\ls2743_Pil_LaB6_35keV_2_96.xy      
bkg    = bg4a ;  = bg4b ;  = bg4c ;  
local !column 96                            
                                            
xdd MA4\ls2743_Pil_LaB6_35keV_2_97.xy      
bkg    = bg4a ;  = bg4b ;  = bg4c ;  
local !column 97                            
                                            
xdd MA4\ls2743_Pil_LaB6_35keV_2_98.xy      
bkg    = bg4a ;  = bg4b ;  = bg4c ;  
local !column 98                            
                                            
xdd MA4\ls2743_Pil_LaB6_35keV_2_99.xy      
bkg    = bg4a ;  = bg4b ;  = bg4c ;  
local !column 99                            
                                            
xdd MA4\ls2743_Pil_LaB6_35keV_2_100.xy     
bkg    = bg4a ;  = bg4b ;  = bg4c ;  
local !column 100                           
                                            
xdd MA4\ls2743_Pil_LaB6_35keV_2_101.xy     
bkg    = bg4a ;  = bg4b ;  = bg4c ;  
local !column 101                           
                                            
xdd MA4\ls2743_Pil_LaB6_35keV_2_102.xy     
bkg    = bg4a ;  = bg4b ;  = bg4c ;  
local !column 102                           
                                            
xdd MA4\ls2743_Pil_LaB6_35keV_2_103.xy     
bkg    = bg4a ;  = bg4b ;  = bg4c ;  
local !column 103                           
                                            
xdd MA4\ls2743_Pil_LaB6_35keV_2_104.xy     
bkg    = bg4a ;  = bg4b ;  = bg4c ;  
local !column 104                           
                                            
xdd MA4\ls2743_Pil_LaB6_35keV_2_105.xy     
bkg    = bg4a ;  = bg4b ;  = bg4c ;  
local !column 105                           
                                            
xdd MA4\ls2743_Pil_LaB6_35keV_2_106.xy     
bkg    = bg4a ;  = bg4b ;  = bg4c ;  
local !column 106                           
                                            
xdd MA4\ls2743_Pil_LaB6_35keV_2_107.xy     
bkg    = bg4a ;  = bg4b ;  = bg4c ;  
local !column 107                           
                                            
xdd MA4\ls2743_Pil_LaB6_35keV_2_108.xy     
bkg    = bg4a ;  = bg4b ;  = bg4c ;  
local !column 108                           
                                            
xdd MA4\ls2743_Pil_LaB6_35keV_2_109.xy     
bkg    = bg4a ;  = bg4b ;  = bg4c ;  
local !column 109                           
                                            
xdd MA4\ls2743_Pil_LaB6_35keV_2_110.xy     
bkg    = bg4a ;  = bg4b ;  = bg4c ;  
local !column 110                           
                                            
xdd MA4\ls2743_Pil_LaB6_35keV_2_111.xy     
bkg    = bg4a ;  = bg4b ;  = bg4c ;  
local !column 111                           
                                            
xdd MA4\ls2743_Pil_LaB6_35keV_2_112.xy     
bkg    = bg4a ;  = bg4b ;  = bg4c ;  
local !column 112                           
                                            
xdd MA4\ls2743_Pil_LaB6_35keV_2_113.xy     
bkg    = bg4a ;  = bg4b ;  = bg4c ;  
local !column 113                           
                                            
xdd MA4\ls2743_Pil_LaB6_35keV_2_114.xy     
bkg    = bg4a ;  = bg4b ;  = bg4c ;  
local !column 114                           
                                            
xdd MA4\ls2743_Pil_LaB6_35keV_2_115.xy     
bkg    = bg4a ;  = bg4b ;  = bg4c ;  
local !column 115                           
                                            
xdd MA4\ls2743_Pil_LaB6_35keV_2_116.xy     
bkg    = bg4a ;  = bg4b ;  = bg4c ;  
local !column 116                           
                                            
xdd MA4\ls2743_Pil_LaB6_35keV_2_117.xy     
bkg    = bg4a ;  = bg4b ;  = bg4c ;  
local !column 117                           
                                            
xdd MA4\ls2743_Pil_LaB6_35keV_2_118.xy     
bkg    = bg4a ;  = bg4b ;  = bg4c ;  
local !column 118                           
                                            
xdd MA4\ls2743_Pil_LaB6_35keV_2_119.xy     
bkg    = bg4a ;  = bg4b ;  = bg4c ;  
local !column 119                           
                                            
xdd MA4\ls2743_Pil_LaB6_35keV_2_120.xy     
bkg    = bg4a ;  = bg4b ;  = bg4c ;  
local !column 120                           
                                            
xdd MA4\ls2743_Pil_LaB6_35keV_2_121.xy     
bkg    = bg4a ;  = bg4b ;  = bg4c ;  
local !column 121                           
                                            
xdd MA4\ls2743_Pil_LaB6_35keV_2_122.xy     
bkg    = bg4a ;  = bg4b ;  = bg4c ;  
local !column 122                           
                                            
xdd MA4\ls2743_Pil_LaB6_35keV_2_123.xy     
bkg    = bg4a ;  = bg4b ;  = bg4c ;  
local !column 123                           
                                            
xdd MA4\ls2743_Pil_LaB6_35keV_2_124.xy     
bkg    = bg4a ;  = bg4b ;  = bg4c ;  
local !column 124                           
                                            
xdd MA4\ls2743_Pil_LaB6_35keV_2_125.xy     
bkg    = bg4a ;  = bg4b ;  = bg4c ;  
local !column 125                           
                                            
xdd MA4\ls2743_Pil_LaB6_35keV_2_126.xy     
bkg    = bg4a ;  = bg4b ;  = bg4c ;  
local !column 126                           
                                            
xdd MA4\ls2743_Pil_LaB6_35keV_2_127.xy     
bkg    = bg4a ;  = bg4b ;  = bg4c ;  
local !column 127                           
                                            
xdd MA4\ls2743_Pil_LaB6_35keV_2_128.xy     
bkg    = bg4a ;  = bg4b ;  = bg4c ;  
local !column 128                           
                                            
xdd MA4\ls2743_Pil_LaB6_35keV_2_129.xy     
bkg    = bg4a ;  = bg4b ;  = bg4c ;  
local !column 129                           
                                            
xdd MA4\ls2743_Pil_LaB6_35keV_2_130.xy     
bkg    = bg4a ;  = bg4b ;  = bg4c ;  
local !column 130                           
                                            
xdd MA4\ls2743_Pil_LaB6_35keV_2_131.xy     
bkg    = bg4a ;  = bg4b ;  = bg4c ;  
local !column 131                           
                                            
xdd MA4\ls2743_Pil_LaB6_35keV_2_132.xy     
bkg    = bg4a ;  = bg4b ;  = bg4c ;  
local !column 132                           
                                            
xdd MA4\ls2743_Pil_LaB6_35keV_2_133.xy     
bkg    = bg4a ;  = bg4b ;  = bg4c ;  
local !column 133                           
                                            
xdd MA4\ls2743_Pil_LaB6_35keV_2_134.xy     
bkg    = bg4a ;  = bg4b ;  = bg4c ;  
local !column 134                           
                                            
xdd MA4\ls2743_Pil_LaB6_35keV_2_135.xy     
bkg    = bg4a ;  = bg4b ;  = bg4c ;  
local !column 135                           
                                            
xdd MA4\ls2743_Pil_LaB6_35keV_2_136.xy     
bkg    = bg4a ;  = bg4b ;  = bg4c ;  
local !column 136                           
                                            
xdd MA4\ls2743_Pil_LaB6_35keV_2_137.xy     
bkg    = bg4a ;  = bg4b ;  = bg4c ;  
local !column 137                           
                                            
xdd MA4\ls2743_Pil_LaB6_35keV_2_138.xy     
bkg    = bg4a ;  = bg4b ;  = bg4c ;  
local !column 138                           
                                            
xdd MA4\ls2743_Pil_LaB6_35keV_2_139.xy     
bkg    = bg4a ;  = bg4b ;  = bg4c ;  
local !column 139                           
                                            
xdd MA4\ls2743_Pil_LaB6_35keV_2_140.xy     
bkg    = bg4a ;  = bg4b ;  = bg4c ;  
local !column 140                           
                                            
xdd MA4\ls2743_Pil_LaB6_35keV_2_141.xy     
bkg    = bg4a ;  = bg4b ;  = bg4c ;  
local !column 141                           
                                            
xdd MA4\ls2743_Pil_LaB6_35keV_2_142.xy     
bkg    = bg4a ;  = bg4b ;  = bg4c ;  
local !column 142                           
                                            
xdd MA4\ls2743_Pil_LaB6_35keV_2_143.xy     
bkg    = bg4a ;  = bg4b ;  = bg4c ;  
local !column 143                           
                                            
xdd MA4\ls2743_Pil_LaB6_35keV_2_144.xy     
bkg    = bg4a ;  = bg4b ;  = bg4c ;  
local !column 144                           
                                            
xdd MA4\ls2743_Pil_LaB6_35keV_2_145.xy     
bkg    = bg4a ;  = bg4b ;  = bg4c ;  
local !column 145                           
                                            
xdd MA4\ls2743_Pil_LaB6_35keV_2_146.xy     
bkg    = bg4a ;  = bg4b ;  = bg4c ;  
local !column 146                           
                                            
xdd MA4\ls2743_Pil_LaB6_35keV_2_147.xy     
bkg    = bg4a ;  = bg4b ;  = bg4c ;  
local !column 147                           
                                            
xdd MA4\ls2743_Pil_LaB6_35keV_2_148.xy     
bkg    = bg4a ;  = bg4b ;  = bg4c ;  
local !column 148                           
                                            
xdd MA4\ls2743_Pil_LaB6_35keV_2_149.xy     
bkg    = bg4a ;  = bg4b ;  = bg4c ;  
local !column 149                           
                                            
xdd MA4\ls2743_Pil_LaB6_35keV_2_150.xy     
bkg    = bg4a ;  = bg4b ;  = bg4c ;  
local !column 150                           
                                            
xdd MA4\ls2743_Pil_LaB6_35keV_2_151.xy     
bkg    = bg4a ;  = bg4b ;  = bg4c ;  
local !column 151                           
                                            
xdd MA4\ls2743_Pil_LaB6_35keV_2_152.xy     
bkg    = bg4a ;  = bg4b ;  = bg4c ;  
local !column 152                           
                                            
xdd MA4\ls2743_Pil_LaB6_35keV_2_153.xy     
bkg    = bg4a ;  = bg4b ;  = bg4c ;  
local !column 153                           
                                            
xdd MA4\ls2743_Pil_LaB6_35keV_2_154.xy     
bkg    = bg4a ;  = bg4b ;  = bg4c ;  
local !column 154                           
                                            
xdd MA4\ls2743_Pil_LaB6_35keV_2_155.xy     
bkg    = bg4a ;  = bg4b ;  = bg4c ;  
local !column 155                           
                                            
xdd MA4\ls2743_Pil_LaB6_35keV_2_156.xy     
bkg    = bg4a ;  = bg4b ;  = bg4c ;  
local !column 156                           
                                            
xdd MA4\ls2743_Pil_LaB6_35keV_2_157.xy     
bkg    = bg4a ;  = bg4b ;  = bg4c ;  
local !column 157                           
                                            
xdd MA4\ls2743_Pil_LaB6_35keV_2_158.xy     
bkg    = bg4a ;  = bg4b ;  = bg4c ;  
local !column 158                           
                                            
xdd MA4\ls2743_Pil_LaB6_35keV_2_159.xy     
bkg    = bg4a ;  = bg4b ;  = bg4c ;  
local !column 159                           
                                            
xdd MA4\ls2743_Pil_LaB6_35keV_2_160.xy     
bkg    = bg4a ;  = bg4b ;  = bg4c ;  
local !column 160  
                                            
                                            
xdd MA0\ls2743_Pil_LaB6_35keV_2_45.xy      
bkg    = bg0a ;  = bg0b ;  = bg0c ;  
local !column 45                            
                                            
xdd MA0\ls2743_Pil_LaB6_35keV_2_46.xy      
bkg    = bg0a ;  = bg0b ;  = bg0c ;  
local !column 46                            
                                            
xdd MA0\ls2743_Pil_LaB6_35keV_2_47.xy      
bkg    = bg0a ;  = bg0b ;  = bg0c ;  
local !column 47                            
'                                           
xdd MA0\ls2743_Pil_LaB6_35keV_2_48.xy      
bkg    = bg0a ;  = bg0b ;  = bg0c ;  
local !column 48                            
'                                           
xdd MA0\ls2743_Pil_LaB6_35keV_2_49.xy      
bkg    = bg0a ;  = bg0b ;  = bg0c ;  
local !column 49                            
                                            
xdd MA0\ls2743_Pil_LaB6_35keV_2_50.xy      
bkg    = bg0a ;  = bg0b ;  = bg0c ;  
local !column 50                            
                                            
xdd MA0\ls2743_Pil_LaB6_35keV_2_51.xy      
bkg    = bg0a ;  = bg0b ;  = bg0c ;  
local !column 51                            
'                                           
xdd MA0\ls2743_Pil_LaB6_35keV_2_52.xy      
bkg    = bg0a ;  = bg0b ;  = bg0c ;  
local !column 52                            
'                                           
xdd MA0\ls2743_Pil_LaB6_35keV_2_53.xy      
bkg    = bg0a ;  = bg0b ;  = bg0c ;  
local !column 53                            
'                                           
xdd MA0\ls2743_Pil_LaB6_35keV_2_54.xy      
bkg    = bg0a ;  = bg0b ;  = bg0c ;  
local !column 54                            
                                            
xdd MA0\ls2743_Pil_LaB6_35keV_2_55.xy      
bkg    = bg0a ;  = bg0b ;  = bg0c ;  
local !column 55                            
                                            
xdd MA0\ls2743_Pil_LaB6_35keV_2_56.xy      
bkg    = bg0a ;  = bg0b ;  = bg0c ;  
local !column 56                            
'                                           
xdd MA0\ls2743_Pil_LaB6_35keV_2_57.xy      
bkg    = bg0a ;  = bg0b ;  = bg0c ;  
local !column 57                            
'                                           
xdd MA0\ls2743_Pil_LaB6_35keV_2_58.xy      
bkg    = bg0a ;  = bg0b ;  = bg0c ;  
local !column 58                            
'                                           
xdd MA0\ls2743_Pil_LaB6_35keV_2_59.xy      
bkg    = bg0a ;  = bg0b ;  = bg0c ;  
local !column 59                            
                                            
xdd MA0\ls2743_Pil_LaB6_35keV_2_60.xy      
bkg    = bg0a ;  = bg0b ;  = bg0c ;  
local !column 60                            
                                            
xdd MA0\ls2743_Pil_LaB6_35keV_2_61.xy      
bkg    = bg0a ;  = bg0b ;  = bg0c ;  
local !column 61                            
'                                           
xdd MA0\ls2743_Pil_LaB6_35keV_2_62.xy      
bkg    = bg0a ;  = bg0b ;  = bg0c ;  
local !column 62                            
'                                           
xdd MA0\ls2743_Pil_LaB6_35keV_2_63.xy      
bkg    = bg0a ;  = bg0b ;  = bg0c ;  
local !column 63                            
'                                           
xdd MA0\ls2743_Pil_LaB6_35keV_2_64.xy      
bkg    = bg0a ;  = bg0b ;  = bg0c ;  
local !column 64                            
                                            
xdd MA0\ls2743_Pil_LaB6_35keV_2_65.xy      
bkg    = bg0a ;  = bg0b ;  = bg0c ;  
local !column 65                            
                                            
xdd MA0\ls2743_Pil_LaB6_35keV_2_66.xy      
bkg    = bg0a ;  = bg0b ;  = bg0c ;  
local !column 66                            
'                                           
xdd MA0\ls2743_Pil_LaB6_35keV_2_67.xy      
bkg    = bg0a ;  = bg0b ;  = bg0c ;  
local !column 67                            
'                                           
xdd MA0\ls2743_Pil_LaB6_35keV_2_68.xy      
bkg    = bg0a ;  = bg0b ;  = bg0c ;  
local !column 68                            
'                                           
xdd MA0\ls2743_Pil_LaB6_35keV_2_69.xy      
bkg    = bg0a ;  = bg0b ;  = bg0c ;  
local !column 69                            
                                            
xdd MA0\ls2743_Pil_LaB6_35keV_2_70.xy      
bkg    = bg0a ;  = bg0b ;  = bg0c ;  
local !column 70                            
                                            
xdd MA0\ls2743_Pil_LaB6_35keV_2_71.xy      
bkg    = bg0a ;  = bg0b ;  = bg0c ;  
local !column 71                            
'                                           
xdd MA0\ls2743_Pil_LaB6_35keV_2_72.xy      
bkg    = bg0a ;  = bg0b ;  = bg0c ;  
local !column 72                            
'                                           
xdd MA0\ls2743_Pil_LaB6_35keV_2_73.xy      
bkg    = bg0a ;  = bg0b ;  = bg0c ;  
local !column 73                            
'                                           
xdd MA0\ls2743_Pil_LaB6_35keV_2_74.xy      
bkg    = bg0a ;  = bg0b ;  = bg0c ;  
local !column 74                            
                                            
xdd MA0\ls2743_Pil_LaB6_35keV_2_75.xy      
bkg    = bg0a ;  = bg0b ;  = bg0c ;  
local !column 75                            
                                            
xdd MA0\ls2743_Pil_LaB6_35keV_2_76.xy      
bkg    = bg0a ;  = bg0b ;  = bg0c ;  
local !column 76                            
'                                           
xdd MA0\ls2743_Pil_LaB6_35keV_2_77.xy      
bkg    = bg0a ;  = bg0b ;  = bg0c ;  
local !column 77                            
'                                           
xdd MA0\ls2743_Pil_LaB6_35keV_2_78.xy      
bkg    = bg0a ;  = bg0b ;  = bg0c ;  
local !column 78                            
'                                           
xdd MA0\ls2743_Pil_LaB6_35keV_2_79.xy      
bkg    = bg0a ;  = bg0b ;  = bg0c ;  
local !column 79                            
                                            
xdd MA0\ls2743_Pil_LaB6_35keV_2_80.xy      
bkg    = bg0a ;  = bg0b ;  = bg0c ;  
local !column 80                            
                                            
xdd MA0\ls2743_Pil_LaB6_35keV_2_81.xy      
bkg    = bg0a ;  = bg0b ;  = bg0c ;  
local !column 81                            
'                                           
xdd MA0\ls2743_Pil_LaB6_35keV_2_82.xy      
bkg    = bg0a ;  = bg0b ;  = bg0c ;  
local !column 82                            
'                                           
xdd MA0\ls2743_Pil_LaB6_35keV_2_83.xy      
bkg    = bg0a ;  = bg0b ;  = bg0c ;  
local !column 83                            
'                                           
xdd MA0\ls2743_Pil_LaB6_35keV_2_84.xy      
bkg    = bg0a ;  = bg0b ;  = bg0c ;  
local !column 84                            
'                                           
xdd MA0\ls2743_Pil_LaB6_35keV_2_85.xy      
bkg    = bg0a ;  = bg0b ;  = bg0c ;  
local !column 85                            
'                                           
xdd MA0\ls2743_Pil_LaB6_35keV_2_86.xy      
bkg    = bg0a ;  = bg0b ;  = bg0c ;  
local !column 86                            
'                                           
xdd MA0\ls2743_Pil_LaB6_35keV_2_87.xy      
bkg    = bg0a ;  = bg0b ;  = bg0c ;  
local !column 87                            
'                                           
xdd MA0\ls2743_Pil_LaB6_35keV_2_88.xy      
bkg    = bg0a ;  = bg0b ;  = bg0c ;  
local !column 88                            
'                                           
xdd MA0\ls2743_Pil_LaB6_35keV_2_89.xy      
bkg    = bg0a ;  = bg0b ;  = bg0c ;  
local !column 89                            
'                                           
xdd MA0\ls2743_Pil_LaB6_35keV_2_90.xy      
bkg    = bg0a ;  = bg0b ;  = bg0c ;  
local !column 90                            
'                                           
xdd MA0\ls2743_Pil_LaB6_35keV_2_91.xy      
bkg    = bg0a ;  = bg0b ;  = bg0c ;  
local !column 91                            
'                                           
xdd MA0\ls2743_Pil_LaB6_35keV_2_92.xy      
bkg    = bg0a ;  = bg0b ;  = bg0c ;  
local !column 92                            
'                                           
xdd MA0\ls2743_Pil_LaB6_35keV_2_93.xy      
bkg    = bg0a ;  = bg0b ;  = bg0c ;  
local !column 93                            
'                                           
xdd MA0\ls2743_Pil_LaB6_35keV_2_94.xy      
bkg    = bg0a ;  = bg0b ;  = bg0c ;  
local !column 94                            
'                                           
xdd MA0\ls2743_Pil_LaB6_35keV_2_95.xy      
bkg    = bg0a ;  = bg0b ;  = bg0c ;  
local !column 95                            
'                                           
xdd MA0\ls2743_Pil_LaB6_35keV_2_96.xy      
bkg    = bg0a ;  = bg0b ;  = bg0c ;  
local !column 96                            
'                                           
xdd MA0\ls2743_Pil_LaB6_35keV_2_97.xy      
bkg    = bg0a ;  = bg0b ;  = bg0c ;  
local !column 97                            
'                                           
xdd MA0\ls2743_Pil_LaB6_35keV_2_98.xy      
bkg    = bg0a ;  = bg0b ;  = bg0c ;  
local !column 98                            
'                                           
xdd MA0\ls2743_Pil_LaB6_35keV_2_99.xy      
bkg    = bg0a ;  = bg0b ;  = bg0c ;  
local !column 99                            
'                                           
xdd MA0\ls2743_Pil_LaB6_35keV_2_100.xy     
bkg    = bg0a ;  = bg0b ;  = bg0c ;  
local !column 100                           
'                                           
xdd MA0\ls2743_Pil_LaB6_35keV_2_101.xy     
bkg    = bg0a ;  = bg0b ;  = bg0c ;  
local !column 101                           
'                                           
xdd MA0\ls2743_Pil_LaB6_35keV_2_102.xy     
bkg    = bg0a ;  = bg0b ;  = bg0c ;  
local !column 102                           
'                                           
xdd MA0\ls2743_Pil_LaB6_35keV_2_103.xy     
bkg    = bg0a ;  = bg0b ;  = bg0c ;  
local !column 103                           
'                                           
xdd MA0\ls2743_Pil_LaB6_35keV_2_104.xy     
bkg    = bg0a ;  = bg0b ;  = bg0c ;  
local !column 104                           
'                                           
xdd MA0\ls2743_Pil_LaB6_35keV_2_105.xy     
bkg    = bg0a ;  = bg0b ;  = bg0c ;  
local !column 105                           
'                                           
xdd MA0\ls2743_Pil_LaB6_35keV_2_106.xy     
bkg    = bg0a ;  = bg0b ;  = bg0c ;  
local !column 106                           
'                                           
xdd MA0\ls2743_Pil_LaB6_35keV_2_107.xy     
bkg    = bg0a ;  = bg0b ;  = bg0c ;  
local !column 107                           
'                                           
xdd MA0\ls2743_Pil_LaB6_35keV_2_108.xy     
bkg    = bg0a ;  = bg0b ;  = bg0c ;  
local !column 108                           
'                                           
xdd MA0\ls2743_Pil_LaB6_35keV_2_109.xy     
bkg    = bg0a ;  = bg0b ;  = bg0c ;  
local !column 109                           
'                                           
xdd MA0\ls2743_Pil_LaB6_35keV_2_110.xy     
bkg    = bg0a ;  = bg0b ;  = bg0c ;  
local !column 110                           
'                                           
xdd MA0\ls2743_Pil_LaB6_35keV_2_111.xy     
bkg    = bg0a ;  = bg0b ;  = bg0c ;  
local !column 111                           
'                                           
xdd MA0\ls2743_Pil_LaB6_35keV_2_112.xy     
bkg    = bg0a ;  = bg0b ;  = bg0c ;  
local !column 112                           
'                                           
xdd MA0\ls2743_Pil_LaB6_35keV_2_113.xy     
bkg    = bg0a ;  = bg0b ;  = bg0c ;  
local !column 113                           
'                                           
xdd MA0\ls2743_Pil_LaB6_35keV_2_114.xy     
bkg    = bg0a ;  = bg0b ;  = bg0c ;  
local !column 114                           
'                                           
xdd MA0\ls2743_Pil_LaB6_35keV_2_115.xy     
bkg    = bg0a ;  = bg0b ;  = bg0c ;  
local !column 115                           
'                                           
xdd MA0\ls2743_Pil_LaB6_35keV_2_116.xy     
bkg    = bg0a ;  = bg0b ;  = bg0c ;  
local !column 116                           
'                                           
xdd MA0\ls2743_Pil_LaB6_35keV_2_117.xy     
bkg    = bg0a ;  = bg0b ;  = bg0c ;  
local !column 117                           
'                                           
xdd MA0\ls2743_Pil_LaB6_35keV_2_118.xy     
bkg    = bg0a ;  = bg0b ;  = bg0c ;  
local !column 118                           
'                                           
xdd MA0\ls2743_Pil_LaB6_35keV_2_119.xy     
bkg    = bg0a ;  = bg0b ;  = bg0c ;  
local !column 119                           
'                                           
xdd MA0\ls2743_Pil_LaB6_35keV_2_120.xy     
bkg    = bg0a ;  = bg0b ;  = bg0c ;  
local !column 120                           
'                                           
xdd MA0\ls2743_Pil_LaB6_35keV_2_121.xy     
bkg    = bg0a ;  = bg0b ;  = bg0c ;  
local !column 121                           
'                                           
xdd MA0\ls2743_Pil_LaB6_35keV_2_122.xy     
bkg    = bg0a ;  = bg0b ;  = bg0c ;  
local !column 122                           
'                                           
xdd MA0\ls2743_Pil_LaB6_35keV_2_123.xy     
bkg    = bg0a ;  = bg0b ;  = bg0c ;  
local !column 123                           
'                                           
xdd MA0\ls2743_Pil_LaB6_35keV_2_124.xy     
bkg    = bg0a ;  = bg0b ;  = bg0c ;  
local !column 124                           
'                                           
xdd MA0\ls2743_Pil_LaB6_35keV_2_125.xy     
bkg    = bg0a ;  = bg0b ;  = bg0c ;  
local !column 125                           
'                                           
xdd MA0\ls2743_Pil_LaB6_35keV_2_126.xy     
bkg    = bg0a ;  = bg0b ;  = bg0c ;  
local !column 126                           
'                                           
xdd MA0\ls2743_Pil_LaB6_35keV_2_127.xy     
bkg    = bg0a ;  = bg0b ;  = bg0c ;  
local !column 127                           
'                                           
xdd MA0\ls2743_Pil_LaB6_35keV_2_128.xy     
bkg    = bg0a ;  = bg0b ;  = bg0c ;  
local !column 128                           
'                                           
xdd MA0\ls2743_Pil_LaB6_35keV_2_129.xy     
bkg    = bg0a ;  = bg0b ;  = bg0c ;  
local !column 129                           
'                                           
xdd MA0\ls2743_Pil_LaB6_35keV_2_130.xy     
bkg    = bg0a ;  = bg0b ;  = bg0c ;  
local !column 130                           
'                                           
xdd MA0\ls2743_Pil_LaB6_35keV_2_131.xy     
bkg    = bg0a ;  = bg0b ;  = bg0c ;  
local !column 131                           
'                                           
xdd MA0\ls2743_Pil_LaB6_35keV_2_132.xy     
bkg    = bg0a ;  = bg0b ;  = bg0c ;  
local !column 132                           
'                                           
xdd MA0\ls2743_Pil_LaB6_35keV_2_133.xy     
bkg    = bg0a ;  = bg0b ;  = bg0c ;  
local !column 133                           
'                                           
xdd MA0\ls2743_Pil_LaB6_35keV_2_134.xy     
bkg    = bg0a ;  = bg0b ;  = bg0c ;  
local !column 134                           
'                                           
xdd MA0\ls2743_Pil_LaB6_35keV_2_135.xy     
bkg    = bg0a ;  = bg0b ;  = bg0c ;  
local !column 135                           
'                                           
xdd MA0\ls2743_Pil_LaB6_35keV_2_136.xy     
bkg    = bg0a ;  = bg0b ;  = bg0c ;  
local !column 136                           
'                                           
xdd MA0\ls2743_Pil_LaB6_35keV_2_137.xy     
bkg    = bg0a ;  = bg0b ;  = bg0c ;  
local !column 137                           
'                                           
xdd MA0\ls2743_Pil_LaB6_35keV_2_138.xy     
bkg    = bg0a ;  = bg0b ;  = bg0c ;  
local !column 138                           
'                                           
xdd MA0\ls2743_Pil_LaB6_35keV_2_139.xy     
bkg    = bg0a ;  = bg0b ;  = bg0c ;  
local !column 139                           
'                                           
xdd MA0\ls2743_Pil_LaB6_35keV_2_140.xy     
bkg    = bg0a ;  = bg0b ;  = bg0c ;  
local !column 140                           
'                                           
xdd MA0\ls2743_Pil_LaB6_35keV_2_141.xy     
bkg    = bg0a ;  = bg0b ;  = bg0c ;  
local !column 141                           
'                                           
xdd MA0\ls2743_Pil_LaB6_35keV_2_142.xy     
bkg    = bg0a ;  = bg0b ;  = bg0c ;  
local !column 142                           
'                                           
xdd MA0\ls2743_Pil_LaB6_35keV_2_143.xy     
bkg    = bg0a ;  = bg0b ;  = bg0c ;  
local !column 143                           
'                                           
xdd MA0\ls2743_Pil_LaB6_35keV_2_144.xy     
bkg    = bg0a ;  = bg0b ;  = bg0c ;  
local !column 144                           
'                                           
xdd MA0\ls2743_Pil_LaB6_35keV_2_145.xy     
bkg    = bg0a ;  = bg0b ;  = bg0c ;  
local !column 145                           
'                                           
xdd MA0\ls2743_Pil_LaB6_35keV_2_146.xy     
bkg    = bg0a ;  = bg0b ;  = bg0c ;  
local !column 146                           
'                                           
xdd MA0\ls2743_Pil_LaB6_35keV_2_147.xy     
bkg    = bg0a ;  = bg0b ;  = bg0c ;  
local !column 147                           
'                                           
xdd MA0\ls2743_Pil_LaB6_35keV_2_148.xy     
bkg    = bg0a ;  = bg0b ;  = bg0c ;  
local !column 148                           
'                                           
xdd MA0\ls2743_Pil_LaB6_35keV_2_149.xy     
bkg    = bg0a ;  = bg0b ;  = bg0c ;  
local !column 149                           
'                                           
xdd MA0\ls2743_Pil_LaB6_35keV_2_150.xy     
bkg    = bg0a ;  = bg0b ;  = bg0c ;  
local !column 150                           
'                                           
xdd MA0\ls2743_Pil_LaB6_35keV_2_151.xy     
bkg    = bg0a ;  = bg0b ;  = bg0c ;  
local !column 151                           
'                                           
xdd MA0\ls2743_Pil_LaB6_35keV_2_152.xy     
bkg    = bg0a ;  = bg0b ;  = bg0c ;  
local !column 152                           
'                                           
xdd MA0\ls2743_Pil_LaB6_35keV_2_153.xy     
bkg    = bg0a ;  = bg0b ;  = bg0c ;  
local !column 153                           
'                                           
xdd MA0\ls2743_Pil_LaB6_35keV_2_154.xy     
bkg    = bg0a ;  = bg0b ;  = bg0c ;  
local !column 154                           
'                                           
xdd MA0\ls2743_Pil_LaB6_35keV_2_155.xy     
bkg    = bg0a ;  = bg0b ;  = bg0c ;  
local !column 155                           
'                                           
xdd MA0\ls2743_Pil_LaB6_35keV_2_156.xy     
bkg    = bg0a ;  = bg0b ;  = bg0c ;  
local !column 156                           
'                                           
xdd MA0\ls2743_Pil_LaB6_35keV_2_157.xy     
bkg    = bg0a ;  = bg0b ;  = bg0c ;  
local !column 157                           
'                                           
xdd MA0\ls2743_Pil_LaB6_35keV_2_158.xy     
bkg    = bg0a ;  = bg0b ;  = bg0c ;  
local !column 158                           
'                                           
xdd MA0\ls2743_Pil_LaB6_35keV_2_159.xy     
bkg    = bg0a ;  = bg0b ;  = bg0c ;  
local !column 159                           
                                            
xdd MA0\ls2743_Pil_LaB6_35keV_2_160.xy     
bkg    = bg0a ;  = bg0b ;  = bg0c ;  
local !column 160                           
                                            
                                           
xdd MA1\ls2743_Pil_LaB6_35keV_2_45.xy      
bkg    = bg1a ;  = bg1b ;  = bg1c ;  
local !column 45                            
                                            
xdd MA1\ls2743_Pil_LaB6_35keV_2_46.xy      
bkg    = bg1a ;  = bg1b ;  = bg1c ;  
local !column 46                            
                                            
xdd MA1\ls2743_Pil_LaB6_35keV_2_47.xy      
bkg    = bg1a ;  = bg1b ;  = bg1c ;  
local !column 47                            
'                                           
xdd MA1\ls2743_Pil_LaB6_35keV_2_48.xy      
bkg    = bg1a ;  = bg1b ;  = bg1c ;  
local !column 48                            
'                                           
xdd MA1\ls2743_Pil_LaB6_35keV_2_49.xy      
bkg    = bg1a ;  = bg1b ;  = bg1c ;  
local !column 49                            
                                            
xdd MA1\ls2743_Pil_LaB6_35keV_2_50.xy      
bkg    = bg1a ;  = bg1b ;  = bg1c ;  
local !column 50                            
                                            
xdd MA1\ls2743_Pil_LaB6_35keV_2_51.xy      
bkg    = bg1a ;  = bg1b ;  = bg1c ;  
local !column 51                            
'                                           
xdd MA1\ls2743_Pil_LaB6_35keV_2_52.xy      
bkg    = bg1a ;  = bg1b ;  = bg1c ;  
local !column 52                            
'                                           
xdd MA1\ls2743_Pil_LaB6_35keV_2_53.xy      
bkg    = bg1a ;  = bg1b ;  = bg1c ;  
local !column 53                            
'                                           
xdd MA1\ls2743_Pil_LaB6_35keV_2_54.xy      
bkg    = bg1a ;  = bg1b ;  = bg1c ;  
local !column 54                            
                                            
xdd MA1\ls2743_Pil_LaB6_35keV_2_55.xy      
bkg    = bg1a ;  = bg1b ;  = bg1c ;  
local !column 55                            
                                            
xdd MA1\ls2743_Pil_LaB6_35keV_2_56.xy      
bkg    = bg1a ;  = bg1b ;  = bg1c ;  
local !column 56                            
'                                           
xdd MA1\ls2743_Pil_LaB6_35keV_2_57.xy      
bkg    = bg1a ;  = bg1b ;  = bg1c ;  
local !column 57                            
'                                           
xdd MA1\ls2743_Pil_LaB6_35keV_2_58.xy      
bkg    = bg1a ;  = bg1b ;  = bg1c ;  
local !column 58                            
'                                           
xdd MA1\ls2743_Pil_LaB6_35keV_2_59.xy      
bkg    = bg1a ;  = bg1b ;  = bg1c ;  
local !column 59                            
                                            
xdd MA1\ls2743_Pil_LaB6_35keV_2_60.xy      
bkg    = bg1a ;  = bg1b ;  = bg1c ;  
local !column 60                            
                                            
xdd MA1\ls2743_Pil_LaB6_35keV_2_61.xy      
bkg    = bg1a ;  = bg1b ;  = bg1c ;  
local !column 61                            
'                                           
xdd MA1\ls2743_Pil_LaB6_35keV_2_62.xy      
bkg    = bg1a ;  = bg1b ;  = bg1c ;  
local !column 62                            
'                                           
xdd MA1\ls2743_Pil_LaB6_35keV_2_63.xy      
bkg    = bg1a ;  = bg1b ;  = bg1c ;  
local !column 63                            
'                                           
xdd MA1\ls2743_Pil_LaB6_35keV_2_64.xy      
bkg    = bg1a ;  = bg1b ;  = bg1c ;  
local !column 64                            
                                            
xdd MA1\ls2743_Pil_LaB6_35keV_2_65.xy      
bkg    = bg1a ;  = bg1b ;  = bg1c ;  
local !column 65                            
                                            
xdd MA1\ls2743_Pil_LaB6_35keV_2_66.xy      
bkg    = bg1a ;  = bg1b ;  = bg1c ;  
local !column 66                            
'                                           
xdd MA1\ls2743_Pil_LaB6_35keV_2_67.xy      
bkg    = bg1a ;  = bg1b ;  = bg1c ;  
local !column 67                            
'                                           
xdd MA1\ls2743_Pil_LaB6_35keV_2_68.xy      
bkg    = bg1a ;  = bg1b ;  = bg1c ;  
local !column 68                            
'                                           
xdd MA1\ls2743_Pil_LaB6_35keV_2_69.xy      
bkg    = bg1a ;  = bg1b ;  = bg1c ;  
local !column 69                            
                                            
xdd MA1\ls2743_Pil_LaB6_35keV_2_70.xy      
bkg    = bg1a ;  = bg1b ;  = bg1c ;  
local !column 70                            
                                            
xdd MA1\ls2743_Pil_LaB6_35keV_2_71.xy      
bkg    = bg1a ;  = bg1b ;  = bg1c ;  
local !column 71                            
'                                           
xdd MA1\ls2743_Pil_LaB6_35keV_2_72.xy      
bkg    = bg1a ;  = bg1b ;  = bg1c ;  
local !column 72                            
'                                           
xdd MA1\ls2743_Pil_LaB6_35keV_2_73.xy      
bkg    = bg1a ;  = bg1b ;  = bg1c ;  
local !column 73                            
'                                           
xdd MA1\ls2743_Pil_LaB6_35keV_2_74.xy      
bkg    = bg1a ;  = bg1b ;  = bg1c ;  
local !column 74                            
                                            
xdd MA1\ls2743_Pil_LaB6_35keV_2_75.xy      
bkg    = bg1a ;  = bg1b ;  = bg1c ;  
local !column 75                            
                                            
xdd MA1\ls2743_Pil_LaB6_35keV_2_76.xy      
bkg    = bg1a ;  = bg1b ;  = bg1c ;  
local !column 76                            
'                                           
xdd MA1\ls2743_Pil_LaB6_35keV_2_77.xy      
bkg    = bg1a ;  = bg1b ;  = bg1c ;  
local !column 77                            
'                                           
xdd MA1\ls2743_Pil_LaB6_35keV_2_78.xy      
bkg    = bg1a ;  = bg1b ;  = bg1c ;  
local !column 78                            
'                                           
xdd MA1\ls2743_Pil_LaB6_35keV_2_79.xy      
bkg    = bg1a ;  = bg1b ;  = bg1c ;  
local !column 79                            
                                            
xdd MA1\ls2743_Pil_LaB6_35keV_2_80.xy      
bkg    = bg1a ;  = bg1b ;  = bg1c ;  
local !column 80                            
                                            
xdd MA1\ls2743_Pil_LaB6_35keV_2_81.xy      
bkg    = bg1a ;  = bg1b ;  = bg1c ;  
local !column 81                            
'                                           
xdd MA1\ls2743_Pil_LaB6_35keV_2_82.xy      
bkg    = bg1a ;  = bg1b ;  = bg1c ;  
local !column 82                            
'                                           
xdd MA1\ls2743_Pil_LaB6_35keV_2_83.xy      
bkg    = bg1a ;  = bg1b ;  = bg1c ;  
local !column 83                            
'                                           
xdd MA1\ls2743_Pil_LaB6_35keV_2_84.xy      
bkg    = bg1a ;  = bg1b ;  = bg1c ;  
local !column 84                            
'                                           
xdd MA1\ls2743_Pil_LaB6_35keV_2_85.xy      
bkg    = bg1a ;  = bg1b ;  = bg1c ;  
local !column 85                            
'                                           
xdd MA1\ls2743_Pil_LaB6_35keV_2_86.xy      
bkg    = bg1a ;  = bg1b ;  = bg1c ;  
local !column 86                            
'                                           
xdd MA1\ls2743_Pil_LaB6_35keV_2_87.xy      
bkg    = bg1a ;  = bg1b ;  = bg1c ;  
local !column 87                            
'                                           
xdd MA1\ls2743_Pil_LaB6_35keV_2_88.xy      
bkg    = bg1a ;  = bg1b ;  = bg1c ;  
local !column 88                            
'                                           
xdd MA1\ls2743_Pil_LaB6_35keV_2_89.xy      
bkg    = bg1a ;  = bg1b ;  = bg1c ;  
local !column 89                            
'                                           
xdd MA1\ls2743_Pil_LaB6_35keV_2_90.xy      
bkg    = bg1a ;  = bg1b ;  = bg1c ;  
local !column 90                            
'                                           
xdd MA1\ls2743_Pil_LaB6_35keV_2_91.xy      
bkg    = bg1a ;  = bg1b ;  = bg1c ;  
local !column 91                            
'                                           
xdd MA1\ls2743_Pil_LaB6_35keV_2_92.xy      
bkg    = bg1a ;  = bg1b ;  = bg1c ;  
local !column 92                            
'                                           
xdd MA1\ls2743_Pil_LaB6_35keV_2_93.xy      
bkg    = bg1a ;  = bg1b ;  = bg1c ;  
local !column 93                            
'                                           
xdd MA1\ls2743_Pil_LaB6_35keV_2_94.xy      
bkg    = bg1a ;  = bg1b ;  = bg1c ;  
local !column 94                            
'                                           
xdd MA1\ls2743_Pil_LaB6_35keV_2_95.xy      
bkg    = bg1a ;  = bg1b ;  = bg1c ;  
local !column 95                            
'                                           
xdd MA1\ls2743_Pil_LaB6_35keV_2_96.xy      
bkg    = bg1a ;  = bg1b ;  = bg1c ;  
local !column 96                            
'                                           
xdd MA1\ls2743_Pil_LaB6_35keV_2_97.xy      
bkg    = bg1a ;  = bg1b ;  = bg1c ;  
local !column 97                            
'                                           
xdd MA1\ls2743_Pil_LaB6_35keV_2_98.xy      
bkg    = bg1a ;  = bg1b ;  = bg1c ;  
local !column 98                            
'                                           
xdd MA1\ls2743_Pil_LaB6_35keV_2_99.xy      
bkg    = bg1a ;  = bg1b ;  = bg1c ;  
local !column 99                            
'                                           
xdd MA1\ls2743_Pil_LaB6_35keV_2_100.xy     
bkg    = bg1a ;  = bg1b ;  = bg1c ;  
local !column 100                           
'                                           
xdd MA1\ls2743_Pil_LaB6_35keV_2_101.xy     
bkg    = bg1a ;  = bg1b ;  = bg1c ;  
local !column 101                           
'                                           
xdd MA1\ls2743_Pil_LaB6_35keV_2_102.xy     
bkg    = bg1a ;  = bg1b ;  = bg1c ;  
local !column 102                           
'                                           
xdd MA1\ls2743_Pil_LaB6_35keV_2_103.xy     
bkg    = bg1a ;  = bg1b ;  = bg1c ;  
local !column 103                           
'                                           
xdd MA1\ls2743_Pil_LaB6_35keV_2_104.xy     
bkg    = bg1a ;  = bg1b ;  = bg1c ;  
local !column 104                           
'                                           
xdd MA1\ls2743_Pil_LaB6_35keV_2_105.xy     
bkg    = bg1a ;  = bg1b ;  = bg1c ;  
local !column 105                           
'                                           
xdd MA1\ls2743_Pil_LaB6_35keV_2_106.xy     
bkg    = bg1a ;  = bg1b ;  = bg1c ;  
local !column 106                           
'                                           
xdd MA1\ls2743_Pil_LaB6_35keV_2_107.xy     
bkg    = bg1a ;  = bg1b ;  = bg1c ;  
local !column 107                           
'                                           
xdd MA1\ls2743_Pil_LaB6_35keV_2_108.xy     
bkg    = bg1a ;  = bg1b ;  = bg1c ;  
local !column 108                           
'                                           
xdd MA1\ls2743_Pil_LaB6_35keV_2_109.xy     
bkg    = bg1a ;  = bg1b ;  = bg1c ;  
local !column 109                           
'                                           
xdd MA1\ls2743_Pil_LaB6_35keV_2_110.xy     
bkg    = bg1a ;  = bg1b ;  = bg1c ;  
local !column 110                           
'                                           
xdd MA1\ls2743_Pil_LaB6_35keV_2_111.xy     
bkg    = bg1a ;  = bg1b ;  = bg1c ;  
local !column 111                           
'                                           
xdd MA1\ls2743_Pil_LaB6_35keV_2_112.xy     
bkg    = bg1a ;  = bg1b ;  = bg1c ;  
local !column 112                           
'                                           
xdd MA1\ls2743_Pil_LaB6_35keV_2_113.xy     
bkg    = bg1a ;  = bg1b ;  = bg1c ;  
local !column 113                           
'                                           
xdd MA1\ls2743_Pil_LaB6_35keV_2_114.xy     
bkg    = bg1a ;  = bg1b ;  = bg1c ;  
local !column 114                           
'                                           
xdd MA1\ls2743_Pil_LaB6_35keV_2_115.xy     
bkg    = bg1a ;  = bg1b ;  = bg1c ;  
local !column 115                           
'                                           
xdd MA1\ls2743_Pil_LaB6_35keV_2_116.xy     
bkg    = bg1a ;  = bg1b ;  = bg1c ;  
local !column 116                           
'                                           
xdd MA1\ls2743_Pil_LaB6_35keV_2_117.xy     
bkg    = bg1a ;  = bg1b ;  = bg1c ;  
local !column 117                           
'                                           
xdd MA1\ls2743_Pil_LaB6_35keV_2_118.xy     
bkg    = bg1a ;  = bg1b ;  = bg1c ;  
local !column 118                           
'                                           
xdd MA1\ls2743_Pil_LaB6_35keV_2_119.xy     
bkg    = bg1a ;  = bg1b ;  = bg1c ;  
local !column 119                           
'                                           
xdd MA1\ls2743_Pil_LaB6_35keV_2_120.xy     
bkg    = bg1a ;  = bg1b ;  = bg1c ;  
local !column 120                           
'                                           
xdd MA1\ls2743_Pil_LaB6_35keV_2_121.xy     
bkg    = bg1a ;  = bg1b ;  = bg1c ;  
local !column 121                           
'                                           
xdd MA1\ls2743_Pil_LaB6_35keV_2_122.xy     
bkg    = bg1a ;  = bg1b ;  = bg1c ;  
local !column 122                           
'                                           
xdd MA1\ls2743_Pil_LaB6_35keV_2_123.xy     
bkg    = bg1a ;  = bg1b ;  = bg1c ;  
local !column 123                           
'                                           
xdd MA1\ls2743_Pil_LaB6_35keV_2_124.xy     
bkg    = bg1a ;  = bg1b ;  = bg1c ;  
local !column 124                           
'                                           
xdd MA1\ls2743_Pil_LaB6_35keV_2_125.xy     
bkg    = bg1a ;  = bg1b ;  = bg1c ;  
local !column 125                           
'                                           
xdd MA1\ls2743_Pil_LaB6_35keV_2_126.xy     
bkg    = bg1a ;  = bg1b ;  = bg1c ;  
local !column 126                           
'                                           
xdd MA1\ls2743_Pil_LaB6_35keV_2_127.xy     
bkg    = bg1a ;  = bg1b ;  = bg1c ;  
local !column 127                           
'                                           
xdd MA1\ls2743_Pil_LaB6_35keV_2_128.xy     
bkg    = bg1a ;  = bg1b ;  = bg1c ;  
local !column 128                           
'                                           
xdd MA1\ls2743_Pil_LaB6_35keV_2_129.xy     
bkg    = bg1a ;  = bg1b ;  = bg1c ;  
local !column 129                           
'                                           
xdd MA1\ls2743_Pil_LaB6_35keV_2_130.xy     
bkg    = bg1a ;  = bg1b ;  = bg1c ;  
local !column 130                           
'                                           
xdd MA1\ls2743_Pil_LaB6_35keV_2_131.xy     
bkg    = bg1a ;  = bg1b ;  = bg1c ;  
local !column 131                           
'                                           
xdd MA1\ls2743_Pil_LaB6_35keV_2_132.xy     
bkg    = bg1a ;  = bg1b ;  = bg1c ;  
local !column 132                           
'                                           
xdd MA1\ls2743_Pil_LaB6_35keV_2_133.xy     
bkg    = bg1a ;  = bg1b ;  = bg1c ;  
local !column 133                           
'                                           
xdd MA1\ls2743_Pil_LaB6_35keV_2_134.xy     
bkg    = bg1a ;  = bg1b ;  = bg1c ;  
local !column 134                           
'                                           
xdd MA1\ls2743_Pil_LaB6_35keV_2_135.xy     
bkg    = bg1a ;  = bg1b ;  = bg1c ;  
local !column 135                           
'                                           
xdd MA1\ls2743_Pil_LaB6_35keV_2_136.xy     
bkg    = bg1a ;  = bg1b ;  = bg1c ;  
local !column 136                           
'                                           
xdd MA1\ls2743_Pil_LaB6_35keV_2_137.xy     
bkg    = bg1a ;  = bg1b ;  = bg1c ;  
local !column 137                           
'                                           
xdd MA1\ls2743_Pil_LaB6_35keV_2_138.xy     
bkg    = bg1a ;  = bg1b ;  = bg1c ;  
local !column 138                           
'                                           
xdd MA1\ls2743_Pil_LaB6_35keV_2_139.xy     
bkg    = bg1a ;  = bg1b ;  = bg1c ;  
local !column 139                           
'                                           
xdd MA1\ls2743_Pil_LaB6_35keV_2_140.xy     
bkg    = bg1a ;  = bg1b ;  = bg1c ;  
local !column 140                           
'                                           
xdd MA1\ls2743_Pil_LaB6_35keV_2_141.xy     
bkg    = bg1a ;  = bg1b ;  = bg1c ;  
local !column 141                           
'                                           
xdd MA1\ls2743_Pil_LaB6_35keV_2_142.xy     
bkg    = bg1a ;  = bg1b ;  = bg1c ;  
local !column 142                           
'                                           
xdd MA1\ls2743_Pil_LaB6_35keV_2_143.xy     
bkg    = bg1a ;  = bg1b ;  = bg1c ;  
local !column 143                           
'                                           
xdd MA1\ls2743_Pil_LaB6_35keV_2_144.xy     
bkg    = bg1a ;  = bg1b ;  = bg1c ;  
local !column 144                           
'                                           
xdd MA1\ls2743_Pil_LaB6_35keV_2_145.xy     
bkg    = bg1a ;  = bg1b ;  = bg1c ;  
local !column 145                           
'                                           
xdd MA1\ls2743_Pil_LaB6_35keV_2_146.xy     
bkg    = bg1a ;  = bg1b ;  = bg1c ;  
local !column 146                           
'                                           
xdd MA1\ls2743_Pil_LaB6_35keV_2_147.xy     
bkg    = bg1a ;  = bg1b ;  = bg1c ;  
local !column 147                           
'                                           
xdd MA1\ls2743_Pil_LaB6_35keV_2_148.xy     
bkg    = bg1a ;  = bg1b ;  = bg1c ;  
local !column 148                           
'                                           
xdd MA1\ls2743_Pil_LaB6_35keV_2_149.xy     
bkg    = bg1a ;  = bg1b ;  = bg1c ;  
local !column 149                           
'                                           
xdd MA1\ls2743_Pil_LaB6_35keV_2_150.xy     
bkg    = bg1a ;  = bg1b ;  = bg1c ;  
local !column 150                           
'                                           
xdd MA1\ls2743_Pil_LaB6_35keV_2_151.xy     
bkg    = bg1a ;  = bg1b ;  = bg1c ;  
local !column 151                           
'                                           
xdd MA1\ls2743_Pil_LaB6_35keV_2_152.xy     
bkg    = bg1a ;  = bg1b ;  = bg1c ;  
local !column 152                           
'                                           
xdd MA1\ls2743_Pil_LaB6_35keV_2_153.xy     
bkg    = bg1a ;  = bg1b ;  = bg1c ;  
local !column 153                           
'                                           
xdd MA1\ls2743_Pil_LaB6_35keV_2_154.xy     
bkg    = bg1a ;  = bg1b ;  = bg1c ;  
local !column 154                           
'                                           
xdd MA1\ls2743_Pil_LaB6_35keV_2_155.xy     
bkg    = bg1a ;  = bg1b ;  = bg1c ;  
local !column 155                           
'                                           
xdd MA1\ls2743_Pil_LaB6_35keV_2_156.xy     
bkg    = bg1a ;  = bg1b ;  = bg1c ;  
local !column 156                           
'                                           
xdd MA1\ls2743_Pil_LaB6_35keV_2_157.xy     
bkg    = bg1a ;  = bg1b ;  = bg1c ;  
local !column 157                           
'                                           
xdd MA1\ls2743_Pil_LaB6_35keV_2_158.xy     
bkg    = bg1a ;  = bg1b ;  = bg1c ;  
local !column 158                           
'                                           
xdd MA1\ls2743_Pil_LaB6_35keV_2_159.xy     
bkg    = bg1a ;  = bg1b ;  = bg1c ;  
local !column 159                           
                                            
xdd MA1\ls2743_Pil_LaB6_35keV_2_160.xy     
bkg    = bg1a ;  = bg1b ;  = bg1c ;  
local !column 160                           
                                            
                                           
xdd MA2\ls2743_Pil_LaB6_35keV_2_45.xy      
bkg    = bg2a ;  = bg2b ;  = bg2c ;  
local !column 45                            
                                            
xdd MA2\ls2743_Pil_LaB6_35keV_2_46.xy      
bkg    = bg2a ;  = bg2b ;  = bg2c ;  
local !column 46                            
                                            
xdd MA2\ls2743_Pil_LaB6_35keV_2_47.xy      
bkg    = bg2a ;  = bg2b ;  = bg2c ;  
local !column 47                            
'                                           
xdd MA2\ls2743_Pil_LaB6_35keV_2_48.xy      
bkg    = bg2a ;  = bg2b ;  = bg2c ;  
local !column 48                            
'                                           
xdd MA2\ls2743_Pil_LaB6_35keV_2_49.xy      
bkg    = bg2a ;  = bg2b ;  = bg2c ;  
local !column 49                            
                                            
xdd MA2\ls2743_Pil_LaB6_35keV_2_50.xy      
bkg    = bg2a ;  = bg2b ;  = bg2c ;  
local !column 50                            
                                            
xdd MA2\ls2743_Pil_LaB6_35keV_2_51.xy      
bkg    = bg2a ;  = bg2b ;  = bg2c ;  
local !column 51                            
'                                           
xdd MA2\ls2743_Pil_LaB6_35keV_2_52.xy      
bkg    = bg2a ;  = bg2b ;  = bg2c ;  
local !column 52                            
'                                           
xdd MA2\ls2743_Pil_LaB6_35keV_2_53.xy      
bkg    = bg2a ;  = bg2b ;  = bg2c ;  
local !column 53                            
'                                           
xdd MA2\ls2743_Pil_LaB6_35keV_2_54.xy      
bkg    = bg2a ;  = bg2b ;  = bg2c ;  
local !column 54                            
                                            
xdd MA2\ls2743_Pil_LaB6_35keV_2_55.xy      
bkg    = bg2a ;  = bg2b ;  = bg2c ;  
local !column 55                            
                                            
xdd MA2\ls2743_Pil_LaB6_35keV_2_56.xy      
bkg    = bg2a ;  = bg2b ;  = bg2c ;  
local !column 56                            
'                                           
xdd MA2\ls2743_Pil_LaB6_35keV_2_57.xy      
bkg    = bg2a ;  = bg2b ;  = bg2c ;  
local !column 57                            
'                                           
xdd MA2\ls2743_Pil_LaB6_35keV_2_58.xy      
bkg    = bg2a ;  = bg2b ;  = bg2c ;  
local !column 58                            
'                                           
xdd MA2\ls2743_Pil_LaB6_35keV_2_59.xy      
bkg    = bg2a ;  = bg2b ;  = bg2c ;  
local !column 59                            
                                            
xdd MA2\ls2743_Pil_LaB6_35keV_2_60.xy      
bkg    = bg2a ;  = bg2b ;  = bg2c ;  
local !column 60                            
                                            
xdd MA2\ls2743_Pil_LaB6_35keV_2_61.xy      
bkg    = bg2a ;  = bg2b ;  = bg2c ;  
local !column 61                            
'                                           
xdd MA2\ls2743_Pil_LaB6_35keV_2_62.xy      
bkg    = bg2a ;  = bg2b ;  = bg2c ;  
local !column 62                            
'                                           
xdd MA2\ls2743_Pil_LaB6_35keV_2_63.xy      
bkg    = bg2a ;  = bg2b ;  = bg2c ;  
local !column 63                            
'                                           
xdd MA2\ls2743_Pil_LaB6_35keV_2_64.xy      
bkg    = bg2a ;  = bg2b ;  = bg2c ;  
local !column 64                            
                                            
xdd MA2\ls2743_Pil_LaB6_35keV_2_65.xy      
bkg    = bg2a ;  = bg2b ;  = bg2c ;  
local !column 65                            
                                            
xdd MA2\ls2743_Pil_LaB6_35keV_2_66.xy      
bkg    = bg2a ;  = bg2b ;  = bg2c ;  
local !column 66                            
'                                           
xdd MA2\ls2743_Pil_LaB6_35keV_2_67.xy      
bkg    = bg2a ;  = bg2b ;  = bg2c ;  
local !column 67                            
'                                           
xdd MA2\ls2743_Pil_LaB6_35keV_2_68.xy      
bkg    = bg2a ;  = bg2b ;  = bg2c ;  
local !column 68                            
'                                           
xdd MA2\ls2743_Pil_LaB6_35keV_2_69.xy      
bkg    = bg2a ;  = bg2b ;  = bg2c ;  
local !column 69                            
                                            
xdd MA2\ls2743_Pil_LaB6_35keV_2_70.xy      
bkg    = bg2a ;  = bg2b ;  = bg2c ;  
local !column 70                            
                                            
xdd MA2\ls2743_Pil_LaB6_35keV_2_71.xy      
bkg    = bg2a ;  = bg2b ;  = bg2c ;  
local !column 71                            
'                                           
xdd MA2\ls2743_Pil_LaB6_35keV_2_72.xy      
bkg    = bg2a ;  = bg2b ;  = bg2c ;  
local !column 72                            
'                                           
xdd MA2\ls2743_Pil_LaB6_35keV_2_73.xy      
bkg    = bg2a ;  = bg2b ;  = bg2c ;  
local !column 73                            
'                                           
xdd MA2\ls2743_Pil_LaB6_35keV_2_74.xy      
bkg    = bg2a ;  = bg2b ;  = bg2c ;  
local !column 74                            
                                            
xdd MA2\ls2743_Pil_LaB6_35keV_2_75.xy      
bkg    = bg2a ;  = bg2b ;  = bg2c ;  
local !column 75                            
                                            
xdd MA2\ls2743_Pil_LaB6_35keV_2_76.xy      
bkg    = bg2a ;  = bg2b ;  = bg2c ;  
local !column 76                            
'                                           
xdd MA2\ls2743_Pil_LaB6_35keV_2_77.xy      
bkg    = bg2a ;  = bg2b ;  = bg2c ;  
local !column 77                            
'                                           
xdd MA2\ls2743_Pil_LaB6_35keV_2_78.xy      
bkg    = bg2a ;  = bg2b ;  = bg2c ;  
local !column 78                            
'                                           
xdd MA2\ls2743_Pil_LaB6_35keV_2_79.xy      
bkg    = bg2a ;  = bg2b ;  = bg2c ;  
local !column 79                            
                                            
xdd MA2\ls2743_Pil_LaB6_35keV_2_80.xy      
bkg    = bg2a ;  = bg2b ;  = bg2c ;  
local !column 80                            
                                            
xdd MA2\ls2743_Pil_LaB6_35keV_2_81.xy      
bkg    = bg2a ;  = bg2b ;  = bg2c ;  
local !column 81                            
'                                           
xdd MA2\ls2743_Pil_LaB6_35keV_2_82.xy      
bkg    = bg2a ;  = bg2b ;  = bg2c ;  
local !column 82                            
'                                           
xdd MA2\ls2743_Pil_LaB6_35keV_2_83.xy      
bkg    = bg2a ;  = bg2b ;  = bg2c ;  
local !column 83                            
'                                           
xdd MA2\ls2743_Pil_LaB6_35keV_2_84.xy      
bkg    = bg2a ;  = bg2b ;  = bg2c ;  
local !column 84                            
'                                           
xdd MA2\ls2743_Pil_LaB6_35keV_2_85.xy      
bkg    = bg2a ;  = bg2b ;  = bg2c ;  
local !column 85                            
'                                           
xdd MA2\ls2743_Pil_LaB6_35keV_2_86.xy      
bkg    = bg2a ;  = bg2b ;  = bg2c ;  
local !column 86                            
'                                           
xdd MA2\ls2743_Pil_LaB6_35keV_2_87.xy      
bkg    = bg2a ;  = bg2b ;  = bg2c ;  
local !column 87                            
'                                           
xdd MA2\ls2743_Pil_LaB6_35keV_2_88.xy      
bkg    = bg2a ;  = bg2b ;  = bg2c ;  
local !column 88                            
'                                           
xdd MA2\ls2743_Pil_LaB6_35keV_2_89.xy      
bkg    = bg2a ;  = bg2b ;  = bg2c ;  
local !column 89                            
'                                           
xdd MA2\ls2743_Pil_LaB6_35keV_2_90.xy      
bkg    = bg2a ;  = bg2b ;  = bg2c ;  
local !column 90                            
'                                           
xdd MA2\ls2743_Pil_LaB6_35keV_2_91.xy      
bkg    = bg2a ;  = bg2b ;  = bg2c ;  
local !column 91                            
'                                           
xdd MA2\ls2743_Pil_LaB6_35keV_2_92.xy      
bkg    = bg2a ;  = bg2b ;  = bg2c ;  
local !column 92                            
'                                           
xdd MA2\ls2743_Pil_LaB6_35keV_2_93.xy      
bkg    = bg2a ;  = bg2b ;  = bg2c ;  
local !column 93                            
'                                           
xdd MA2\ls2743_Pil_LaB6_35keV_2_94.xy      
bkg    = bg2a ;  = bg2b ;  = bg2c ;  
local !column 94                            
'                                           
xdd MA2\ls2743_Pil_LaB6_35keV_2_95.xy      
bkg    = bg2a ;  = bg2b ;  = bg2c ;  
local !column 95                            
'                                           
xdd MA2\ls2743_Pil_LaB6_35keV_2_96.xy      
bkg    = bg2a ;  = bg2b ;  = bg2c ;  
local !column 96                            
'                                           
xdd MA2\ls2743_Pil_LaB6_35keV_2_97.xy      
bkg    = bg2a ;  = bg2b ;  = bg2c ;  
local !column 97                            
'                                           
xdd MA2\ls2743_Pil_LaB6_35keV_2_98.xy      
bkg    = bg2a ;  = bg2b ;  = bg2c ;  
local !column 98                            
'                                           
xdd MA2\ls2743_Pil_LaB6_35keV_2_99.xy      
bkg    = bg2a ;  = bg2b ;  = bg2c ;  
local !column 99                            
'                                           
xdd MA2\ls2743_Pil_LaB6_35keV_2_100.xy     
bkg    = bg2a ;  = bg2b ;  = bg2c ;  
local !column 100                           
'                                           
xdd MA2\ls2743_Pil_LaB6_35keV_2_101.xy     
bkg    = bg2a ;  = bg2b ;  = bg2c ;  
local !column 101                           
'                                           
xdd MA2\ls2743_Pil_LaB6_35keV_2_102.xy     
bkg    = bg2a ;  = bg2b ;  = bg2c ;  
local !column 102                           
'                                           
xdd MA2\ls2743_Pil_LaB6_35keV_2_103.xy     
bkg    = bg2a ;  = bg2b ;  = bg2c ;  
local !column 103                           
'                                           
xdd MA2\ls2743_Pil_LaB6_35keV_2_104.xy     
bkg    = bg2a ;  = bg2b ;  = bg2c ;  
local !column 104                           
'                                           
xdd MA2\ls2743_Pil_LaB6_35keV_2_105.xy     
bkg    = bg2a ;  = bg2b ;  = bg2c ;  
local !column 105                           
'                                           
xdd MA2\ls2743_Pil_LaB6_35keV_2_106.xy     
bkg    = bg2a ;  = bg2b ;  = bg2c ;  
local !column 106                           
'                                           
xdd MA2\ls2743_Pil_LaB6_35keV_2_107.xy     
bkg    = bg2a ;  = bg2b ;  = bg2c ;  
local !column 107                           
'                                           
xdd MA2\ls2743_Pil_LaB6_35keV_2_108.xy     
bkg    = bg2a ;  = bg2b ;  = bg2c ;  
local !column 108                           
'                                           
xdd MA2\ls2743_Pil_LaB6_35keV_2_109.xy     
bkg    = bg2a ;  = bg2b ;  = bg2c ;  
local !column 109                           
'                                           
xdd MA2\ls2743_Pil_LaB6_35keV_2_110.xy     
bkg    = bg2a ;  = bg2b ;  = bg2c ;  
local !column 110                           
'                                           
xdd MA2\ls2743_Pil_LaB6_35keV_2_111.xy     
bkg    = bg2a ;  = bg2b ;  = bg2c ;  
local !column 111                           
'                                           
xdd MA2\ls2743_Pil_LaB6_35keV_2_112.xy     
bkg    = bg2a ;  = bg2b ;  = bg2c ;  
local !column 112                           
'                                           
xdd MA2\ls2743_Pil_LaB6_35keV_2_113.xy     
bkg    = bg2a ;  = bg2b ;  = bg2c ;  
local !column 113                           
'                                           
xdd MA2\ls2743_Pil_LaB6_35keV_2_114.xy     
bkg    = bg2a ;  = bg2b ;  = bg2c ;  
local !column 114                           
'                                           
xdd MA2\ls2743_Pil_LaB6_35keV_2_115.xy     
bkg    = bg2a ;  = bg2b ;  = bg2c ;  
local !column 115                           
'                                           
xdd MA2\ls2743_Pil_LaB6_35keV_2_116.xy     
bkg    = bg2a ;  = bg2b ;  = bg2c ;  
local !column 116                           
'                                           
xdd MA2\ls2743_Pil_LaB6_35keV_2_117.xy     
bkg    = bg2a ;  = bg2b ;  = bg2c ;  
local !column 117                           
'                                           
xdd MA2\ls2743_Pil_LaB6_35keV_2_118.xy     
bkg    = bg2a ;  = bg2b ;  = bg2c ;  
local !column 118                           
'                                           
xdd MA2\ls2743_Pil_LaB6_35keV_2_119.xy     
bkg    = bg2a ;  = bg2b ;  = bg2c ;  
local !column 119                           
'                                           
xdd MA2\ls2743_Pil_LaB6_35keV_2_120.xy     
bkg    = bg2a ;  = bg2b ;  = bg2c ;  
local !column 120                           
'                                           
xdd MA2\ls2743_Pil_LaB6_35keV_2_121.xy     
bkg    = bg2a ;  = bg2b ;  = bg2c ;  
local !column 121                           
'                                           
xdd MA2\ls2743_Pil_LaB6_35keV_2_122.xy     
bkg    = bg2a ;  = bg2b ;  = bg2c ;  
local !column 122                           
'                                           
xdd MA2\ls2743_Pil_LaB6_35keV_2_123.xy     
bkg    = bg2a ;  = bg2b ;  = bg2c ;  
local !column 123                           
'                                           
xdd MA2\ls2743_Pil_LaB6_35keV_2_124.xy     
bkg    = bg2a ;  = bg2b ;  = bg2c ;  
local !column 124                           
'                                           
xdd MA2\ls2743_Pil_LaB6_35keV_2_125.xy     
bkg    = bg2a ;  = bg2b ;  = bg2c ;  
local !column 125                           
'                                           
xdd MA2\ls2743_Pil_LaB6_35keV_2_126.xy     
bkg    = bg2a ;  = bg2b ;  = bg2c ;  
local !column 126                           
'                                           
xdd MA2\ls2743_Pil_LaB6_35keV_2_127.xy     
bkg    = bg2a ;  = bg2b ;  = bg2c ;  
local !column 127                           
'                                           
xdd MA2\ls2743_Pil_LaB6_35keV_2_128.xy     
bkg    = bg2a ;  = bg2b ;  = bg2c ;  
local !column 128                           
'                                           
xdd MA2\ls2743_Pil_LaB6_35keV_2_129.xy     
bkg    = bg2a ;  = bg2b ;  = bg2c ;  
local !column 129                           
'                                           
xdd MA2\ls2743_Pil_LaB6_35keV_2_130.xy     
bkg    = bg2a ;  = bg2b ;  = bg2c ;  
local !column 130                           
'                                           
xdd MA2\ls2743_Pil_LaB6_35keV_2_131.xy     
bkg    = bg2a ;  = bg2b ;  = bg2c ;  
local !column 131                           
'                                           
xdd MA2\ls2743_Pil_LaB6_35keV_2_132.xy     
bkg    = bg2a ;  = bg2b ;  = bg2c ;  
local !column 132                           
'                                           
xdd MA2\ls2743_Pil_LaB6_35keV_2_133.xy     
bkg    = bg2a ;  = bg2b ;  = bg2c ;  
local !column 133                           
'                                           
xdd MA2\ls2743_Pil_LaB6_35keV_2_134.xy     
bkg    = bg2a ;  = bg2b ;  = bg2c ;  
local !column 134                           
'                                           
xdd MA2\ls2743_Pil_LaB6_35keV_2_135.xy     
bkg    = bg2a ;  = bg2b ;  = bg2c ;  
local !column 135                           
'                                           
xdd MA2\ls2743_Pil_LaB6_35keV_2_136.xy     
bkg    = bg2a ;  = bg2b ;  = bg2c ;  
local !column 136                           
'                                           
xdd MA2\ls2743_Pil_LaB6_35keV_2_137.xy     
bkg    = bg2a ;  = bg2b ;  = bg2c ;  
local !column 137                           
'                                           
xdd MA2\ls2743_Pil_LaB6_35keV_2_138.xy     
bkg    = bg2a ;  = bg2b ;  = bg2c ;  
local !column 138                           
'                                           
xdd MA2\ls2743_Pil_LaB6_35keV_2_139.xy     
bkg    = bg2a ;  = bg2b ;  = bg2c ;  
local !column 139                           
'                                           
xdd MA2\ls2743_Pil_LaB6_35keV_2_140.xy     
bkg    = bg2a ;  = bg2b ;  = bg2c ;  
local !column 140                           
'                                           
xdd MA2\ls2743_Pil_LaB6_35keV_2_141.xy     
bkg    = bg2a ;  = bg2b ;  = bg2c ;  
local !column 141                           
'                                           
xdd MA2\ls2743_Pil_LaB6_35keV_2_142.xy     
bkg    = bg2a ;  = bg2b ;  = bg2c ;  
local !column 142                           
'                                           
xdd MA2\ls2743_Pil_LaB6_35keV_2_143.xy     
bkg    = bg2a ;  = bg2b ;  = bg2c ;  
local !column 143                           
'                                           
xdd MA2\ls2743_Pil_LaB6_35keV_2_144.xy     
bkg    = bg2a ;  = bg2b ;  = bg2c ;  
local !column 144                           
'                                           
xdd MA2\ls2743_Pil_LaB6_35keV_2_145.xy     
bkg    = bg2a ;  = bg2b ;  = bg2c ;  
local !column 145                           
'                                           
xdd MA2\ls2743_Pil_LaB6_35keV_2_146.xy     
bkg    = bg2a ;  = bg2b ;  = bg2c ;  
local !column 146                           
'                                           
xdd MA2\ls2743_Pil_LaB6_35keV_2_147.xy     
bkg    = bg2a ;  = bg2b ;  = bg2c ;  
local !column 147                           
'                                           
xdd MA2\ls2743_Pil_LaB6_35keV_2_148.xy     
bkg    = bg2a ;  = bg2b ;  = bg2c ;  
local !column 148                           
'                                           
xdd MA2\ls2743_Pil_LaB6_35keV_2_149.xy     
bkg    = bg2a ;  = bg2b ;  = bg2c ;  
local !column 149                           
'                                           
xdd MA2\ls2743_Pil_LaB6_35keV_2_150.xy     
bkg    = bg2a ;  = bg2b ;  = bg2c ;  
local !column 150                           
'                                           
xdd MA2\ls2743_Pil_LaB6_35keV_2_151.xy     
bkg    = bg2a ;  = bg2b ;  = bg2c ;  
local !column 151                           
'                                           
xdd MA2\ls2743_Pil_LaB6_35keV_2_152.xy     
bkg    = bg2a ;  = bg2b ;  = bg2c ;  
local !column 152                           
'                                           
xdd MA2\ls2743_Pil_LaB6_35keV_2_153.xy     
bkg    = bg2a ;  = bg2b ;  = bg2c ;  
local !column 153                           
'                                           
xdd MA2\ls2743_Pil_LaB6_35keV_2_154.xy     
bkg    = bg2a ;  = bg2b ;  = bg2c ;  
local !column 154                           
'                                           
xdd MA2\ls2743_Pil_LaB6_35keV_2_155.xy     
bkg    = bg2a ;  = bg2b ;  = bg2c ;  
local !column 155                           
'                                           
xdd MA2\ls2743_Pil_LaB6_35keV_2_156.xy     
bkg    = bg2a ;  = bg2b ;  = bg2c ;  
local !column 156                           
'                                           
xdd MA2\ls2743_Pil_LaB6_35keV_2_157.xy     
bkg    = bg2a ;  = bg2b ;  = bg2c ;  
local !column 157                           
'                                           
xdd MA2\ls2743_Pil_LaB6_35keV_2_158.xy     
bkg    = bg2a ;  = bg2b ;  = bg2c ;  
local !column 158                           
'                                           
xdd MA2\ls2743_Pil_LaB6_35keV_2_159.xy     
bkg    = bg2a ;  = bg2b ;  = bg2c ;  
local !column 159                           
                                            
xdd MA2\ls2743_Pil_LaB6_35keV_2_160.xy     
bkg    = bg2a ;  = bg2b ;  = bg2c ;  
local !column 160                           
                                            
                                            
xdd MA3\ls2743_Pil_LaB6_35keV_2_45.xy      
bkg    = bg3a ;  = bg3b ;  = bg3c ;  
local !column 45                            
                                            
xdd MA3\ls2743_Pil_LaB6_35keV_2_46.xy      
bkg    = bg3a ;  = bg3b ;  = bg3c ;  
local !column 46                            
                                            
xdd MA3\ls2743_Pil_LaB6_35keV_2_47.xy      
bkg    = bg3a ;  = bg3b ;  = bg3c ;  
local !column 47                            
'                                           
xdd MA3\ls2743_Pil_LaB6_35keV_2_48.xy      
bkg    = bg3a ;  = bg3b ;  = bg3c ;  
local !column 48                            
'                                           
xdd MA3\ls2743_Pil_LaB6_35keV_2_49.xy      
bkg    = bg3a ;  = bg3b ;  = bg3c ;  
local !column 49                            
                                            
xdd MA3\ls2743_Pil_LaB6_35keV_2_50.xy      
bkg    = bg3a ;  = bg3b ;  = bg3c ;  
local !column 50                            
                                            
xdd MA3\ls2743_Pil_LaB6_35keV_2_51.xy      
bkg    = bg3a ;  = bg3b ;  = bg3c ;  
local !column 51                            
'                                           
xdd MA3\ls2743_Pil_LaB6_35keV_2_52.xy      
bkg    = bg3a ;  = bg3b ;  = bg3c ;  
local !column 52                            
'                                           
xdd MA3\ls2743_Pil_LaB6_35keV_2_53.xy      
bkg    = bg3a ;  = bg3b ;  = bg3c ;  
local !column 53                            
'                                           
xdd MA3\ls2743_Pil_LaB6_35keV_2_54.xy      
bkg    = bg3a ;  = bg3b ;  = bg3c ;  
local !column 54                            
                                            
xdd MA3\ls2743_Pil_LaB6_35keV_2_55.xy      
bkg    = bg3a ;  = bg3b ;  = bg3c ;  
local !column 55                            
                                            
xdd MA3\ls2743_Pil_LaB6_35keV_2_56.xy      
bkg    = bg3a ;  = bg3b ;  = bg3c ;  
local !column 56                            
'                                           
xdd MA3\ls2743_Pil_LaB6_35keV_2_57.xy      
bkg    = bg3a ;  = bg3b ;  = bg3c ;  
local !column 57                            
'                                           
xdd MA3\ls2743_Pil_LaB6_35keV_2_58.xy      
bkg    = bg3a ;  = bg3b ;  = bg3c ;  
local !column 58                            
'                                           
xdd MA3\ls2743_Pil_LaB6_35keV_2_59.xy      
bkg    = bg3a ;  = bg3b ;  = bg3c ;  
local !column 59                            
                                            
xdd MA3\ls2743_Pil_LaB6_35keV_2_60.xy      
bkg    = bg3a ;  = bg3b ;  = bg3c ;  
local !column 60                            
                                            
xdd MA3\ls2743_Pil_LaB6_35keV_2_61.xy      
bkg    = bg3a ;  = bg3b ;  = bg3c ;  
local !column 61                            
'                                           
xdd MA3\ls2743_Pil_LaB6_35keV_2_62.xy      
bkg    = bg3a ;  = bg3b ;  = bg3c ;  
local !column 62                            
'                                           
xdd MA3\ls2743_Pil_LaB6_35keV_2_63.xy      
bkg    = bg3a ;  = bg3b ;  = bg3c ;  
local !column 63                            
'                                           
xdd MA3\ls2743_Pil_LaB6_35keV_2_64.xy      
bkg    = bg3a ;  = bg3b ;  = bg3c ;  
local !column 64                            
                                            
xdd MA3\ls2743_Pil_LaB6_35keV_2_65.xy      
bkg    = bg3a ;  = bg3b ;  = bg3c ;  
local !column 65                            
                                            
xdd MA3\ls2743_Pil_LaB6_35keV_2_66.xy      
bkg    = bg3a ;  = bg3b ;  = bg3c ;  
local !column 66                            
'                                           
xdd MA3\ls2743_Pil_LaB6_35keV_2_67.xy      
bkg    = bg3a ;  = bg3b ;  = bg3c ;  
local !column 67                            
'                                           
xdd MA3\ls2743_Pil_LaB6_35keV_2_68.xy      
bkg    = bg3a ;  = bg3b ;  = bg3c ;  
local !column 68                            
'                                           
xdd MA3\ls2743_Pil_LaB6_35keV_2_69.xy      
bkg    = bg3a ;  = bg3b ;  = bg3c ;  
local !column 69                            
                                            
xdd MA3\ls2743_Pil_LaB6_35keV_2_70.xy      
bkg    = bg3a ;  = bg3b ;  = bg3c ;  
local !column 70                            
                                            
xdd MA3\ls2743_Pil_LaB6_35keV_2_71.xy      
bkg    = bg3a ;  = bg3b ;  = bg3c ;  
local !column 71                            
'                                           
xdd MA3\ls2743_Pil_LaB6_35keV_2_72.xy      
bkg    = bg3a ;  = bg3b ;  = bg3c ;  
local !column 72                            
'                                           
xdd MA3\ls2743_Pil_LaB6_35keV_2_73.xy      
bkg    = bg3a ;  = bg3b ;  = bg3c ;  
local !column 73                            
'                                           
xdd MA3\ls2743_Pil_LaB6_35keV_2_74.xy      
bkg    = bg3a ;  = bg3b ;  = bg3c ;  
local !column 74                            
                                            
xdd MA3\ls2743_Pil_LaB6_35keV_2_75.xy      
bkg    = bg3a ;  = bg3b ;  = bg3c ;  
local !column 75                            
                                            
xdd MA3\ls2743_Pil_LaB6_35keV_2_76.xy      
bkg    = bg3a ;  = bg3b ;  = bg3c ;  
local !column 76                            
'                                           
xdd MA3\ls2743_Pil_LaB6_35keV_2_77.xy      
bkg    = bg3a ;  = bg3b ;  = bg3c ;  
local !column 77                            
'                                           
xdd MA3\ls2743_Pil_LaB6_35keV_2_78.xy      
bkg    = bg3a ;  = bg3b ;  = bg3c ;  
local !column 78                            
'                                           
xdd MA3\ls2743_Pil_LaB6_35keV_2_79.xy      
bkg    = bg3a ;  = bg3b ;  = bg3c ;  
local !column 79                            
                                            
xdd MA3\ls2743_Pil_LaB6_35keV_2_80.xy      
bkg    = bg3a ;  = bg3b ;  = bg3c ;  
local !column 80                            
                                            
xdd MA3\ls2743_Pil_LaB6_35keV_2_81.xy      
bkg    = bg3a ;  = bg3b ;  = bg3c ;  
local !column 81                            
'                                           
xdd MA3\ls2743_Pil_LaB6_35keV_2_82.xy      
bkg    = bg3a ;  = bg3b ;  = bg3c ;  
local !column 82                            
'                                           
xdd MA3\ls2743_Pil_LaB6_35keV_2_83.xy      
bkg    = bg3a ;  = bg3b ;  = bg3c ;  
local !column 83                            
'                                           
xdd MA3\ls2743_Pil_LaB6_35keV_2_84.xy      
bkg    = bg3a ;  = bg3b ;  = bg3c ;  
local !column 84                            
'                                           
xdd MA3\ls2743_Pil_LaB6_35keV_2_85.xy      
bkg    = bg3a ;  = bg3b ;  = bg3c ;  
local !column 85                            
'                                           
xdd MA3\ls2743_Pil_LaB6_35keV_2_86.xy      
bkg    = bg3a ;  = bg3b ;  = bg3c ;  
local !column 86                            
'                                           
xdd MA3\ls2743_Pil_LaB6_35keV_2_87.xy      
bkg    = bg3a ;  = bg3b ;  = bg3c ;  
local !column 87                            
'                                           
xdd MA3\ls2743_Pil_LaB6_35keV_2_88.xy      
bkg    = bg3a ;  = bg3b ;  = bg3c ;  
local !column 88                            
'                                           
xdd MA3\ls2743_Pil_LaB6_35keV_2_89.xy      
bkg    = bg3a ;  = bg3b ;  = bg3c ;  
local !column 89                            
'                                           
xdd MA3\ls2743_Pil_LaB6_35keV_2_90.xy      
bkg    = bg3a ;  = bg3b ;  = bg3c ;  
local !column 90                            
'                                           
xdd MA3\ls2743_Pil_LaB6_35keV_2_91.xy      
bkg    = bg3a ;  = bg3b ;  = bg3c ;  
local !column 91                            
'                                           
xdd MA3\ls2743_Pil_LaB6_35keV_2_92.xy      
bkg    = bg3a ;  = bg3b ;  = bg3c ;  
local !column 92                            
'                                           
xdd MA3\ls2743_Pil_LaB6_35keV_2_93.xy      
bkg    = bg3a ;  = bg3b ;  = bg3c ;  
local !column 93                            
'                                           
xdd MA3\ls2743_Pil_LaB6_35keV_2_94.xy      
bkg    = bg3a ;  = bg3b ;  = bg3c ;  
local !column 94                            
'                                           
xdd MA3\ls2743_Pil_LaB6_35keV_2_95.xy      
bkg    = bg3a ;  = bg3b ;  = bg3c ;  
local !column 95                            
'                                           
xdd MA3\ls2743_Pil_LaB6_35keV_2_96.xy      
bkg    = bg3a ;  = bg3b ;  = bg3c ;  
local !column 96                            
'                                           
xdd MA3\ls2743_Pil_LaB6_35keV_2_97.xy      
bkg    = bg3a ;  = bg3b ;  = bg3c ;  
local !column 97                            
'                                           
xdd MA3\ls2743_Pil_LaB6_35keV_2_98.xy      
bkg    = bg3a ;  = bg3b ;  = bg3c ;  
local !column 98                            
'                                           
xdd MA3\ls2743_Pil_LaB6_35keV_2_99.xy      
bkg    = bg3a ;  = bg3b ;  = bg3c ;  
local !column 99                            
'                                           
xdd MA3\ls2743_Pil_LaB6_35keV_2_100.xy     
bkg    = bg3a ;  = bg3b ;  = bg3c ;  
local !column 100                           
'                                           
xdd MA3\ls2743_Pil_LaB6_35keV_2_101.xy     
bkg    = bg3a ;  = bg3b ;  = bg3c ;  
local !column 101                           
'                                           
xdd MA3\ls2743_Pil_LaB6_35keV_2_102.xy     
bkg    = bg3a ;  = bg3b ;  = bg3c ;  
local !column 102                           
'                                           
xdd MA3\ls2743_Pil_LaB6_35keV_2_103.xy     
bkg    = bg3a ;  = bg3b ;  = bg3c ;  
local !column 103                           
'                                           
xdd MA3\ls2743_Pil_LaB6_35keV_2_104.xy     
bkg    = bg3a ;  = bg3b ;  = bg3c ;  
local !column 104                           
'                                           
xdd MA3\ls2743_Pil_LaB6_35keV_2_105.xy     
bkg    = bg3a ;  = bg3b ;  = bg3c ;  
local !column 105                           
'                                           
xdd MA3\ls2743_Pil_LaB6_35keV_2_106.xy     
bkg    = bg3a ;  = bg3b ;  = bg3c ;  
local !column 106                           
'                                           
xdd MA3\ls2743_Pil_LaB6_35keV_2_107.xy     
bkg    = bg3a ;  = bg3b ;  = bg3c ;  
local !column 107                           
'                                           
xdd MA3\ls2743_Pil_LaB6_35keV_2_108.xy     
bkg    = bg3a ;  = bg3b ;  = bg3c ;  
local !column 108                           
'                                           
xdd MA3\ls2743_Pil_LaB6_35keV_2_109.xy     
bkg    = bg3a ;  = bg3b ;  = bg3c ;  
local !column 109                           
'                                           
xdd MA3\ls2743_Pil_LaB6_35keV_2_110.xy     
bkg    = bg3a ;  = bg3b ;  = bg3c ;  
local !column 110                           
'                                           
xdd MA3\ls2743_Pil_LaB6_35keV_2_111.xy     
bkg    = bg3a ;  = bg3b ;  = bg3c ;  
local !column 111                           
'                                           
xdd MA3\ls2743_Pil_LaB6_35keV_2_112.xy     
bkg    = bg3a ;  = bg3b ;  = bg3c ;  
local !column 112                           
'                                           
xdd MA3\ls2743_Pil_LaB6_35keV_2_113.xy     
bkg    = bg3a ;  = bg3b ;  = bg3c ;  
local !column 113                           
'                                           
xdd MA3\ls2743_Pil_LaB6_35keV_2_114.xy     
bkg    = bg3a ;  = bg3b ;  = bg3c ;  
local !column 114                           
'                                           
xdd MA3\ls2743_Pil_LaB6_35keV_2_115.xy     
bkg    = bg3a ;  = bg3b ;  = bg3c ;  
local !column 115                           
'                                           
xdd MA3\ls2743_Pil_LaB6_35keV_2_116.xy     
bkg    = bg3a ;  = bg3b ;  = bg3c ;  
local !column 116                           
'                                           
xdd MA3\ls2743_Pil_LaB6_35keV_2_117.xy     
bkg    = bg3a ;  = bg3b ;  = bg3c ;  
local !column 117                           
'                                           
xdd MA3\ls2743_Pil_LaB6_35keV_2_118.xy     
bkg    = bg3a ;  = bg3b ;  = bg3c ;  
local !column 118                           
'                                           
xdd MA3\ls2743_Pil_LaB6_35keV_2_119.xy     
bkg    = bg3a ;  = bg3b ;  = bg3c ;  
local !column 119                           
'                                           
xdd MA3\ls2743_Pil_LaB6_35keV_2_120.xy     
bkg    = bg3a ;  = bg3b ;  = bg3c ;  
local !column 120                           
'                                           
xdd MA3\ls2743_Pil_LaB6_35keV_2_121.xy     
bkg    = bg3a ;  = bg3b ;  = bg3c ;  
local !column 121                           
'                                           
xdd MA3\ls2743_Pil_LaB6_35keV_2_122.xy     
bkg    = bg3a ;  = bg3b ;  = bg3c ;  
local !column 122                           
'                                           
xdd MA3\ls2743_Pil_LaB6_35keV_2_123.xy     
bkg    = bg3a ;  = bg3b ;  = bg3c ;  
local !column 123                           
'                                           
xdd MA3\ls2743_Pil_LaB6_35keV_2_124.xy     
bkg    = bg3a ;  = bg3b ;  = bg3c ;  
local !column 124                           
'                                           
xdd MA3\ls2743_Pil_LaB6_35keV_2_125.xy     
bkg    = bg3a ;  = bg3b ;  = bg3c ;  
local !column 125                           
'                                           
xdd MA3\ls2743_Pil_LaB6_35keV_2_126.xy     
bkg    = bg3a ;  = bg3b ;  = bg3c ;  
local !column 126                           
'                                           
xdd MA3\ls2743_Pil_LaB6_35keV_2_127.xy     
bkg    = bg3a ;  = bg3b ;  = bg3c ;  
local !column 127                           
'                                           
xdd MA3\ls2743_Pil_LaB6_35keV_2_128.xy     
bkg    = bg3a ;  = bg3b ;  = bg3c ;  
local !column 128                           
'                                           
xdd MA3\ls2743_Pil_LaB6_35keV_2_129.xy     
bkg    = bg3a ;  = bg3b ;  = bg3c ;  
local !column 129                           
'                                           
xdd MA3\ls2743_Pil_LaB6_35keV_2_130.xy     
bkg    = bg3a ;  = bg3b ;  = bg3c ;  
local !column 130                           
'                                           
xdd MA3\ls2743_Pil_LaB6_35keV_2_131.xy     
bkg    = bg3a ;  = bg3b ;  = bg3c ;  
local !column 131                           
'                                           
xdd MA3\ls2743_Pil_LaB6_35keV_2_132.xy     
bkg    = bg3a ;  = bg3b ;  = bg3c ;  
local !column 132                           
'                                           
xdd MA3\ls2743_Pil_LaB6_35keV_2_133.xy     
bkg    = bg3a ;  = bg3b ;  = bg3c ;  
local !column 133                           
'                                           
xdd MA3\ls2743_Pil_LaB6_35keV_2_134.xy     
bkg    = bg3a ;  = bg3b ;  = bg3c ;  
local !column 134                           
'                                           
xdd MA3\ls2743_Pil_LaB6_35keV_2_135.xy     
bkg    = bg3a ;  = bg3b ;  = bg3c ;  
local !column 135                           
'                                           
xdd MA3\ls2743_Pil_LaB6_35keV_2_136.xy     
bkg    = bg3a ;  = bg3b ;  = bg3c ;  
local !column 136                           
'                                           
xdd MA3\ls2743_Pil_LaB6_35keV_2_137.xy     
bkg    = bg3a ;  = bg3b ;  = bg3c ;  
local !column 137                           
'                                           
xdd MA3\ls2743_Pil_LaB6_35keV_2_138.xy     
bkg    = bg3a ;  = bg3b ;  = bg3c ;  
local !column 138                           
'                                           
xdd MA3\ls2743_Pil_LaB6_35keV_2_139.xy     
bkg    = bg3a ;  = bg3b ;  = bg3c ;  
local !column 139                           
'                                           
xdd MA3\ls2743_Pil_LaB6_35keV_2_140.xy     
bkg    = bg3a ;  = bg3b ;  = bg3c ;  
local !column 140                           
'                                           
xdd MA3\ls2743_Pil_LaB6_35keV_2_141.xy     
bkg    = bg3a ;  = bg3b ;  = bg3c ;  
local !column 141                           
'                                           
xdd MA3\ls2743_Pil_LaB6_35keV_2_142.xy     
bkg    = bg3a ;  = bg3b ;  = bg3c ;  
local !column 142                           
'                                           
xdd MA3\ls2743_Pil_LaB6_35keV_2_143.xy     
bkg    = bg3a ;  = bg3b ;  = bg3c ;  
local !column 143                           
'                                           
xdd MA3\ls2743_Pil_LaB6_35keV_2_144.xy     
bkg    = bg3a ;  = bg3b ;  = bg3c ;  
local !column 144                           
'                                           
xdd MA3\ls2743_Pil_LaB6_35keV_2_145.xy     
bkg    = bg3a ;  = bg3b ;  = bg3c ;  
local !column 145                           
'                                           
xdd MA3\ls2743_Pil_LaB6_35keV_2_146.xy     
bkg    = bg3a ;  = bg3b ;  = bg3c ;  
local !column 146                           
'                                           
xdd MA3\ls2743_Pil_LaB6_35keV_2_147.xy     
bkg    = bg3a ;  = bg3b ;  = bg3c ;  
local !column 147                           
'                                           
xdd MA3\ls2743_Pil_LaB6_35keV_2_148.xy     
bkg    = bg3a ;  = bg3b ;  = bg3c ;  
local !column 148                           
'                                           
xdd MA3\ls2743_Pil_LaB6_35keV_2_149.xy     
bkg    = bg3a ;  = bg3b ;  = bg3c ;  
local !column 149                           
'                                           
xdd MA3\ls2743_Pil_LaB6_35keV_2_150.xy     
bkg    = bg3a ;  = bg3b ;  = bg3c ;  
local !column 150                           
'                                           
xdd MA3\ls2743_Pil_LaB6_35keV_2_151.xy     
bkg    = bg3a ;  = bg3b ;  = bg3c ;  
local !column 151                           
'                                           
xdd MA3\ls2743_Pil_LaB6_35keV_2_152.xy     
bkg    = bg3a ;  = bg3b ;  = bg3c ;  
local !column 152                           
'                                           
xdd MA3\ls2743_Pil_LaB6_35keV_2_153.xy     
bkg    = bg3a ;  = bg3b ;  = bg3c ;  
local !column 153                           
'                                           
xdd MA3\ls2743_Pil_LaB6_35keV_2_154.xy     
bkg    = bg3a ;  = bg3b ;  = bg3c ;  
local !column 154                           
'                                           
xdd MA3\ls2743_Pil_LaB6_35keV_2_155.xy     
bkg    = bg3a ;  = bg3b ;  = bg3c ;  
local !column 155                           
'                                           
xdd MA3\ls2743_Pil_LaB6_35keV_2_156.xy     
bkg    = bg3a ;  = bg3b ;  = bg3c ;  
local !column 156                           
'                                           
xdd MA3\ls2743_Pil_LaB6_35keV_2_157.xy     
bkg    = bg3a ;  = bg3b ;  = bg3c ;  
local !column 157                           
'                                           
xdd MA3\ls2743_Pil_LaB6_35keV_2_158.xy     
bkg    = bg3a ;  = bg3b ;  = bg3c ;  
local !column 158                           
'                                           
xdd MA3\ls2743_Pil_LaB6_35keV_2_159.xy     
bkg    = bg3a ;  = bg3b ;  = bg3c ;  
local !column 159                           
                                            
xdd MA3\ls2743_Pil_LaB6_35keV_2_160.xy     
bkg    = bg3a ;  = bg3b ;  = bg3c ;  
local !column 160                           
                                            
                                         
xdd MA5\ls2743_Pil_LaB6_35keV_2_45.xy      
bkg    = bg5a ;  = bg5b ;  = bg5c ;  
local !column 45                            
                                            
xdd MA5\ls2743_Pil_LaB6_35keV_2_46.xy      
bkg    = bg5a ;  = bg5b ;  = bg5c ;  
local !column 46                            
                                            
xdd MA5\ls2743_Pil_LaB6_35keV_2_47.xy      
bkg    = bg5a ;  = bg5b ;  = bg5c ;  
local !column 47                            
'                                           
xdd MA5\ls2743_Pil_LaB6_35keV_2_48.xy      
bkg    = bg5a ;  = bg5b ;  = bg5c ;  
local !column 48                            
'                                           
xdd MA5\ls2743_Pil_LaB6_35keV_2_49.xy      
bkg    = bg5a ;  = bg5b ;  = bg5c ;  
local !column 49                            
                                            
xdd MA5\ls2743_Pil_LaB6_35keV_2_50.xy      
bkg    = bg5a ;  = bg5b ;  = bg5c ;  
local !column 50                            
                                            
xdd MA5\ls2743_Pil_LaB6_35keV_2_51.xy      
bkg    = bg5a ;  = bg5b ;  = bg5c ;  
local !column 51                            
'                                           
xdd MA5\ls2743_Pil_LaB6_35keV_2_52.xy      
bkg    = bg5a ;  = bg5b ;  = bg5c ;  
local !column 52                            
'                                           
xdd MA5\ls2743_Pil_LaB6_35keV_2_53.xy      
bkg    = bg5a ;  = bg5b ;  = bg5c ;  
local !column 53                            
'                                           
xdd MA5\ls2743_Pil_LaB6_35keV_2_54.xy      
bkg    = bg5a ;  = bg5b ;  = bg5c ;  
local !column 54                            
                                            
xdd MA5\ls2743_Pil_LaB6_35keV_2_55.xy      
bkg    = bg5a ;  = bg5b ;  = bg5c ;  
local !column 55                            
                                            
xdd MA5\ls2743_Pil_LaB6_35keV_2_56.xy      
bkg    = bg5a ;  = bg5b ;  = bg5c ;  
local !column 56                            
'                                           
xdd MA5\ls2743_Pil_LaB6_35keV_2_57.xy      
bkg    = bg5a ;  = bg5b ;  = bg5c ;  
local !column 57                            
'                                           
xdd MA5\ls2743_Pil_LaB6_35keV_2_58.xy      
bkg    = bg5a ;  = bg5b ;  = bg5c ;  
local !column 58                            
'                                           
xdd MA5\ls2743_Pil_LaB6_35keV_2_59.xy      
bkg    = bg5a ;  = bg5b ;  = bg5c ;  
local !column 59                            
                                            
xdd MA5\ls2743_Pil_LaB6_35keV_2_60.xy      
bkg    = bg5a ;  = bg5b ;  = bg5c ;  
local !column 60                            
                                            
xdd MA5\ls2743_Pil_LaB6_35keV_2_61.xy      
bkg    = bg5a ;  = bg5b ;  = bg5c ;  
local !column 61                            
'                                           
xdd MA5\ls2743_Pil_LaB6_35keV_2_62.xy      
bkg    = bg5a ;  = bg5b ;  = bg5c ;  
local !column 62                            
'                                           
xdd MA5\ls2743_Pil_LaB6_35keV_2_63.xy      
bkg    = bg5a ;  = bg5b ;  = bg5c ;  
local !column 63                            
'                                           
xdd MA5\ls2743_Pil_LaB6_35keV_2_64.xy      
bkg    = bg5a ;  = bg5b ;  = bg5c ;  
local !column 64                            
                                            
xdd MA5\ls2743_Pil_LaB6_35keV_2_65.xy      
bkg    = bg5a ;  = bg5b ;  = bg5c ;  
local !column 65                            
                                            
xdd MA5\ls2743_Pil_LaB6_35keV_2_66.xy      
bkg    = bg5a ;  = bg5b ;  = bg5c ;  
local !column 66                            
'                                           
xdd MA5\ls2743_Pil_LaB6_35keV_2_67.xy      
bkg    = bg5a ;  = bg5b ;  = bg5c ;  
local !column 67                            
'                                           
xdd MA5\ls2743_Pil_LaB6_35keV_2_68.xy      
bkg    = bg5a ;  = bg5b ;  = bg5c ;  
local !column 68                            
'                                           
xdd MA5\ls2743_Pil_LaB6_35keV_2_69.xy      
bkg    = bg5a ;  = bg5b ;  = bg5c ;  
local !column 69                            
                                            
xdd MA5\ls2743_Pil_LaB6_35keV_2_70.xy      
bkg    = bg5a ;  = bg5b ;  = bg5c ;  
local !column 70                            
                                            
xdd MA5\ls2743_Pil_LaB6_35keV_2_71.xy      
bkg    = bg5a ;  = bg5b ;  = bg5c ;  
local !column 71                            
'                                           
xdd MA5\ls2743_Pil_LaB6_35keV_2_72.xy      
bkg    = bg5a ;  = bg5b ;  = bg5c ;  
local !column 72                            
'                                           
xdd MA5\ls2743_Pil_LaB6_35keV_2_73.xy      
bkg    = bg5a ;  = bg5b ;  = bg5c ;  
local !column 73                            
'                                           
xdd MA5\ls2743_Pil_LaB6_35keV_2_74.xy      
bkg    = bg5a ;  = bg5b ;  = bg5c ;  
local !column 74                            
                                            
xdd MA5\ls2743_Pil_LaB6_35keV_2_75.xy      
bkg    = bg5a ;  = bg5b ;  = bg5c ;  
local !column 75                            
                                            
xdd MA5\ls2743_Pil_LaB6_35keV_2_76.xy      
bkg    = bg5a ;  = bg5b ;  = bg5c ;  
local !column 76                            
'                                           
xdd MA5\ls2743_Pil_LaB6_35keV_2_77.xy      
bkg    = bg5a ;  = bg5b ;  = bg5c ;  
local !column 77                            
'                                           
xdd MA5\ls2743_Pil_LaB6_35keV_2_78.xy      
bkg    = bg5a ;  = bg5b ;  = bg5c ;  
local !column 78                            
'                                           
xdd MA5\ls2743_Pil_LaB6_35keV_2_79.xy      
bkg    = bg5a ;  = bg5b ;  = bg5c ;  
local !column 79                            
                                            
xdd MA5\ls2743_Pil_LaB6_35keV_2_80.xy      
bkg    = bg5a ;  = bg5b ;  = bg5c ;  
local !column 80                            
                                            
xdd MA5\ls2743_Pil_LaB6_35keV_2_81.xy      
bkg    = bg5a ;  = bg5b ;  = bg5c ;  
local !column 81                            
'                                           
xdd MA5\ls2743_Pil_LaB6_35keV_2_82.xy      
bkg    = bg5a ;  = bg5b ;  = bg5c ;  
local !column 82                            
'                                           
xdd MA5\ls2743_Pil_LaB6_35keV_2_83.xy      
bkg    = bg5a ;  = bg5b ;  = bg5c ;  
local !column 83                            
'                                           
xdd MA5\ls2743_Pil_LaB6_35keV_2_84.xy      
bkg    = bg5a ;  = bg5b ;  = bg5c ;  
local !column 84                            
'                                           
xdd MA5\ls2743_Pil_LaB6_35keV_2_85.xy      
bkg    = bg5a ;  = bg5b ;  = bg5c ;  
local !column 85                            
'                                           
xdd MA5\ls2743_Pil_LaB6_35keV_2_86.xy      
bkg    = bg5a ;  = bg5b ;  = bg5c ;  
local !column 86                            
' 
xdd MA5\ls2743_Pil_LaB6_35keV_2_87.xy      
bkg    = bg5a ;  = bg5b ;  = bg5c ;  
local !column 87                            
'                                           
xdd MA5\ls2743_Pil_LaB6_35keV_2_88.xy      
bkg    = bg5a ;  = bg5b ;  = bg5c ;  
local !column 88                            
'                                           
xdd MA5\ls2743_Pil_LaB6_35keV_2_89.xy      
bkg    = bg5a ;  = bg5b ;  = bg5c ;  
local !column 89                            
'                                           
xdd MA5\ls2743_Pil_LaB6_35keV_2_90.xy      
bkg    = bg5a ;  = bg5b ;  = bg5c ;  
local !column 90                            
'                                           
xdd MA5\ls2743_Pil_LaB6_35keV_2_91.xy      
bkg    = bg5a ;  = bg5b ;  = bg5c ;  
local !column 91                            
'                                           
xdd MA5\ls2743_Pil_LaB6_35keV_2_92.xy      
bkg    = bg5a ;  = bg5b ;  = bg5c ;  
local !column 92                            
'                                           
xdd MA5\ls2743_Pil_LaB6_35keV_2_93.xy      
bkg    = bg5a ;  = bg5b ;  = bg5c ;  
local !column 93                            
'                                           
xdd MA5\ls2743_Pil_LaB6_35keV_2_94.xy      
bkg    = bg5a ;  = bg5b ;  = bg5c ;  
local !column 94                            
'                                           
xdd MA5\ls2743_Pil_LaB6_35keV_2_95.xy      
bkg    = bg5a ;  = bg5b ;  = bg5c ;  
local !column 95                            
'                                           
xdd MA5\ls2743_Pil_LaB6_35keV_2_96.xy      
bkg    = bg5a ;  = bg5b ;  = bg5c ;  
local !column 96                            
'  
xdd MA5\ls2743_Pil_LaB6_35keV_2_97.xy      
bkg    = bg5a ;  = bg5b ;  = bg5c ;  
local !column 97                            
'                                           
xdd MA5\ls2743_Pil_LaB6_35keV_2_98.xy      
bkg    = bg5a ;  = bg5b ;  = bg5c ;  
local !column 98                            
'                                           
xdd MA5\ls2743_Pil_LaB6_35keV_2_99.xy      
bkg    = bg5a ;  = bg5b ;  = bg5c ;  
local !column 99                            
'                                           
xdd MA5\ls2743_Pil_LaB6_35keV_2_100.xy     
bkg    = bg5a ;  = bg5b ;  = bg5c ;  
local !column 100                           
'                                           
xdd MA5\ls2743_Pil_LaB6_35keV_2_101.xy     
bkg    = bg5a ;  = bg5b ;  = bg5c ;  
local !column 101                           
' 
xdd MA5\ls2743_Pil_LaB6_35keV_2_102.xy     
bkg    = bg5a ;  = bg5b ;  = bg5c ;  
local !column 102                           
'                                           
xdd MA5\ls2743_Pil_LaB6_35keV_2_103.xy     
bkg    = bg5a ;  = bg5b ;  = bg5c ;  
local !column 103                           
'                                           
xdd MA5\ls2743_Pil_LaB6_35keV_2_104.xy     
bkg    = bg5a ;  = bg5b ;  = bg5c ;  
local !column 104                           
'                                           
xdd MA5\ls2743_Pil_LaB6_35keV_2_105.xy     
bkg    = bg5a ;  = bg5b ;  = bg5c ;  
local !column 105                           
'
xdd MA5\ls2743_Pil_LaB6_35keV_2_106.xy     
bkg    = bg5a ;  = bg5b ;  = bg5c ;  
local !column 106                           
'                                           
xdd MA5\ls2743_Pil_LaB6_35keV_2_107.xy     
bkg    = bg5a ;  = bg5b ;  = bg5c ;  
local !column 107                           
'                                           
xdd MA5\ls2743_Pil_LaB6_35keV_2_108.xy     
bkg    = bg5a ;  = bg5b ;  = bg5c ;  
local !column 108                           
' 
xdd MA5\ls2743_Pil_LaB6_35keV_2_109.xy     
bkg    = bg5a ;  = bg5b ;  = bg5c ;  
local !column 109                           
'                                           
xdd MA5\ls2743_Pil_LaB6_35keV_2_110.xy     
bkg    = bg5a ;  = bg5b ;  = bg5c ;  
local !column 110                           
'                                           
xdd MA5\ls2743_Pil_LaB6_35keV_2_111.xy     
bkg    = bg5a ;  = bg5b ;  = bg5c ;  
local !column 111   
'                                           
xdd MA5\ls2743_Pil_LaB6_35keV_2_112.xy     
bkg    = bg5a ;  = bg5b ;  = bg5c ;  
local !column 112                           
'                                           
xdd MA5\ls2743_Pil_LaB6_35keV_2_113.xy     
bkg    = bg5a ;  = bg5b ;  = bg5c ;  
local !column 113                           
'                                           
xdd MA5\ls2743_Pil_LaB6_35keV_2_114.xy     
bkg    = bg5a ;  = bg5b ;  = bg5c ;  
local !column 114                           
'                                           
xdd MA5\ls2743_Pil_LaB6_35keV_2_115.xy     
bkg    = bg5a ;  = bg5b ;  = bg5c ;  
local !column 115                           
'                                           
xdd MA5\ls2743_Pil_LaB6_35keV_2_116.xy     
bkg    = bg5a ;  = bg5b ;  = bg5c ;  
local !column 116
'                                           
xdd MA5\ls2743_Pil_LaB6_35keV_2_117.xy     
bkg    = bg5a ;  = bg5b ;  = bg5c ;  
local !column 117                           
'                                           
xdd MA5\ls2743_Pil_LaB6_35keV_2_118.xy     
bkg    = bg5a ;  = bg5b ;  = bg5c ;  
local !column 118                           
'                                           
xdd MA5\ls2743_Pil_LaB6_35keV_2_119.xy     
bkg    = bg5a ;  = bg5b ;  = bg5c ;  
local !column 119                           
'                                           
xdd MA5\ls2743_Pil_LaB6_35keV_2_120.xy     
bkg    = bg5a ;  = bg5b ;  = bg5c ;  
local !column 120                           
'                                           
xdd MA5\ls2743_Pil_LaB6_35keV_2_121.xy     
bkg    = bg5a ;  = bg5b ;  = bg5c ;  
local !column 121                           
'                                           
xdd MA5\ls2743_Pil_LaB6_35keV_2_122.xy     
bkg    = bg5a ;  = bg5b ;  = bg5c ;  
local !column 122                           
'                                           
xdd MA5\ls2743_Pil_LaB6_35keV_2_123.xy     
bkg    = bg5a ;  = bg5b ;  = bg5c ;  
local !column 123                           
'                                           
xdd MA5\ls2743_Pil_LaB6_35keV_2_124.xy     
bkg    = bg5a ;  = bg5b ;  = bg5c ;  
local !column 124                           
'                                           
xdd MA5\ls2743_Pil_LaB6_35keV_2_125.xy     
bkg    = bg5a ;  = bg5b ;  = bg5c ;  
local !column 125                           
'                                           
xdd MA5\ls2743_Pil_LaB6_35keV_2_126.xy     
bkg    = bg5a ;  = bg5b ;  = bg5c ;  
local !column 126 
'                                           
xdd MA5\ls2743_Pil_LaB6_35keV_2_127.xy     
bkg    = bg5a ;  = bg5b ;  = bg5c ;  
local !column 127                           
'                                           
xdd MA5\ls2743_Pil_LaB6_35keV_2_128.xy     
bkg    = bg5a ;  = bg5b ;  = bg5c ;  
local !column 128                           
'                                           
xdd MA5\ls2743_Pil_LaB6_35keV_2_129.xy     
bkg    = bg5a ;  = bg5b ;  = bg5c ;  
local !column 129                           
'                                           
xdd MA5\ls2743_Pil_LaB6_35keV_2_130.xy     
bkg    = bg5a ;  = bg5b ;  = bg5c ;  
local !column 130                           
'                                           
xdd MA5\ls2743_Pil_LaB6_35keV_2_131.xy     
bkg    = bg5a ;  = bg5b ;  = bg5c ;  
local !column 131                           
'                                           
xdd MA5\ls2743_Pil_LaB6_35keV_2_132.xy     
bkg    = bg5a ;  = bg5b ;  = bg5c ;  
local !column 132                           
'                                           
xdd MA5\ls2743_Pil_LaB6_35keV_2_133.xy     
bkg    = bg5a ;  = bg5b ;  = bg5c ;  
local !column 133                           
'                                           
xdd MA5\ls2743_Pil_LaB6_35keV_2_134.xy     
bkg    = bg5a ;  = bg5b ;  = bg5c ;  
local !column 134                           
'                                           
xdd MA5\ls2743_Pil_LaB6_35keV_2_135.xy     
bkg    = bg5a ;  = bg5b ;  = bg5c ;  
local !column 135                           
'                                           
xdd MA5\ls2743_Pil_LaB6_35keV_2_136.xy     
bkg    = bg5a ;  = bg5b ;  = bg5c ;  
local !column 136                           
'                                           
xdd MA5\ls2743_Pil_LaB6_35keV_2_137.xy     
bkg    = bg5a ;  = bg5b ;  = bg5c ;  
local !column 137                           
'                                           
xdd MA5\ls2743_Pil_LaB6_35keV_2_138.xy     
bkg    = bg5a ;  = bg5b ;  = bg5c ;  
local !column 138                           
'                                           
xdd MA5\ls2743_Pil_LaB6_35keV_2_139.xy     
bkg    = bg5a ;  = bg5b ;  = bg5c ;  
local !column 139                           
'                                           
xdd MA5\ls2743_Pil_LaB6_35keV_2_140.xy     
bkg    = bg5a ;  = bg5b ;  = bg5c ;  
local !column 140                           
'                                           
xdd MA5\ls2743_Pil_LaB6_35keV_2_141.xy     
bkg    = bg5a ;  = bg5b ;  = bg5c ;  
local !column 141                           
'                                           
xdd MA5\ls2743_Pil_LaB6_35keV_2_142.xy     
bkg    = bg5a ;  = bg5b ;  = bg5c ;  
local !column 142                           
'                                           
xdd MA5\ls2743_Pil_LaB6_35keV_2_143.xy     
bkg    = bg5a ;  = bg5b ;  = bg5c ;  
local !column 143                           
'                                           
xdd MA5\ls2743_Pil_LaB6_35keV_2_144.xy     
bkg    = bg5a ;  = bg5b ;  = bg5c ;  
local !column 144                           
'                                           
xdd MA5\ls2743_Pil_LaB6_35keV_2_145.xy     
bkg    = bg5a ;  = bg5b ;  = bg5c ;  
local !column 145                           
'                                           
xdd MA5\ls2743_Pil_LaB6_35keV_2_146.xy     
bkg    = bg5a ;  = bg5b ;  = bg5c ;  
local !column 146                           
'                                           
xdd MA5\ls2743_Pil_LaB6_35keV_2_147.xy     
bkg    = bg5a ;  = bg5b ;  = bg5c ;  
local !column 147                           
'                                           
xdd MA5\ls2743_Pil_LaB6_35keV_2_148.xy     
bkg    = bg5a ;  = bg5b ;  = bg5c ;  
local !column 148                           
'                                           
xdd MA5\ls2743_Pil_LaB6_35keV_2_149.xy     
bkg    = bg5a ;  = bg5b ;  = bg5c ;  
local !column 149                           
'                                           
xdd MA5\ls2743_Pil_LaB6_35keV_2_150.xy     
bkg    = bg5a ;  = bg5b ;  = bg5c ;  
local !column 150                           
'                                           
xdd MA5\ls2743_Pil_LaB6_35keV_2_151.xy     
bkg    = bg5a ;  = bg5b ;  = bg5c ;  
local !column 151                           
'                                           
xdd MA5\ls2743_Pil_LaB6_35keV_2_152.xy     
bkg    = bg5a ;  = bg5b ;  = bg5c ;  
local !column 152                           
'                                           
xdd MA5\ls2743_Pil_LaB6_35keV_2_153.xy     
bkg    = bg5a ;  = bg5b ;  = bg5c ;  
local !column 153                           
'                                           
xdd MA5\ls2743_Pil_LaB6_35keV_2_154.xy     
bkg    = bg5a ;  = bg5b ;  = bg5c ;  
local !column 154                           
'                                           
xdd MA5\ls2743_Pil_LaB6_35keV_2_155.xy     
bkg    = bg5a ;  = bg5b ;  = bg5c ;  
local !column 155                           
'                                           
xdd MA5\ls2743_Pil_LaB6_35keV_2_156.xy     
bkg    = bg5a ;  = bg5b ;  = bg5c ;  
local !column 156                           
'                                           
xdd MA5\ls2743_Pil_LaB6_35keV_2_157.xy     
bkg    = bg5a ;  = bg5b ;  = bg5c ;  
local !column 157                           
'                                           
xdd MA5\ls2743_Pil_LaB6_35keV_2_158.xy     
bkg    = bg5a ;  = bg5b ;  = bg5c ;  
local !column 158                           
'                                           
xdd MA5\ls2743_Pil_LaB6_35keV_2_159.xy     
bkg    = bg5a ;  = bg5b ;  = bg5c ;  
local !column 159                           
                                            
xdd MA5\ls2743_Pil_LaB6_35keV_2_160.xy     
bkg    = bg5a ;  = bg5b ;  = bg5c ;  
local !column 160                           
                                            
                                     
xdd MA6\ls2743_Pil_LaB6_35keV_2_45.xy      
bkg    = bg6a ;  = bg6b ;  = bg6c ;  
local !column 45                            
                                            
xdd MA6\ls2743_Pil_LaB6_35keV_2_46.xy      
bkg    = bg6a ;  = bg6b ;  = bg6c ;  
local !column 46                            
                                            
xdd MA6\ls2743_Pil_LaB6_35keV_2_47.xy      
bkg    = bg6a ;  = bg6b ;  = bg6c ;  
local !column 47                            
'                                           
xdd MA6\ls2743_Pil_LaB6_35keV_2_48.xy      
bkg    = bg6a ;  = bg6b ;  = bg6c ;  
local !column 48                            
'                                           
xdd MA6\ls2743_Pil_LaB6_35keV_2_49.xy      
bkg    = bg6a ;  = bg6b ;  = bg6c ;  
local !column 49                            
                                            
xdd MA6\ls2743_Pil_LaB6_35keV_2_50.xy      
bkg    = bg6a ;  = bg6b ;  = bg6c ;  
local !column 50                            
                                            
xdd MA6\ls2743_Pil_LaB6_35keV_2_51.xy      
bkg    = bg6a ;  = bg6b ;  = bg6c ;  
local !column 51                            
'                                           
xdd MA6\ls2743_Pil_LaB6_35keV_2_52.xy      
bkg    = bg6a ;  = bg6b ;  = bg6c ;  
local !column 52                            
'                                           
xdd MA6\ls2743_Pil_LaB6_35keV_2_53.xy      
bkg    = bg6a ;  = bg6b ;  = bg6c ;  
local !column 53                            
'                                           
xdd MA6\ls2743_Pil_LaB6_35keV_2_54.xy      
bkg    = bg6a ;  = bg6b ;  = bg6c ;  
local !column 54                            
                                            
xdd MA6\ls2743_Pil_LaB6_35keV_2_55.xy      
bkg    = bg6a ;  = bg6b ;  = bg6c ;  
local !column 55                            
                                            
xdd MA6\ls2743_Pil_LaB6_35keV_2_56.xy      
bkg    = bg6a ;  = bg6b ;  = bg6c ;  
local !column 56                            
'                                           
xdd MA6\ls2743_Pil_LaB6_35keV_2_57.xy      
bkg    = bg6a ;  = bg6b ;  = bg6c ;  
local !column 57                            
'                                           
xdd MA6\ls2743_Pil_LaB6_35keV_2_58.xy      
bkg    = bg6a ;  = bg6b ;  = bg6c ;  
local !column 58                            
'                                           
xdd MA6\ls2743_Pil_LaB6_35keV_2_59.xy      
bkg    = bg6a ;  = bg6b ;  = bg6c ;  
local !column 59                            
                                            
xdd MA6\ls2743_Pil_LaB6_35keV_2_60.xy      
bkg    = bg6a ;  = bg6b ;  = bg6c ;  
local !column 60                            
                                            
xdd MA6\ls2743_Pil_LaB6_35keV_2_61.xy      
bkg    = bg6a ;  = bg6b ;  = bg6c ;  
local !column 61                            
'                                           
xdd MA6\ls2743_Pil_LaB6_35keV_2_62.xy      
bkg    = bg6a ;  = bg6b ;  = bg6c ;  
local !column 62                            
'                                           
xdd MA6\ls2743_Pil_LaB6_35keV_2_63.xy      
bkg    = bg6a ;  = bg6b ;  = bg6c ;  
local !column 63                            
'                                           
xdd MA6\ls2743_Pil_LaB6_35keV_2_64.xy      
bkg    = bg6a ;  = bg6b ;  = bg6c ;  
local !column 64                            
                                            
xdd MA6\ls2743_Pil_LaB6_35keV_2_65.xy      
bkg    = bg6a ;  = bg6b ;  = bg6c ;  
local !column 65                            
                                            
xdd MA6\ls2743_Pil_LaB6_35keV_2_66.xy      
bkg    = bg6a ;  = bg6b ;  = bg6c ;  
local !column 66                            
'                                           
xdd MA6\ls2743_Pil_LaB6_35keV_2_67.xy      
bkg    = bg6a ;  = bg6b ;  = bg6c ;  
local !column 67                            
'                                           
xdd MA6\ls2743_Pil_LaB6_35keV_2_68.xy      
bkg    = bg6a ;  = bg6b ;  = bg6c ;  
local !column 68                            
'                                           
xdd MA6\ls2743_Pil_LaB6_35keV_2_69.xy      
bkg    = bg6a ;  = bg6b ;  = bg6c ;  
local !column 69                            
                                            
xdd MA6\ls2743_Pil_LaB6_35keV_2_70.xy      
bkg    = bg6a ;  = bg6b ;  = bg6c ;  
local !column 70                            
                                            
xdd MA6\ls2743_Pil_LaB6_35keV_2_71.xy      
bkg    = bg6a ;  = bg6b ;  = bg6c ;  
local !column 71                            
'                                           
xdd MA6\ls2743_Pil_LaB6_35keV_2_72.xy      
bkg    = bg6a ;  = bg6b ;  = bg6c ;  
local !column 72                            
'                                           
xdd MA6\ls2743_Pil_LaB6_35keV_2_73.xy      
bkg    = bg6a ;  = bg6b ;  = bg6c ;  
local !column 73                            
'                                           
xdd MA6\ls2743_Pil_LaB6_35keV_2_74.xy      
bkg    = bg6a ;  = bg6b ;  = bg6c ;  
local !column 74                            
                                            
xdd MA6\ls2743_Pil_LaB6_35keV_2_75.xy      
bkg    = bg6a ;  = bg6b ;  = bg6c ;  
local !column 75                            
                                            
xdd MA6\ls2743_Pil_LaB6_35keV_2_76.xy      
bkg    = bg6a ;  = bg6b ;  = bg6c ;  
local !column 76                            
'                                           
xdd MA6\ls2743_Pil_LaB6_35keV_2_77.xy      
bkg    = bg6a ;  = bg6b ;  = bg6c ;  
local !column 77                            
'                                           
xdd MA6\ls2743_Pil_LaB6_35keV_2_78.xy      
bkg    = bg6a ;  = bg6b ;  = bg6c ;  
local !column 78                            
'                                           
xdd MA6\ls2743_Pil_LaB6_35keV_2_79.xy      
bkg    = bg6a ;  = bg6b ;  = bg6c ;  
local !column 79                            
                                            
xdd MA6\ls2743_Pil_LaB6_35keV_2_80.xy      
bkg    = bg6a ;  = bg6b ;  = bg6c ;  
local !column 80                            
                                            
xdd MA6\ls2743_Pil_LaB6_35keV_2_81.xy      
bkg    = bg6a ;  = bg6b ;  = bg6c ;  
local !column 81                            
'                                           
xdd MA6\ls2743_Pil_LaB6_35keV_2_82.xy      
bkg    = bg6a ;  = bg6b ;  = bg6c ;  
local !column 82                            
'                                           
xdd MA6\ls2743_Pil_LaB6_35keV_2_83.xy      
bkg    = bg6a ;  = bg6b ;  = bg6c ;  
local !column 83                            
'                                           
xdd MA6\ls2743_Pil_LaB6_35keV_2_84.xy      
bkg    = bg6a ;  = bg6b ;  = bg6c ;  
local !column 84                            
'                                           
xdd MA6\ls2743_Pil_LaB6_35keV_2_85.xy      
bkg    = bg6a ;  = bg6b ;  = bg6c ;  
local !column 85                            
'                                           
xdd MA6\ls2743_Pil_LaB6_35keV_2_86.xy      
bkg    = bg6a ;  = bg6b ;  = bg6c ;  
local !column 86                            
'                                           
xdd MA6\ls2743_Pil_LaB6_35keV_2_87.xy      
bkg    = bg6a ;  = bg6b ;  = bg6c ;  
local !column 87                            
'                                           
xdd MA6\ls2743_Pil_LaB6_35keV_2_88.xy      
bkg    = bg6a ;  = bg6b ;  = bg6c ;  
local !column 88                            
'                                           
xdd MA6\ls2743_Pil_LaB6_35keV_2_89.xy      
bkg    = bg6a ;  = bg6b ;  = bg6c ;  
local !column 89                            
'                                           
xdd MA6\ls2743_Pil_LaB6_35keV_2_90.xy      
bkg    = bg6a ;  = bg6b ;  = bg6c ;  
local !column 90                            
'                                           
xdd MA6\ls2743_Pil_LaB6_35keV_2_91.xy      
bkg    = bg6a ;  = bg6b ;  = bg6c ;  
local !column 91                            
'                                           
xdd MA6\ls2743_Pil_LaB6_35keV_2_92.xy      
bkg    = bg6a ;  = bg6b ;  = bg6c ;  
local !column 92                            
'                                           
xdd MA6\ls2743_Pil_LaB6_35keV_2_93.xy      
bkg    = bg6a ;  = bg6b ;  = bg6c ;  
local !column 93                            
'                                           
xdd MA6\ls2743_Pil_LaB6_35keV_2_94.xy      
bkg    = bg6a ;  = bg6b ;  = bg6c ;  
local !column 94                            
'                                           
xdd MA6\ls2743_Pil_LaB6_35keV_2_95.xy      
bkg    = bg6a ;  = bg6b ;  = bg6c ;  
local !column 95                            
'                                           
xdd MA6\ls2743_Pil_LaB6_35keV_2_96.xy      
bkg    = bg6a ;  = bg6b ;  = bg6c ;  
local !column 96                            
'                                           
xdd MA6\ls2743_Pil_LaB6_35keV_2_97.xy      
bkg    = bg6a ;  = bg6b ;  = bg6c ;  
local !column 97                            
'                                           
xdd MA6\ls2743_Pil_LaB6_35keV_2_98.xy      
bkg    = bg6a ;  = bg6b ;  = bg6c ;  
local !column 98                            
'                                           
xdd MA6\ls2743_Pil_LaB6_35keV_2_99.xy      
bkg    = bg6a ;  = bg6b ;  = bg6c ;  
local !column 99                            
'                                           
xdd MA6\ls2743_Pil_LaB6_35keV_2_100.xy     
bkg    = bg6a ;  = bg6b ;  = bg6c ;  
local !column 100                           
'                                           
xdd MA6\ls2743_Pil_LaB6_35keV_2_101.xy     
bkg    = bg6a ;  = bg6b ;  = bg6c ;  
local !column 101                           
'                                           
xdd MA6\ls2743_Pil_LaB6_35keV_2_102.xy     
bkg    = bg6a ;  = bg6b ;  = bg6c ;  
local !column 102                           
'                                           
xdd MA6\ls2743_Pil_LaB6_35keV_2_103.xy     
bkg    = bg6a ;  = bg6b ;  = bg6c ;  
local !column 103                           
'                                           
xdd MA6\ls2743_Pil_LaB6_35keV_2_104.xy     
bkg    = bg6a ;  = bg6b ;  = bg6c ;  
local !column 104                           
'                                           
xdd MA6\ls2743_Pil_LaB6_35keV_2_105.xy     
bkg    = bg6a ;  = bg6b ;  = bg6c ;  
local !column 105                           
'                                           
xdd MA6\ls2743_Pil_LaB6_35keV_2_106.xy     
bkg    = bg6a ;  = bg6b ;  = bg6c ;  
local !column 106                           
'                                           
xdd MA6\ls2743_Pil_LaB6_35keV_2_107.xy     
bkg    = bg6a ;  = bg6b ;  = bg6c ;  
local !column 107                           
'                                           
xdd MA6\ls2743_Pil_LaB6_35keV_2_108.xy     
bkg    = bg6a ;  = bg6b ;  = bg6c ;  
local !column 108                           
'                                           
xdd MA6\ls2743_Pil_LaB6_35keV_2_109.xy     
bkg    = bg6a ;  = bg6b ;  = bg6c ;  
local !column 109                           
'                                           
xdd MA6\ls2743_Pil_LaB6_35keV_2_110.xy     
bkg    = bg6a ;  = bg6b ;  = bg6c ;  
local !column 110                           
'                                           
xdd MA6\ls2743_Pil_LaB6_35keV_2_111.xy     
bkg    = bg6a ;  = bg6b ;  = bg6c ;  
local !column 111                           
'                                           
xdd MA6\ls2743_Pil_LaB6_35keV_2_112.xy     
bkg    = bg6a ;  = bg6b ;  = bg6c ;  
local !column 112                           
'                                           
xdd MA6\ls2743_Pil_LaB6_35keV_2_113.xy     
bkg    = bg6a ;  = bg6b ;  = bg6c ;  
local !column 113                           
'                                           
xdd MA6\ls2743_Pil_LaB6_35keV_2_114.xy     
bkg    = bg6a ;  = bg6b ;  = bg6c ;  
local !column 114                           
'                                           
xdd MA6\ls2743_Pil_LaB6_35keV_2_115.xy     
bkg    = bg6a ;  = bg6b ;  = bg6c ;  
local !column 115                           
'                                           
xdd MA6\ls2743_Pil_LaB6_35keV_2_116.xy     
bkg    = bg6a ;  = bg6b ;  = bg6c ;  
local !column 116                           
'                                           
xdd MA6\ls2743_Pil_LaB6_35keV_2_117.xy     
bkg    = bg6a ;  = bg6b ;  = bg6c ;  
local !column 117                           
'                                           
xdd MA6\ls2743_Pil_LaB6_35keV_2_118.xy     
bkg    = bg6a ;  = bg6b ;  = bg6c ;  
local !column 118                           
'                                           
xdd MA6\ls2743_Pil_LaB6_35keV_2_119.xy     
bkg    = bg6a ;  = bg6b ;  = bg6c ;  
local !column 119                           
'                                           
xdd MA6\ls2743_Pil_LaB6_35keV_2_120.xy     
bkg    = bg6a ;  = bg6b ;  = bg6c ;  
local !column 120                           
'                                           
xdd MA6\ls2743_Pil_LaB6_35keV_2_121.xy     
bkg    = bg6a ;  = bg6b ;  = bg6c ;  
local !column 121                           
'                                           
xdd MA6\ls2743_Pil_LaB6_35keV_2_122.xy     
bkg    = bg6a ;  = bg6b ;  = bg6c ;  
local !column 122                           
'                                           
xdd MA6\ls2743_Pil_LaB6_35keV_2_123.xy     
bkg    = bg6a ;  = bg6b ;  = bg6c ;  
local !column 123                           
'                                           
xdd MA6\ls2743_Pil_LaB6_35keV_2_124.xy     
bkg    = bg6a ;  = bg6b ;  = bg6c ;  
local !column 124                           
'                                           
xdd MA6\ls2743_Pil_LaB6_35keV_2_125.xy     
bkg    = bg6a ;  = bg6b ;  = bg6c ;  
local !column 125                           
'                                           
xdd MA6\ls2743_Pil_LaB6_35keV_2_126.xy     
bkg    = bg6a ;  = bg6b ;  = bg6c ;  
local !column 126                           
'                                           
xdd MA6\ls2743_Pil_LaB6_35keV_2_127.xy     
bkg    = bg6a ;  = bg6b ;  = bg6c ;  
local !column 127                           
'                                           
xdd MA6\ls2743_Pil_LaB6_35keV_2_128.xy     
bkg    = bg6a ;  = bg6b ;  = bg6c ;  
local !column 128                           
'                                           
xdd MA6\ls2743_Pil_LaB6_35keV_2_129.xy     
bkg    = bg6a ;  = bg6b ;  = bg6c ;  
local !column 129                           
'                                           
xdd MA6\ls2743_Pil_LaB6_35keV_2_130.xy     
bkg    = bg6a ;  = bg6b ;  = bg6c ;  
local !column 130                           
'                                           
xdd MA6\ls2743_Pil_LaB6_35keV_2_131.xy     
bkg    = bg6a ;  = bg6b ;  = bg6c ;  
local !column 131                           
'                                           
xdd MA6\ls2743_Pil_LaB6_35keV_2_132.xy     
bkg    = bg6a ;  = bg6b ;  = bg6c ;  
local !column 132                           
'                                           
xdd MA6\ls2743_Pil_LaB6_35keV_2_133.xy     
bkg    = bg6a ;  = bg6b ;  = bg6c ;  
local !column 133                           
'                                           
xdd MA6\ls2743_Pil_LaB6_35keV_2_134.xy     
bkg    = bg6a ;  = bg6b ;  = bg6c ;  
local !column 134                           
'                                           
xdd MA6\ls2743_Pil_LaB6_35keV_2_135.xy     
bkg    = bg6a ;  = bg6b ;  = bg6c ;  
local !column 135                           
'                                           
xdd MA6\ls2743_Pil_LaB6_35keV_2_136.xy     
bkg    = bg6a ;  = bg6b ;  = bg6c ;  
local !column 136                           
'                                           
xdd MA6\ls2743_Pil_LaB6_35keV_2_137.xy     
bkg    = bg6a ;  = bg6b ;  = bg6c ;  
local !column 137                           
'                                           
xdd MA6\ls2743_Pil_LaB6_35keV_2_138.xy     
bkg    = bg6a ;  = bg6b ;  = bg6c ;  
local !column 138                           
'                                           
xdd MA6\ls2743_Pil_LaB6_35keV_2_139.xy     
bkg    = bg6a ;  = bg6b ;  = bg6c ;  
local !column 139                           
'                                           
xdd MA6\ls2743_Pil_LaB6_35keV_2_140.xy     
bkg    = bg6a ;  = bg6b ;  = bg6c ;  
local !column 140                           
'                                           
xdd MA6\ls2743_Pil_LaB6_35keV_2_141.xy     
bkg    = bg6a ;  = bg6b ;  = bg6c ;  
local !column 141                           
'                                           
xdd MA6\ls2743_Pil_LaB6_35keV_2_142.xy     
bkg    = bg6a ;  = bg6b ;  = bg6c ;  
local !column 142                           
'                                           
xdd MA6\ls2743_Pil_LaB6_35keV_2_143.xy     
bkg    = bg6a ;  = bg6b ;  = bg6c ;  
local !column 143                           
'                                           
xdd MA6\ls2743_Pil_LaB6_35keV_2_144.xy     
bkg    = bg6a ;  = bg6b ;  = bg6c ;  
local !column 144                           
'                                           
xdd MA6\ls2743_Pil_LaB6_35keV_2_145.xy     
bkg    = bg6a ;  = bg6b ;  = bg6c ;  
local !column 145                           
'                                           
xdd MA6\ls2743_Pil_LaB6_35keV_2_146.xy     
bkg    = bg6a ;  = bg6b ;  = bg6c ;  
local !column 146                           
'                                           
xdd MA6\ls2743_Pil_LaB6_35keV_2_147.xy     
bkg    = bg6a ;  = bg6b ;  = bg6c ;  
local !column 147                           
'                                           
xdd MA6\ls2743_Pil_LaB6_35keV_2_148.xy     
bkg    = bg6a ;  = bg6b ;  = bg6c ;  
local !column 148                           
'                                           
xdd MA6\ls2743_Pil_LaB6_35keV_2_149.xy     
bkg    = bg6a ;  = bg6b ;  = bg6c ;  
local !column 149                           
'                                           
xdd MA6\ls2743_Pil_LaB6_35keV_2_150.xy     
bkg    = bg6a ;  = bg6b ;  = bg6c ;  
local !column 150                           
'                                           
xdd MA6\ls2743_Pil_LaB6_35keV_2_151.xy     
bkg    = bg6a ;  = bg6b ;  = bg6c ;  
local !column 151                           
'                                           
xdd MA6\ls2743_Pil_LaB6_35keV_2_152.xy     
bkg    = bg6a ;  = bg6b ;  = bg6c ;  
local !column 152                           
'                                           
xdd MA6\ls2743_Pil_LaB6_35keV_2_153.xy     
bkg    = bg6a ;  = bg6b ;  = bg6c ;  
local !column 153                           
'                                           
xdd MA6\ls2743_Pil_LaB6_35keV_2_154.xy     
bkg    = bg6a ;  = bg6b ;  = bg6c ;  
local !column 154                           
'                                           
xdd MA6\ls2743_Pil_LaB6_35keV_2_155.xy     
bkg    = bg6a ;  = bg6b ;  = bg6c ;  
local !column 155                           
'                                           
xdd MA6\ls2743_Pil_LaB6_35keV_2_156.xy     
bkg    = bg6a ;  = bg6b ;  = bg6c ;  
local !column 156                           
'                                           
xdd MA6\ls2743_Pil_LaB6_35keV_2_157.xy     
bkg    = bg6a ;  = bg6b ;  = bg6c ;  
local !column 157                           
'                                           
xdd MA6\ls2743_Pil_LaB6_35keV_2_158.xy     
bkg    = bg6a ;  = bg6b ;  = bg6c ;  
local !column 158                           
'                                           
xdd MA6\ls2743_Pil_LaB6_35keV_2_159.xy     
bkg    = bg6a ;  = bg6b ;  = bg6c ;  
local !column 159                           
                                            
xdd MA6\ls2743_Pil_LaB6_35keV_2_160.xy     
bkg    = bg6a ;  = bg6b ;  = bg6c ;  
local !column 160                           
                                            
                                            
xdd MA7\ls2743_Pil_LaB6_35keV_2_45.xy      
bkg    = bg7a ;  = bg7b ;  = bg7c ;  
local !column 45                            
                                            
xdd MA7\ls2743_Pil_LaB6_35keV_2_46.xy      
bkg    = bg7a ;  = bg7b ;  = bg7c ;  
local !column 46                            
                                            
xdd MA7\ls2743_Pil_LaB6_35keV_2_47.xy      
bkg    = bg7a ;  = bg7b ;  = bg7c ;  
local !column 47                            
'                                           
xdd MA7\ls2743_Pil_LaB6_35keV_2_48.xy      
bkg    = bg7a ;  = bg7b ;  = bg7c ;  
local !column 48                            
'                                           
xdd MA7\ls2743_Pil_LaB6_35keV_2_49.xy      
bkg    = bg7a ;  = bg7b ;  = bg7c ;  
local !column 49                            
                                            
xdd MA7\ls2743_Pil_LaB6_35keV_2_50.xy      
bkg    = bg7a ;  = bg7b ;  = bg7c ;  
local !column 50                            
                                            
xdd MA7\ls2743_Pil_LaB6_35keV_2_51.xy      
bkg    = bg7a ;  = bg7b ;  = bg7c ;  
local !column 51                            
'                                           
xdd MA7\ls2743_Pil_LaB6_35keV_2_52.xy      
bkg    = bg7a ;  = bg7b ;  = bg7c ;  
local !column 52                            
'                                           
xdd MA7\ls2743_Pil_LaB6_35keV_2_53.xy      
bkg    = bg7a ;  = bg7b ;  = bg7c ;  
local !column 53                            
'                                           
xdd MA7\ls2743_Pil_LaB6_35keV_2_54.xy      
bkg    = bg7a ;  = bg7b ;  = bg7c ;  
local !column 54                            
                                            
xdd MA7\ls2743_Pil_LaB6_35keV_2_55.xy      
bkg    = bg7a ;  = bg7b ;  = bg7c ;  
local !column 55                            
                                            
xdd MA7\ls2743_Pil_LaB6_35keV_2_56.xy      
bkg    = bg7a ;  = bg7b ;  = bg7c ;  
local !column 56                            
'                                           
xdd MA7\ls2743_Pil_LaB6_35keV_2_57.xy      
bkg    = bg7a ;  = bg7b ;  = bg7c ;  
local !column 57                            
'                                           
xdd MA7\ls2743_Pil_LaB6_35keV_2_58.xy      
bkg    = bg7a ;  = bg7b ;  = bg7c ;  
local !column 58                            
'                                           
xdd MA7\ls2743_Pil_LaB6_35keV_2_59.xy      
bkg    = bg7a ;  = bg7b ;  = bg7c ;  
local !column 59                            
                                            
xdd MA7\ls2743_Pil_LaB6_35keV_2_60.xy      
bkg    = bg7a ;  = bg7b ;  = bg7c ;  
local !column 60                            
                                            
xdd MA7\ls2743_Pil_LaB6_35keV_2_61.xy      
bkg    = bg7a ;  = bg7b ;  = bg7c ;  
local !column 61                            
'                                           
xdd MA7\ls2743_Pil_LaB6_35keV_2_62.xy      
bkg    = bg7a ;  = bg7b ;  = bg7c ;  
local !column 62                            
'                                           
xdd MA7\ls2743_Pil_LaB6_35keV_2_63.xy      
bkg    = bg7a ;  = bg7b ;  = bg7c ;  
local !column 63                            
'                                           
xdd MA7\ls2743_Pil_LaB6_35keV_2_64.xy      
bkg    = bg7a ;  = bg7b ;  = bg7c ;  
local !column 64                            
                                            
xdd MA7\ls2743_Pil_LaB6_35keV_2_65.xy      
bkg    = bg7a ;  = bg7b ;  = bg7c ;  
local !column 65                            
                                            
xdd MA7\ls2743_Pil_LaB6_35keV_2_66.xy      
bkg    = bg7a ;  = bg7b ;  = bg7c ;  
local !column 66                            
'                                           
xdd MA7\ls2743_Pil_LaB6_35keV_2_67.xy      
bkg    = bg7a ;  = bg7b ;  = bg7c ;  
local !column 67                            
'                                           
xdd MA7\ls2743_Pil_LaB6_35keV_2_68.xy      
bkg    = bg7a ;  = bg7b ;  = bg7c ;  
local !column 68                            
'                                           
xdd MA7\ls2743_Pil_LaB6_35keV_2_69.xy      
bkg    = bg7a ;  = bg7b ;  = bg7c ;  
local !column 69                            
                                            
xdd MA7\ls2743_Pil_LaB6_35keV_2_70.xy      
bkg    = bg7a ;  = bg7b ;  = bg7c ;  
local !column 70                            
                                            
xdd MA7\ls2743_Pil_LaB6_35keV_2_71.xy      
bkg    = bg7a ;  = bg7b ;  = bg7c ;  
local !column 71                            
'                                           
xdd MA7\ls2743_Pil_LaB6_35keV_2_72.xy      
bkg    = bg7a ;  = bg7b ;  = bg7c ;  
local !column 72                            
'                                           
xdd MA7\ls2743_Pil_LaB6_35keV_2_73.xy      
bkg    = bg7a ;  = bg7b ;  = bg7c ;  
local !column 73                            
'                                           
xdd MA7\ls2743_Pil_LaB6_35keV_2_74.xy      
bkg    = bg7a ;  = bg7b ;  = bg7c ;  
local !column 74                            
                                            
xdd MA7\ls2743_Pil_LaB6_35keV_2_75.xy      
bkg    = bg7a ;  = bg7b ;  = bg7c ;  
local !column 75                            
                                            
xdd MA7\ls2743_Pil_LaB6_35keV_2_76.xy      
bkg    = bg7a ;  = bg7b ;  = bg7c ;  
local !column 76                            
'                                           
xdd MA7\ls2743_Pil_LaB6_35keV_2_77.xy      
bkg    = bg7a ;  = bg7b ;  = bg7c ;  
local !column 77                            
'                                           
xdd MA7\ls2743_Pil_LaB6_35keV_2_78.xy      
bkg    = bg7a ;  = bg7b ;  = bg7c ;  
local !column 78                            
'                                           
xdd MA7\ls2743_Pil_LaB6_35keV_2_79.xy      
bkg    = bg7a ;  = bg7b ;  = bg7c ;  
local !column 79                            
                                            
xdd MA7\ls2743_Pil_LaB6_35keV_2_80.xy      
bkg    = bg7a ;  = bg7b ;  = bg7c ;  
local !column 80                            
                                            
xdd MA7\ls2743_Pil_LaB6_35keV_2_81.xy      
bkg    = bg7a ;  = bg7b ;  = bg7c ;  
local !column 81                            
'                                           
xdd MA7\ls2743_Pil_LaB6_35keV_2_82.xy      
bkg    = bg7a ;  = bg7b ;  = bg7c ;  
local !column 82                            
'                                           
xdd MA7\ls2743_Pil_LaB6_35keV_2_83.xy      
bkg    = bg7a ;  = bg7b ;  = bg7c ;  
local !column 83                            
'                                           
xdd MA7\ls2743_Pil_LaB6_35keV_2_84.xy      
bkg    = bg7a ;  = bg7b ;  = bg7c ;  
local !column 84                            
'                                           
xdd MA7\ls2743_Pil_LaB6_35keV_2_85.xy      
bkg    = bg7a ;  = bg7b ;  = bg7c ;  
local !column 85                            
'                                           
xdd MA7\ls2743_Pil_LaB6_35keV_2_86.xy      
bkg    = bg7a ;  = bg7b ;  = bg7c ;  
local !column 86                            
'                                           
xdd MA7\ls2743_Pil_LaB6_35keV_2_87.xy      
bkg    = bg7a ;  = bg7b ;  = bg7c ;  
local !column 87                            
'                                           
xdd MA7\ls2743_Pil_LaB6_35keV_2_88.xy      
bkg    = bg7a ;  = bg7b ;  = bg7c ;  
local !column 88                            
'                                           
xdd MA7\ls2743_Pil_LaB6_35keV_2_89.xy      
bkg    = bg7a ;  = bg7b ;  = bg7c ;  
local !column 89                            
'                                           
xdd MA7\ls2743_Pil_LaB6_35keV_2_90.xy      
bkg    = bg7a ;  = bg7b ;  = bg7c ;  
local !column 90                            
'                                           
xdd MA7\ls2743_Pil_LaB6_35keV_2_91.xy      
bkg    = bg7a ;  = bg7b ;  = bg7c ;  
local !column 91                            
'                                           
xdd MA7\ls2743_Pil_LaB6_35keV_2_92.xy      
bkg    = bg7a ;  = bg7b ;  = bg7c ;  
local !column 92                            
'                                           
xdd MA7\ls2743_Pil_LaB6_35keV_2_93.xy      
bkg    = bg7a ;  = bg7b ;  = bg7c ;  
local !column 93                            
'                                           
xdd MA7\ls2743_Pil_LaB6_35keV_2_94.xy      
bkg    = bg7a ;  = bg7b ;  = bg7c ;  
local !column 94                            
'                                           
xdd MA7\ls2743_Pil_LaB6_35keV_2_95.xy      
bkg    = bg7a ;  = bg7b ;  = bg7c ;  
local !column 95                            
'                                           
xdd MA7\ls2743_Pil_LaB6_35keV_2_96.xy      
bkg    = bg7a ;  = bg7b ;  = bg7c ;  
local !column 96                            
'                                           
xdd MA7\ls2743_Pil_LaB6_35keV_2_97.xy      
bkg    = bg7a ;  = bg7b ;  = bg7c ;  
local !column 97                            
'                                           
xdd MA7\ls2743_Pil_LaB6_35keV_2_98.xy      
bkg    = bg7a ;  = bg7b ;  = bg7c ;  
local !column 98                            
'                                           
xdd MA7\ls2743_Pil_LaB6_35keV_2_99.xy      
bkg    = bg7a ;  = bg7b ;  = bg7c ;  
local !column 99                            
'                                           
xdd MA7\ls2743_Pil_LaB6_35keV_2_100.xy     
bkg    = bg7a ;  = bg7b ;  = bg7c ;  
local !column 100                           
'                                           
xdd MA7\ls2743_Pil_LaB6_35keV_2_101.xy     
bkg    = bg7a ;  = bg7b ;  = bg7c ;  
local !column 101                           
'                                           
xdd MA7\ls2743_Pil_LaB6_35keV_2_102.xy     
bkg    = bg7a ;  = bg7b ;  = bg7c ;  
local !column 102                           
'                                           
xdd MA7\ls2743_Pil_LaB6_35keV_2_103.xy     
bkg    = bg7a ;  = bg7b ;  = bg7c ;  
local !column 103                           
'                                           
xdd MA7\ls2743_Pil_LaB6_35keV_2_104.xy     
bkg    = bg7a ;  = bg7b ;  = bg7c ;  
local !column 104                           
'                                           
xdd MA7\ls2743_Pil_LaB6_35keV_2_105.xy     
bkg    = bg7a ;  = bg7b ;  = bg7c ;  
local !column 105                           
'                                           
xdd MA7\ls2743_Pil_LaB6_35keV_2_106.xy     
bkg    = bg7a ;  = bg7b ;  = bg7c ;  
local !column 106                           
'                                           
xdd MA7\ls2743_Pil_LaB6_35keV_2_107.xy     
bkg    = bg7a ;  = bg7b ;  = bg7c ;  
local !column 107                           
'                                           
xdd MA7\ls2743_Pil_LaB6_35keV_2_108.xy     
bkg    = bg7a ;  = bg7b ;  = bg7c ;  
local !column 108                           
'                                           
xdd MA7\ls2743_Pil_LaB6_35keV_2_109.xy     
bkg    = bg7a ;  = bg7b ;  = bg7c ;  
local !column 109                           
'                                           
xdd MA7\ls2743_Pil_LaB6_35keV_2_110.xy     
bkg    = bg7a ;  = bg7b ;  = bg7c ;  
local !column 110                           
'                                           
xdd MA7\ls2743_Pil_LaB6_35keV_2_111.xy     
bkg    = bg7a ;  = bg7b ;  = bg7c ;  
local !column 111                           
'                                           
xdd MA7\ls2743_Pil_LaB6_35keV_2_112.xy     
bkg    = bg7a ;  = bg7b ;  = bg7c ;  
local !column 112                           
'                                           
xdd MA7\ls2743_Pil_LaB6_35keV_2_113.xy     
bkg    = bg7a ;  = bg7b ;  = bg7c ;  
local !column 113                           
'                                           
xdd MA7\ls2743_Pil_LaB6_35keV_2_114.xy     
bkg    = bg7a ;  = bg7b ;  = bg7c ;  
local !column 114                           
'                                           
xdd MA7\ls2743_Pil_LaB6_35keV_2_115.xy     
bkg    = bg7a ;  = bg7b ;  = bg7c ;  
local !column 115                           
'                                           
xdd MA7\ls2743_Pil_LaB6_35keV_2_116.xy     
bkg    = bg7a ;  = bg7b ;  = bg7c ;  
local !column 116                           
'                                           
xdd MA7\ls2743_Pil_LaB6_35keV_2_117.xy     
bkg    = bg7a ;  = bg7b ;  = bg7c ;  
local !column 117                           
'                                           
xdd MA7\ls2743_Pil_LaB6_35keV_2_118.xy     
bkg    = bg7a ;  = bg7b ;  = bg7c ;  
local !column 118                           
'                                           
xdd MA7\ls2743_Pil_LaB6_35keV_2_119.xy     
bkg    = bg7a ;  = bg7b ;  = bg7c ;  
local !column 119                           
'                                           
xdd MA7\ls2743_Pil_LaB6_35keV_2_120.xy     
bkg    = bg7a ;  = bg7b ;  = bg7c ;  
local !column 120                           
'                                           
xdd MA7\ls2743_Pil_LaB6_35keV_2_121.xy     
bkg    = bg7a ;  = bg7b ;  = bg7c ;  
local !column 121                           
'                                           
xdd MA7\ls2743_Pil_LaB6_35keV_2_122.xy     
bkg    = bg7a ;  = bg7b ;  = bg7c ;  
local !column 122                           
'                                           
xdd MA7\ls2743_Pil_LaB6_35keV_2_123.xy     
bkg    = bg7a ;  = bg7b ;  = bg7c ;  
local !column 123                           
'                                           
xdd MA7\ls2743_Pil_LaB6_35keV_2_124.xy     
bkg    = bg7a ;  = bg7b ;  = bg7c ;  
local !column 124                           
'                                           
xdd MA7\ls2743_Pil_LaB6_35keV_2_125.xy     
bkg    = bg7a ;  = bg7b ;  = bg7c ;  
local !column 125                           
'                                           
xdd MA7\ls2743_Pil_LaB6_35keV_2_126.xy     
bkg    = bg7a ;  = bg7b ;  = bg7c ;  
local !column 126                           
'                                           
xdd MA7\ls2743_Pil_LaB6_35keV_2_127.xy     
bkg    = bg7a ;  = bg7b ;  = bg7c ;  
local !column 127                           
'                                           
xdd MA7\ls2743_Pil_LaB6_35keV_2_128.xy     
bkg    = bg7a ;  = bg7b ;  = bg7c ;  
local !column 128                           
'                                           
xdd MA7\ls2743_Pil_LaB6_35keV_2_129.xy     
bkg    = bg7a ;  = bg7b ;  = bg7c ;  
local !column 129                           
'                                           
xdd MA7\ls2743_Pil_LaB6_35keV_2_130.xy     
bkg    = bg7a ;  = bg7b ;  = bg7c ;  
local !column 130                           
'                                           
xdd MA7\ls2743_Pil_LaB6_35keV_2_131.xy     
bkg    = bg7a ;  = bg7b ;  = bg7c ;  
local !column 131                           
'                                           
xdd MA7\ls2743_Pil_LaB6_35keV_2_132.xy     
bkg    = bg7a ;  = bg7b ;  = bg7c ;  
local !column 132                           
'                                           
xdd MA7\ls2743_Pil_LaB6_35keV_2_133.xy     
bkg    = bg7a ;  = bg7b ;  = bg7c ;  
local !column 133                           
'                                           
xdd MA7\ls2743_Pil_LaB6_35keV_2_134.xy     
bkg    = bg7a ;  = bg7b ;  = bg7c ;  
local !column 134                           
'                                           
xdd MA7\ls2743_Pil_LaB6_35keV_2_135.xy     
bkg    = bg7a ;  = bg7b ;  = bg7c ;  
local !column 135                           
'                                           
xdd MA7\ls2743_Pil_LaB6_35keV_2_136.xy     
bkg    = bg7a ;  = bg7b ;  = bg7c ;  
local !column 136                           
'                                           
xdd MA7\ls2743_Pil_LaB6_35keV_2_137.xy     
bkg    = bg7a ;  = bg7b ;  = bg7c ;  
local !column 137                           
'                                           
xdd MA7\ls2743_Pil_LaB6_35keV_2_138.xy     
bkg    = bg7a ;  = bg7b ;  = bg7c ;  
local !column 138                           
'                                           
xdd MA7\ls2743_Pil_LaB6_35keV_2_139.xy     
bkg    = bg7a ;  = bg7b ;  = bg7c ;  
local !column 139                           
'                                           
xdd MA7\ls2743_Pil_LaB6_35keV_2_140.xy     
bkg    = bg7a ;  = bg7b ;  = bg7c ;  
local !column 140                           
'                                           
xdd MA7\ls2743_Pil_LaB6_35keV_2_141.xy     
bkg    = bg7a ;  = bg7b ;  = bg7c ;  
local !column 141                           
'                                           
xdd MA7\ls2743_Pil_LaB6_35keV_2_142.xy     
bkg    = bg7a ;  = bg7b ;  = bg7c ;  
local !column 142                           
'                                           
xdd MA7\ls2743_Pil_LaB6_35keV_2_143.xy     
bkg    = bg7a ;  = bg7b ;  = bg7c ;  
local !column 143                           
'                                           
xdd MA7\ls2743_Pil_LaB6_35keV_2_144.xy     
bkg    = bg7a ;  = bg7b ;  = bg7c ;  
local !column 144                           
'                                           
xdd MA7\ls2743_Pil_LaB6_35keV_2_145.xy     
bkg    = bg7a ;  = bg7b ;  = bg7c ;  
local !column 145                           
'                                           
xdd MA7\ls2743_Pil_LaB6_35keV_2_146.xy     
bkg    = bg7a ;  = bg7b ;  = bg7c ;  
local !column 146                           
'                                           
xdd MA7\ls2743_Pil_LaB6_35keV_2_147.xy     
bkg    = bg7a ;  = bg7b ;  = bg7c ;  
local !column 147                           
'                                           
xdd MA7\ls2743_Pil_LaB6_35keV_2_148.xy     
bkg    = bg7a ;  = bg7b ;  = bg7c ;  
local !column 148                           
'                                           
xdd MA7\ls2743_Pil_LaB6_35keV_2_149.xy     
bkg    = bg7a ;  = bg7b ;  = bg7c ;  
local !column 149                           
'                                           
xdd MA7\ls2743_Pil_LaB6_35keV_2_150.xy     
bkg    = bg7a ;  = bg7b ;  = bg7c ;  
local !column 150                           
'                                           
xdd MA7\ls2743_Pil_LaB6_35keV_2_151.xy     
bkg    = bg7a ;  = bg7b ;  = bg7c ;  
local !column 151                           
'                                           
xdd MA7\ls2743_Pil_LaB6_35keV_2_152.xy     
bkg    = bg7a ;  = bg7b ;  = bg7c ;  
local !column 152                           
'                                           
xdd MA7\ls2743_Pil_LaB6_35keV_2_153.xy     
bkg    = bg7a ;  = bg7b ;  = bg7c ;  
local !column 153                           
'                                           
xdd MA7\ls2743_Pil_LaB6_35keV_2_154.xy     
bkg    = bg7a ;  = bg7b ;  = bg7c ;  
local !column 154                           
'                                           
xdd MA7\ls2743_Pil_LaB6_35keV_2_155.xy     
bkg    = bg7a ;  = bg7b ;  = bg7c ;  
local !column 155                           
'                                           
xdd MA7\ls2743_Pil_LaB6_35keV_2_156.xy     
bkg    = bg7a ;  = bg7b ;  = bg7c ;  
local !column 156                           
'                                           
xdd MA7\ls2743_Pil_LaB6_35keV_2_157.xy     
bkg    = bg7a ;  = bg7b ;  = bg7c ;  
local !column 157                           
'                                           
xdd MA7\ls2743_Pil_LaB6_35keV_2_158.xy     
bkg    = bg7a ;  = bg7b ;  = bg7c ;  
local !column 158                           
'                                           
xdd MA7\ls2743_Pil_LaB6_35keV_2_159.xy     
bkg    = bg7a ;  = bg7b ;  = bg7c ;  
local !column 159                           
                                            
xdd MA7\ls2743_Pil_LaB6_35keV_2_160.xy     
bkg    = bg7a ;  = bg7b ;  = bg7c ;  
local !column 160                           
                                            
                                            
xdd MA8\ls2743_Pil_LaB6_35keV_2_45.xy      
bkg    = bg8a ;  = bg8b ;  = bg8c ;  
local !column 45                            
                                            
xdd MA8\ls2743_Pil_LaB6_35keV_2_46.xy      
bkg    = bg8a ;  = bg8b ;  = bg8c ;  
local !column 46                            
                                            
xdd MA8\ls2743_Pil_LaB6_35keV_2_47.xy      
bkg    = bg8a ;  = bg8b ;  = bg8c ;  
local !column 47                            
'                                           
xdd MA8\ls2743_Pil_LaB6_35keV_2_48.xy      
bkg    = bg8a ;  = bg8b ;  = bg8c ;  
local !column 48                            
'                                           
xdd MA8\ls2743_Pil_LaB6_35keV_2_49.xy      
bkg    = bg8a ;  = bg8b ;  = bg8c ;  
local !column 49                            
                                            
xdd MA8\ls2743_Pil_LaB6_35keV_2_50.xy      
bkg    = bg8a ;  = bg8b ;  = bg8c ;  
local !column 50                            
                                            
xdd MA8\ls2743_Pil_LaB6_35keV_2_51.xy      
bkg    = bg8a ;  = bg8b ;  = bg8c ;  
local !column 51                            
'                                           
xdd MA8\ls2743_Pil_LaB6_35keV_2_52.xy      
bkg    = bg8a ;  = bg8b ;  = bg8c ;  
local !column 52                            
'                                           
xdd MA8\ls2743_Pil_LaB6_35keV_2_53.xy      
bkg    = bg8a ;  = bg8b ;  = bg8c ;  
local !column 53                            
'                                           
xdd MA8\ls2743_Pil_LaB6_35keV_2_54.xy      
bkg    = bg8a ;  = bg8b ;  = bg8c ;  
local !column 54                            
                                            
xdd MA8\ls2743_Pil_LaB6_35keV_2_55.xy      
bkg    = bg8a ;  = bg8b ;  = bg8c ;  
local !column 55                            
                                            
xdd MA8\ls2743_Pil_LaB6_35keV_2_56.xy      
bkg    = bg8a ;  = bg8b ;  = bg8c ;  
local !column 56                            
'                                           
xdd MA8\ls2743_Pil_LaB6_35keV_2_57.xy      
bkg    = bg8a ;  = bg8b ;  = bg8c ;  
local !column 57                            
'                                           
xdd MA8\ls2743_Pil_LaB6_35keV_2_58.xy      
bkg    = bg8a ;  = bg8b ;  = bg8c ;  
local !column 58                            
'                                           
xdd MA8\ls2743_Pil_LaB6_35keV_2_59.xy      
bkg    = bg8a ;  = bg8b ;  = bg8c ;  
local !column 59                            
                                            
xdd MA8\ls2743_Pil_LaB6_35keV_2_60.xy      
bkg    = bg8a ;  = bg8b ;  = bg8c ;  
local !column 60                            
                                            
xdd MA8\ls2743_Pil_LaB6_35keV_2_61.xy      
bkg    = bg8a ;  = bg8b ;  = bg8c ;  
local !column 61                            
'                                           
xdd MA8\ls2743_Pil_LaB6_35keV_2_62.xy      
bkg    = bg8a ;  = bg8b ;  = bg8c ;  
local !column 62                            
'                                           
xdd MA8\ls2743_Pil_LaB6_35keV_2_63.xy      
bkg    = bg8a ;  = bg8b ;  = bg8c ;  
local !column 63                            
'                                           
xdd MA8\ls2743_Pil_LaB6_35keV_2_64.xy      
bkg    = bg8a ;  = bg8b ;  = bg8c ;  
local !column 64                            
                                            
xdd MA8\ls2743_Pil_LaB6_35keV_2_65.xy      
bkg    = bg8a ;  = bg8b ;  = bg8c ;  
local !column 65                            
                                            
xdd MA8\ls2743_Pil_LaB6_35keV_2_66.xy      
bkg    = bg8a ;  = bg8b ;  = bg8c ;  
local !column 66                            
'                                           
xdd MA8\ls2743_Pil_LaB6_35keV_2_67.xy      
bkg    = bg8a ;  = bg8b ;  = bg8c ;  
local !column 67                            
'                                           
xdd MA8\ls2743_Pil_LaB6_35keV_2_68.xy      
bkg    = bg8a ;  = bg8b ;  = bg8c ;  
local !column 68                            
'                                           
xdd MA8\ls2743_Pil_LaB6_35keV_2_69.xy      
bkg    = bg8a ;  = bg8b ;  = bg8c ;  
local !column 69                            
                                            
xdd MA8\ls2743_Pil_LaB6_35keV_2_70.xy      
bkg    = bg8a ;  = bg8b ;  = bg8c ;  
local !column 70                            
                                            
xdd MA8\ls2743_Pil_LaB6_35keV_2_71.xy      
bkg    = bg8a ;  = bg8b ;  = bg8c ;  
local !column 71                            
'                                           
xdd MA8\ls2743_Pil_LaB6_35keV_2_72.xy      
bkg    = bg8a ;  = bg8b ;  = bg8c ;  
local !column 72                            
'                                           
xdd MA8\ls2743_Pil_LaB6_35keV_2_73.xy      
bkg    = bg8a ;  = bg8b ;  = bg8c ;  
local !column 73                            
'                                           
xdd MA8\ls2743_Pil_LaB6_35keV_2_74.xy      
bkg    = bg8a ;  = bg8b ;  = bg8c ;  
local !column 74                            
                                            
xdd MA8\ls2743_Pil_LaB6_35keV_2_75.xy      
bkg    = bg8a ;  = bg8b ;  = bg8c ;  
local !column 75                            
                                            
xdd MA8\ls2743_Pil_LaB6_35keV_2_76.xy      
bkg    = bg8a ;  = bg8b ;  = bg8c ;  
local !column 76                            
'                                           
xdd MA8\ls2743_Pil_LaB6_35keV_2_77.xy      
bkg    = bg8a ;  = bg8b ;  = bg8c ;  
local !column 77                            
'                                           
xdd MA8\ls2743_Pil_LaB6_35keV_2_78.xy      
bkg    = bg8a ;  = bg8b ;  = bg8c ;  
local !column 78                            
'                                           
xdd MA8\ls2743_Pil_LaB6_35keV_2_79.xy      
bkg    = bg8a ;  = bg8b ;  = bg8c ;  
local !column 79                            
                                            
xdd MA8\ls2743_Pil_LaB6_35keV_2_80.xy      
bkg    = bg8a ;  = bg8b ;  = bg8c ;  
local !column 80                            
                                            
xdd MA8\ls2743_Pil_LaB6_35keV_2_81.xy      
bkg    = bg8a ;  = bg8b ;  = bg8c ;  
local !column 81                            
'                                           
xdd MA8\ls2743_Pil_LaB6_35keV_2_82.xy      
bkg    = bg8a ;  = bg8b ;  = bg8c ;  
local !column 82                            
'                                           
xdd MA8\ls2743_Pil_LaB6_35keV_2_83.xy      
bkg    = bg8a ;  = bg8b ;  = bg8c ;  
local !column 83                            
'                                           
xdd MA8\ls2743_Pil_LaB6_35keV_2_84.xy      
bkg    = bg8a ;  = bg8b ;  = bg8c ;  
local !column 84                            
'                                           
xdd MA8\ls2743_Pil_LaB6_35keV_2_85.xy      
bkg    = bg8a ;  = bg8b ;  = bg8c ;  
local !column 85                            
'                                           
xdd MA8\ls2743_Pil_LaB6_35keV_2_86.xy      
bkg    = bg8a ;  = bg8b ;  = bg8c ;  
local !column 86                            
'                                           
xdd MA8\ls2743_Pil_LaB6_35keV_2_87.xy      
bkg    = bg8a ;  = bg8b ;  = bg8c ;  
local !column 87                            
'                                           
xdd MA8\ls2743_Pil_LaB6_35keV_2_88.xy      
bkg    = bg8a ;  = bg8b ;  = bg8c ;  
local !column 88                            
'                                           
xdd MA8\ls2743_Pil_LaB6_35keV_2_89.xy      
bkg    = bg8a ;  = bg8b ;  = bg8c ;  
local !column 89                            
'                                           
xdd MA8\ls2743_Pil_LaB6_35keV_2_90.xy      
bkg    = bg8a ;  = bg8b ;  = bg8c ;  
local !column 90                            
'                                           
xdd MA8\ls2743_Pil_LaB6_35keV_2_91.xy      
bkg    = bg8a ;  = bg8b ;  = bg8c ;  
local !column 91                            
'                                           
xdd MA8\ls2743_Pil_LaB6_35keV_2_92.xy      
bkg    = bg8a ;  = bg8b ;  = bg8c ;  
local !column 92                            
'                                           
xdd MA8\ls2743_Pil_LaB6_35keV_2_93.xy      
bkg    = bg8a ;  = bg8b ;  = bg8c ;  
local !column 93                            
'                                           
xdd MA8\ls2743_Pil_LaB6_35keV_2_94.xy      
bkg    = bg8a ;  = bg8b ;  = bg8c ;  
local !column 94                            
'                                           
xdd MA8\ls2743_Pil_LaB6_35keV_2_95.xy      
bkg    = bg8a ;  = bg8b ;  = bg8c ;  
local !column 95                            
'                                           
xdd MA8\ls2743_Pil_LaB6_35keV_2_96.xy      
bkg    = bg8a ;  = bg8b ;  = bg8c ;  
local !column 96                            
'                                           
xdd MA8\ls2743_Pil_LaB6_35keV_2_97.xy      
bkg    = bg8a ;  = bg8b ;  = bg8c ;  
local !column 97                            
'                                           
xdd MA8\ls2743_Pil_LaB6_35keV_2_98.xy      
bkg    = bg8a ;  = bg8b ;  = bg8c ;  
local !column 98                            
'                                           
xdd MA8\ls2743_Pil_LaB6_35keV_2_99.xy      
bkg    = bg8a ;  = bg8b ;  = bg8c ;  
local !column 99                            
'                                           
xdd MA8\ls2743_Pil_LaB6_35keV_2_100.xy     
bkg    = bg8a ;  = bg8b ;  = bg8c ;  
local !column 100                           
'                                           
xdd MA8\ls2743_Pil_LaB6_35keV_2_101.xy     
bkg    = bg8a ;  = bg8b ;  = bg8c ;  
local !column 101                           
'                                           
xdd MA8\ls2743_Pil_LaB6_35keV_2_102.xy     
bkg    = bg8a ;  = bg8b ;  = bg8c ;  
local !column 102                           
'                                           
xdd MA8\ls2743_Pil_LaB6_35keV_2_103.xy     
bkg    = bg8a ;  = bg8b ;  = bg8c ;  
local !column 103                           
'                                           
xdd MA8\ls2743_Pil_LaB6_35keV_2_104.xy     
bkg    = bg8a ;  = bg8b ;  = bg8c ;  
local !column 104                           
'                                           
xdd MA8\ls2743_Pil_LaB6_35keV_2_105.xy     
bkg    = bg8a ;  = bg8b ;  = bg8c ;  
local !column 105                           
'                                           
xdd MA8\ls2743_Pil_LaB6_35keV_2_106.xy     
bkg    = bg8a ;  = bg8b ;  = bg8c ;  
local !column 106                           
'                                           
xdd MA8\ls2743_Pil_LaB6_35keV_2_107.xy     
bkg    = bg8a ;  = bg8b ;  = bg8c ;  
local !column 107                           
'                                           
xdd MA8\ls2743_Pil_LaB6_35keV_2_108.xy     
bkg    = bg8a ;  = bg8b ;  = bg8c ;  
local !column 108                           
'                                           
xdd MA8\ls2743_Pil_LaB6_35keV_2_109.xy     
bkg    = bg8a ;  = bg8b ;  = bg8c ;  
local !column 109                           
'                                           
xdd MA8\ls2743_Pil_LaB6_35keV_2_110.xy     
bkg    = bg8a ;  = bg8b ;  = bg8c ;  
local !column 110                           
'                                           
xdd MA8\ls2743_Pil_LaB6_35keV_2_111.xy     
bkg    = bg8a ;  = bg8b ;  = bg8c ;  
local !column 111                           
'                                           
xdd MA8\ls2743_Pil_LaB6_35keV_2_112.xy     
bkg    = bg8a ;  = bg8b ;  = bg8c ;  
local !column 112                           
'                                           
xdd MA8\ls2743_Pil_LaB6_35keV_2_113.xy     
bkg    = bg8a ;  = bg8b ;  = bg8c ;  
local !column 113                           
'                                           
xdd MA8\ls2743_Pil_LaB6_35keV_2_114.xy     
bkg    = bg8a ;  = bg8b ;  = bg8c ;  
local !column 114                           
'                                           
xdd MA8\ls2743_Pil_LaB6_35keV_2_115.xy     
bkg    = bg8a ;  = bg8b ;  = bg8c ;  
local !column 115                           
'                                           
xdd MA8\ls2743_Pil_LaB6_35keV_2_116.xy     
bkg    = bg8a ;  = bg8b ;  = bg8c ;  
local !column 116                           
'                                           
xdd MA8\ls2743_Pil_LaB6_35keV_2_117.xy     
bkg    = bg8a ;  = bg8b ;  = bg8c ;  
local !column 117                           
'                                           
xdd MA8\ls2743_Pil_LaB6_35keV_2_118.xy     
bkg    = bg8a ;  = bg8b ;  = bg8c ;  
local !column 118                           
'                                           
xdd MA8\ls2743_Pil_LaB6_35keV_2_119.xy     
bkg    = bg8a ;  = bg8b ;  = bg8c ;  
local !column 119                           
'                                           
xdd MA8\ls2743_Pil_LaB6_35keV_2_120.xy     
bkg    = bg8a ;  = bg8b ;  = bg8c ;  
local !column 120                           
'                                           
xdd MA8\ls2743_Pil_LaB6_35keV_2_121.xy     
bkg    = bg8a ;  = bg8b ;  = bg8c ;  
local !column 121                           
'                                           
xdd MA8\ls2743_Pil_LaB6_35keV_2_122.xy     
bkg    = bg8a ;  = bg8b ;  = bg8c ;  
local !column 122                           
'                                           
xdd MA8\ls2743_Pil_LaB6_35keV_2_123.xy     
bkg    = bg8a ;  = bg8b ;  = bg8c ;  
local !column 123                           
'                                           
xdd MA8\ls2743_Pil_LaB6_35keV_2_124.xy     
bkg    = bg8a ;  = bg8b ;  = bg8c ;  
local !column 124                           
'                                           
xdd MA8\ls2743_Pil_LaB6_35keV_2_125.xy     
bkg    = bg8a ;  = bg8b ;  = bg8c ;  
local !column 125                           
'                                           
xdd MA8\ls2743_Pil_LaB6_35keV_2_126.xy     
bkg    = bg8a ;  = bg8b ;  = bg8c ;  
local !column 126                           
'                                           
xdd MA8\ls2743_Pil_LaB6_35keV_2_127.xy     
bkg    = bg8a ;  = bg8b ;  = bg8c ;  
local !column 127                           
'                                           
xdd MA8\ls2743_Pil_LaB6_35keV_2_128.xy     
bkg    = bg8a ;  = bg8b ;  = bg8c ;  
local !column 128                           
'                                           
xdd MA8\ls2743_Pil_LaB6_35keV_2_129.xy     
bkg    = bg8a ;  = bg8b ;  = bg8c ;  
local !column 129                           
'                                           
xdd MA8\ls2743_Pil_LaB6_35keV_2_130.xy     
bkg    = bg8a ;  = bg8b ;  = bg8c ;  
local !column 130                           
'                                           
xdd MA8\ls2743_Pil_LaB6_35keV_2_131.xy     
bkg    = bg8a ;  = bg8b ;  = bg8c ;  
local !column 131                           
'                                           
xdd MA8\ls2743_Pil_LaB6_35keV_2_132.xy     
bkg    = bg8a ;  = bg8b ;  = bg8c ;  
local !column 132                           
'                                           
xdd MA8\ls2743_Pil_LaB6_35keV_2_133.xy     
bkg    = bg8a ;  = bg8b ;  = bg8c ;  
local !column 133                           
'                                           
xdd MA8\ls2743_Pil_LaB6_35keV_2_134.xy     
bkg    = bg8a ;  = bg8b ;  = bg8c ;  
local !column 134                           
'                                           
xdd MA8\ls2743_Pil_LaB6_35keV_2_135.xy     
bkg    = bg8a ;  = bg8b ;  = bg8c ;  
local !column 135                           
'                                           
xdd MA8\ls2743_Pil_LaB6_35keV_2_136.xy     
bkg    = bg8a ;  = bg8b ;  = bg8c ;  
local !column 136                           
'                                           
xdd MA8\ls2743_Pil_LaB6_35keV_2_137.xy     
bkg    = bg8a ;  = bg8b ;  = bg8c ;  
local !column 137                           
'                                           
xdd MA8\ls2743_Pil_LaB6_35keV_2_138.xy     
bkg    = bg8a ;  = bg8b ;  = bg8c ;  
local !column 138                           
'                                           
xdd MA8\ls2743_Pil_LaB6_35keV_2_139.xy     
bkg    = bg8a ;  = bg8b ;  = bg8c ;  
local !column 139                           
'                                           
xdd MA8\ls2743_Pil_LaB6_35keV_2_140.xy     
bkg    = bg8a ;  = bg8b ;  = bg8c ;  
local !column 140                           
'                                           
xdd MA8\ls2743_Pil_LaB6_35keV_2_141.xy     
bkg    = bg8a ;  = bg8b ;  = bg8c ;  
local !column 141                           
'                                           
xdd MA8\ls2743_Pil_LaB6_35keV_2_142.xy     
bkg    = bg8a ;  = bg8b ;  = bg8c ;  
local !column 142                           
'                                           
xdd MA8\ls2743_Pil_LaB6_35keV_2_143.xy     
bkg    = bg8a ;  = bg8b ;  = bg8c ;  
local !column 143                           
'                                           
xdd MA8\ls2743_Pil_LaB6_35keV_2_144.xy     
bkg    = bg8a ;  = bg8b ;  = bg8c ;  
local !column 144                           
'                                           
xdd MA8\ls2743_Pil_LaB6_35keV_2_145.xy     
bkg    = bg8a ;  = bg8b ;  = bg8c ;  
local !column 145                           
'                                           
xdd MA8\ls2743_Pil_LaB6_35keV_2_146.xy     
bkg    = bg8a ;  = bg8b ;  = bg8c ;  
local !column 146                           
'                                           
xdd MA8\ls2743_Pil_LaB6_35keV_2_147.xy     
bkg    = bg8a ;  = bg8b ;  = bg8c ;  
local !column 147                           
'                                           
xdd MA8\ls2743_Pil_LaB6_35keV_2_148.xy     
bkg    = bg8a ;  = bg8b ;  = bg8c ;  
local !column 148                           
'                                           
xdd MA8\ls2743_Pil_LaB6_35keV_2_149.xy     
bkg    = bg8a ;  = bg8b ;  = bg8c ;  
local !column 149                           
'                                           
xdd MA8\ls2743_Pil_LaB6_35keV_2_150.xy     
bkg    = bg8a ;  = bg8b ;  = bg8c ;  
local !column 150                           
'                                           
xdd MA8\ls2743_Pil_LaB6_35keV_2_151.xy     
bkg    = bg8a ;  = bg8b ;  = bg8c ;  
local !column 151                           
'                                           
xdd MA8\ls2743_Pil_LaB6_35keV_2_152.xy     
bkg    = bg8a ;  = bg8b ;  = bg8c ;  
local !column 152                           
'                                           
xdd MA8\ls2743_Pil_LaB6_35keV_2_153.xy     
bkg    = bg8a ;  = bg8b ;  = bg8c ;  
local !column 153                           
'                                           
xdd MA8\ls2743_Pil_LaB6_35keV_2_154.xy     
bkg    = bg8a ;  = bg8b ;  = bg8c ;  
local !column 154                           
'                                           
xdd MA8\ls2743_Pil_LaB6_35keV_2_155.xy     
bkg    = bg8a ;  = bg8b ;  = bg8c ;  
local !column 155                           
'                                           
xdd MA8\ls2743_Pil_LaB6_35keV_2_156.xy     
bkg    = bg8a ;  = bg8b ;  = bg8c ;  
local !column 156                           
'                                           
xdd MA8\ls2743_Pil_LaB6_35keV_2_157.xy     
bkg    = bg8a ;  = bg8b ;  = bg8c ;  
local !column 157                           
'                                           
xdd MA8\ls2743_Pil_LaB6_35keV_2_158.xy     
bkg    = bg8a ;  = bg8b ;  = bg8c ;  
local !column 158                           
'                                           
xdd MA8\ls2743_Pil_LaB6_35keV_2_159.xy     
bkg    = bg8a ;  = bg8b ;  = bg8c ;  
local !column 159                           
                                            
xdd MA8\ls2743_Pil_LaB6_35keV_2_160.xy     
bkg    = bg8a ;  = bg8b ;  = bg8c ;  
local !column 160                           
