# Supplementary material for: Combining a multi-analyzer stage with a two-dimensional detector for high-resolution powder X-ray diffraction: correcting the angular scale
Source: J Appl Crystallogr. 2021 Jul 7;54(Pt 4):1088–99. doi: 10.1107/S1600576721005288 (PMC8366427; doi:10.1107/S1600576721005288)
Supplement: Supplementary file 4 [file j-54-01088-sup4.txt]

    4.000200 0.94753543     0.75159349    
    4.000500  1.5447292     0.37436515    
    4.000800  1.8947549     0.37331309    
    4.001100  2.0280112     0.38382663    
    4.001400  1.8033344     0.36012760    
    4.001700  1.6398547     0.34414620    
    4.002000  1.5883496     0.34005069    
    4.002300  1.2279307     0.30061548    
    4.002600  1.4121357     0.32263076    
    4.002900  1.4136347     0.32311513    
    4.003200  1.2403802     0.30348089    
    4.003500  1.5357404     0.33603358    
    4.003800  1.7075495     0.35291690    
    4.004100  1.7196104     0.35447827    
    4.004400  1.3579864     0.31449639    
    4.004700  1.4981743     0.33133479    
    4.005000  1.4255646     0.32298782    
    4.005300  1.4561628     0.32731136    
    4.005600  1.5833434     0.34160307    
    4.005900  1.6648615     0.35124874    
    4.006200  1.5778602     0.34244184    
    4.006500  1.1080336     0.29029233    
    4.006800  1.3023507     0.31472471    
    4.007100  1.7800258     0.36540957    
    4.007400  1.7509874     0.36295438    
    4.007700  1.6832917     0.35545963    
    4.008000  1.7163818     0.35646488    
    4.008300  1.7781853     0.36192656    
    4.008600  1.3735995     0.31946306    
    4.008900  1.4421948     0.32689009    
    4.009200  1.5955361     0.34316102    
    4.009500  1.4592883     0.32866340    
    4.009800  1.7653610     0.36225979    
    4.010100  1.5231791     0.33904959    
    4.010400  1.6933552     0.35663293    
    4.010700  2.0223936     0.38768860    
    4.011000  1.5900129     0.34178095    
    4.011300  1.4767248     0.32765040    
    4.011600  1.8294970     0.35959427    
    4.011900  1.7392834     0.35138555    
    4.012200  1.4661395     0.32322153    
    4.012500  1.5434418     0.33277952    
    4.012800  1.5470788     0.33312751    
    4.013100  1.5206196     0.33099930    
    4.013400  1.4527927     0.32334739    
    4.013700  1.4314161     0.31988628    
    4.014000  1.4267002     0.32079291    
    4.014300  1.5800481     0.33857918    
    4.014600  1.5949100     0.33987335    
    4.014900  1.5749098     0.33644808    
    4.015200  1.3895940     0.31632409    
    4.015500  1.3581468     0.31163447    
    4.015800  1.5274186     0.32886499    
    4.016100  1.4976210     0.32682688    
    4.016400  1.7107868     0.34954589    
    4.016700  1.8299087     0.36316970    
    4.017000  1.6551429     0.34553286    
    4.017300  1.5823990     0.33897558    
    4.017600  1.8635854     0.36819338    
    4.017900  1.6945135     0.35282085    
    4.018200  1.3949552     0.31981001    
    4.018500  1.3599860     0.31626331    
    4.018800  1.4734147     0.32885044    
    4.019100  1.1766521     0.29496395    
    4.019400  1.4400175     0.32416766    
    4.019700  1.6249840     0.34364297    
    4.020000  1.8027858     0.35657063    
    4.020300  1.8076566     0.35424474    
    4.020600  1.6889451     0.34262552    
    4.020900  1.7984807     0.35511351    
    4.021200  1.6230361     0.33948477    
    4.021500  1.4908292     0.32620828    
    4.021800  1.2842280     0.30265287    
    4.022100  1.4627449     0.32164012    
    4.022400  1.6454226     0.34094634    
    4.022700  1.7611569     0.35249194    
    4.023000  1.9352627     0.36919484    
    4.023300  1.5253439     0.32981740    
    4.023600  1.2176951     0.29363785    
    4.023900  1.2532686     0.29662803    
    4.024200  1.4758283     0.32060852    
    4.024500  1.7163725     0.34607866    
    4.024800  2.0935475     0.38403982    
    4.025100  2.0705513     0.38346945    
    4.025400  1.5697107     0.33640045    
    4.025700  1.6703868     0.34601582    
    4.026000  1.7462974     0.35350405    
    4.026300  1.3609859     0.31177945    
    4.026600  1.6294571     0.33988275    
    4.026900  1.6946214     0.34647484    
    4.027200  1.7470873     0.35006938    
    4.027500  1.5069195     0.32609904    
    4.027800  1.5084726     0.32619173    
    4.028100  1.8728503     0.36267148    
    4.028400  1.5183882     0.32757387    
    4.028700  1.2710725     0.30048418    
    4.029000  1.8235656     0.35646956    
    4.029300  1.7380784     0.34751757    
    4.029600  1.5375457     0.32707066    
    4.029900  1.6397822     0.33661331    
    4.030200  1.5248095     0.32475537    
    4.030500  1.5626386     0.32994141    
    4.030800  1.7690786     0.35273711    
    4.031100  1.8489471     0.36393800    
    4.031400  1.6482701     0.34299676    
    4.031700  1.5322477     0.33137225    
    4.032000  1.4314218     0.31921958    
    4.032300  1.4846950     0.32409713    
    4.032600  1.8072193     0.35737403    
    4.032900  1.9846822     0.37509861    
    4.033200  1.9967351     0.37635208    
    4.033500  1.6729417     0.34334929    
    4.033800  2.0430851     0.37828901    
    4.034100  1.5534983     0.33054456    
    4.034400  1.5384914     0.32783613    
    4.034700  1.9874732     0.37234964    
    4.035000  1.8080086     0.35728298    
    4.035300  1.8288319     0.35944418    
    4.035600  1.9276140     0.36794064    
    4.035900  1.7823191     0.35428579    
    4.036200  1.2828322     0.30139399    
    4.036500  1.0771570     0.27709687    
    4.036800  1.6467609     0.34324168    
    4.037100  1.5723547     0.33897672    
    4.037400  1.4622989     0.32948835    
    4.037700  1.5616925     0.34016852    
    4.038000  1.5965210     0.33951321    
    4.038300  1.8151659     0.35998171    
    4.038600  1.5375097     0.32840632    
    4.038900  1.4227568     0.31850379    
    4.039200  1.4563336     0.32234860    
    4.039500  1.8651028     0.36648883    
    4.039800  2.0364008     0.38463153    
    4.040100  1.4475107     0.32401242    
    4.040400  1.4254392     0.32006893    
    4.040700  1.4525231     0.32538323    
    4.041000  1.6670297     0.34900637    
    4.041300  2.2023422     0.40199790    
    4.041600  1.9294084     0.37533796    
    4.041900  1.8685422     0.36846135    
    4.042200  1.8470311     0.36650685    
    4.042500  1.5283807     0.33429707    
    4.042800  1.7205102     0.35722143    
    4.043100  1.7433443     0.36182761    
    4.043400  1.7831835     0.36931603    
    4.043700  1.6440146     0.35505604    
    4.044000  1.6427339     0.35288551    
    4.044300  1.8130766     0.36813164    
    4.044600  1.4163105     0.32451286    
    4.044900  1.0237549     0.27589806    
    4.045200  1.2057270     0.30007829    
    4.045500  1.3473317     0.31792408    
    4.045800  1.7045806     0.35823213    
    4.046100  1.7427729     0.36141587    
    4.046400  1.5623416     0.34330013    
    4.046700  1.7497854     0.36151250    
    4.047000  1.3150515     0.31480522    
    4.047300  1.4440058     0.32947990    
    4.047600  1.7661717     0.36461376    
    4.047900  1.9949829     0.38528718    
    4.048200  1.9017538     0.37552597    
    4.048500  1.5301770     0.33649228    
    4.048800  1.4254800     0.32624911    
    4.049100  1.4041107     0.32423362    
    4.049400  1.3479627     0.31905910    
    4.049700  1.4878034     0.33609875    
    4.050000  1.4120650     0.32732023    
    4.050300  1.4201854     0.32912801    
    4.050600  1.6998122     0.35990758    
    4.050900  1.8448261     0.37425277    
    4.051200  1.8809857     0.37646263    
    4.051500  1.7182230     0.35844867    
    4.051800  1.4059644     0.32282927    
    4.052100  1.7116887     0.35210735    
    4.052400  2.0430620     0.38315887    
    4.052700  2.3081233     0.40779815    
    4.053000  2.0171478     0.38352723    
    4.053300  1.5627486     0.33941186    
    4.053600  1.4831258     0.33062271    
    4.053900  1.6516902     0.34705698    
    4.054200  1.5252997     0.33328924    
    4.054500  1.6662002     0.34850326    
    4.054800  1.7449846     0.35859867    
    4.055100  1.5985650     0.34517439    
    4.055400  1.4788018     0.33222982    
    4.055700  2.0367924     0.38952562    
    4.056000  1.8626479     0.37121098    
    4.056300  1.5012406     0.33151572    
    4.056600  1.1463526     0.28893029    
    4.056900  1.2649434     0.30270048    
    4.057200  1.6193957     0.34106718    
    4.057500  1.6892688     0.34864865    
    4.057800  1.3821817     0.31550397    
    4.058100  1.2876158     0.30511858    
    4.058400  1.4336809     0.32203777    
    4.058700  1.5460083     0.33477505    
    4.059000  1.4398914     0.32425399    
    4.059300  1.5860045     0.34129370    
    4.059600  1.7674566     0.36200394    
    4.059900  1.6733779     0.35492029    
    4.060200  1.8041680     0.36823119    
    4.060500  1.7299815     0.36021980    
    4.060800  1.6224311     0.34719636    
    4.061100  2.0068357     0.38126208    
    4.061400  1.8805985     0.36754161    
    4.061700  2.0025125     0.37879008    
    4.062000  2.2850566     0.40471659    
    4.062300  1.8666188     0.36715874    
    4.062600  1.7409220     0.35618247    
    4.062900  1.4616398     0.32727353    
    4.063200  1.2704816     0.30598227    
    4.063500  1.4155615     0.32297197    
    4.063800  1.2457892     0.30305135    
    4.064100  1.0698290     0.28142136    
    4.064400  1.3920003     0.31960207    
    4.064700  1.5370479     0.33683572    
    4.065000  1.3992651     0.32161388    
    4.065300  1.5952872     0.34045647    
    4.065600  1.6290514     0.34369404    
    4.065900  1.7243656     0.35430458    
    4.066200  1.4131846     0.32041933    
    4.066500  1.5707613     0.33785947    
    4.066800  1.6009417     0.34069914    
    4.067100  1.9714619     0.37649704    
    4.067400  1.9284861     0.37470882    
    4.067700  1.7860039     0.36307446    
    4.068000  1.5878380     0.34363897    
    4.068300  1.5599003     0.34005066    
    4.068600  1.7113039     0.35639848    
    4.068900  1.6148793     0.34559413    
    4.069200  1.6315431     0.34749159    
    4.069500  1.8976609     0.37164599    
    4.069800  1.7617731     0.35612454    
    4.070100  1.3981508     0.31646123    
    4.070400  1.3847404     0.31381050    
    4.070700  1.6478579     0.34257400    
    4.071000  2.0543272     0.38255479    
    4.071300  2.1726508     0.39521077    
    4.071600  2.0617675     0.38403306    
    4.071900  1.6829103     0.34655292    
    4.072200  1.5214920     0.32741066    
    4.072500  1.6614775     0.34225940    
    4.072800  1.6330970     0.34061559    
    4.073100  1.5779154     0.33721546    
    4.073400  1.5780722     0.33857210    
    4.073700  1.4975805     0.32905304    
    4.074000  1.7366464     0.35235096    
    4.074300  1.4879973     0.32611479    
    4.074600  1.1797732     0.29263742    
    4.074900  1.6175238     0.34359410    
    4.075200  1.6002513     0.34253582    
    4.075500  1.2967569     0.30932199    
    4.075800  1.6753414     0.34993354    
    4.076100  1.6329965     0.34369334    
    4.076400  1.3171027     0.30698352    
    4.076700  1.8862399     0.36614430    
    4.077000  2.0412838     0.38043791    
    4.077300  1.4937574     0.32618687    
    4.077600  1.2891626     0.30535730    
    4.077900  1.6009912     0.33971554    
    4.078200  1.7960235     0.35859125    
    4.078500  1.7085407     0.34868220    
    4.078800  1.5257691     0.33040473    
    4.079100  1.6603630     0.34696003    
    4.079400  1.7408236     0.35610291    
    4.079700  1.8359793     0.36770925    
    4.080000  1.6337974     0.34663950    
    4.080300  1.7745964     0.36079436    
    4.080600  1.6500782     0.34805706    
    4.080900  1.5813654     0.34130008    
    4.081200  1.3906099     0.31845479    
    4.081500  1.3065376     0.30834171    
    4.081800  1.4272548     0.32018950    
    4.082100  2.0027976     0.37721535    
    4.082400  2.0258114     0.37910501    
    4.082700  1.3878699     0.31455937    
    4.083000  1.3080061     0.30514041    
    4.083300  1.6778876     0.34450363    
    4.083600  1.6534339     0.34290753    
    4.083900  1.8018418     0.35731955    
    4.084200  1.8513236     0.36313073    
    4.084500  1.5338702     0.33189183    
    4.084800  1.3984971     0.31855529    
    4.085100  1.4496726     0.32591216    
    4.085400  1.8078156     0.36550205    
    4.085700  1.7720511     0.36282142    
    4.086000  1.5227016     0.33457491    
    4.086300  1.5820638     0.33938812    
    4.086600  1.3462574     0.31146442    
    4.086900  1.6131564     0.33890766    
    4.087200  1.8581139     0.36305474    
    4.087500  1.8428282     0.35947751    
    4.087800  1.9864505     0.37095210    
    4.088100  1.9643048     0.36808378    
    4.088400  1.7126638     0.34263178    
    4.088700  1.5851926     0.33125949    
    4.089000  1.7359350     0.34818515    
    4.089300  1.6149273     0.33793751    
    4.089600  1.7351092     0.35201938    
    4.089900  1.5220253     0.32961105    
    4.090200  1.5100470     0.32860908    
    4.090500  1.6700344     0.34591356    
    4.090800  1.5778935     0.33631807    
    4.091100  1.2957002     0.30427271    
    4.091400  1.2947631     0.30514439    
    4.091700  1.2322208     0.29595523    
    4.092000  1.4378795     0.31682465    
    4.092300  2.0131838     0.37245670    
    4.092600  1.8700903     0.35887861    
    4.092900  1.9083807     0.36156876    
    4.093200  1.6853602     0.34137948    
    4.093500  1.9188724     0.36433296    
    4.093800  1.8313320     0.35779934    
    4.094100  1.4168105     0.31658138    
    4.094400  1.7421819     0.35032419    
    4.094700  1.9248861     0.36733292    
    4.095000  1.9750727     0.36918993    
    4.095300  1.9507724     0.36763223    
    4.095600  1.4763696     0.31902767    
    4.095900  1.3087886     0.30046494    
    4.096200  1.5199591     0.32128048    
    4.096500  2.0246146     0.36961714    
    4.096800  1.7240843     0.34408459    
    4.097100  1.6694696     0.34068453    
    4.097400  1.6560966     0.34129377    
    4.097700  1.8078740     0.35601756    
    4.098000  1.8250956     0.35708553    
    4.098300  1.2921128     0.30243241    
    4.098600  1.2910742     0.30298525    
    4.098900  1.8709483     0.36524853    
    4.099200  2.1738774     0.39350495    
    4.099500  2.0277948     0.38033813    
    4.099800  1.5409556     0.32972011    
    4.100100  1.7554352     0.34956195    
    4.100400  1.7444840     0.34454971    
    4.100700  1.5668981     0.32357617    
    4.101000  1.9949224     0.36435039    
    4.101300  1.9156067     0.35777456    
    4.101600  1.5645654     0.32588467    
    4.101900  1.3084262     0.29849624    
    4.102200  1.7057103     0.34078713    
    4.102500  1.5214709     0.32411970    
    4.102800  1.4763918     0.31921653    
    4.103100  1.5900043     0.33078104    
    4.103400  1.5190653     0.32450666    
    4.103700  1.5588765     0.32869611    
    4.104000  1.8234548     0.35369259    
    4.104300  1.5930583     0.33145036    
    4.104600  1.4841546     0.31899721    
    4.104900  1.5472945     0.32368724    
    4.105200  1.5027908     0.32074176    
    4.105500  1.4386122     0.31578847    
    4.105800  1.5633109     0.32989818    
    4.106100  2.0538457     0.37859225    
    4.106400  2.2226642     0.39596783    
    4.106700  1.7011383     0.34730788    
    4.107000  1.4242646     0.32090897    
    4.107300  1.3770674     0.31620432    
    4.107600  1.5176392     0.33113106    
    4.107900  1.8448428     0.36469727    
    4.108200  1.6886848     0.34998159    
    4.108500  1.0699371     0.27945217    
    4.108800  1.3765866     0.31632814    
    4.109100  1.5449273     0.33443837    
    4.109400  1.6261973     0.34239244    
    4.109700  1.1958892     0.29458802    
    4.110000 0.98371536     0.26827442    
    4.110300  1.8826013     0.36875297    
    4.110600  1.9296442     0.37256444    
    4.110900  1.3498611     0.31242450    
    4.111200  1.5745106     0.33556732    
    4.111500  1.7146938     0.34943237    
    4.111800  1.6435957     0.33988955    
    4.112100  1.6264858     0.33889984    
    4.112400  1.4814380     0.32309456    
    4.112700  1.5694539     0.33419975    
    4.113000  1.5931657     0.33547379    
    4.113300  1.6848303     0.34465245    
    4.113600  1.6515965     0.34152435    
    4.113900  1.2320497     0.29678856    
    4.114200  1.4084459     0.31936149    
    4.114500  1.6537000     0.34879179    
    4.114800  1.7603219     0.36123116    
    4.115100  1.8803177     0.37368127    
    4.115400  1.9854483     0.38451132    
    4.115700  1.4923097     0.33359231    
    4.116000  1.9211023     0.37648483    
    4.116300  2.1727961     0.40018592    
    4.116600  1.4065579     0.32393436    
    4.116900  1.9801827     0.38374666    
    4.117200  2.1849593     0.40289371    
    4.117500  1.6265990     0.34742816    
    4.117800  1.4737123     0.32990547    
    4.118100  1.6531948     0.34906239    
    4.118400  1.7267381     0.35807563    
    4.118700  1.4512735     0.32807375    
    4.119000  1.5899663     0.34233893    
    4.119300  1.7654065     0.35865573    
    4.119600  1.7654472     0.35742866    
    4.119900  1.5946557     0.34148037    
    4.120200  1.6392172     0.34758026    
    4.120500  1.5907192     0.34572390    
    4.120800  1.7112048     0.35742098    
    4.121100  1.7130095     0.35796091    
    4.121400  1.4242775     0.32499610    
    4.121700  1.5102060     0.33190422    
    4.122000  1.6921536     0.35240112    
    4.122300  1.7035137     0.35587373    
    4.122600  1.6432268     0.35224443    
    4.122900  1.3876658     0.32486035    
    4.123200  1.4540757     0.33146012    
    4.123500  1.6308136     0.34847040    
    4.123800  1.4950549     0.33035084    
    4.124100  1.7601465     0.35807236    
    4.124400  1.8216829     0.36541870    
    4.124700  1.9385977     0.37802213    
    4.125000  1.9493556     0.38198241    
    4.125300  2.0345803     0.39018659    
    4.125600  1.8214300     0.36754336    
    4.125900  1.4741145     0.32915718    
    4.126200  1.6240131     0.34535123    
    4.126500  1.4654986     0.32821331    
    4.126800  1.3404027     0.31467578    
    4.127100  1.7100229     0.35456791    
    4.127400  1.9169392     0.37403018    
    4.127700  2.1093201     0.38968659    
    4.128000  1.9383969     0.37155995    
    4.128300  1.8582365     0.36364132    
    4.128600  1.4455618     0.32164119    
    4.128900  1.7169448     0.34874133    
    4.129200  1.8695003     0.36339112    
    4.129500  1.7786641     0.35519711    
    4.129800  1.7200216     0.34942732    
    4.130100  1.5641092     0.33147130    
    4.130400  1.4487992     0.31887900    
    4.130700  1.7089831     0.34399455    
    4.131000  1.7661386     0.34921409    
    4.131300  1.7682648     0.34904946    
    4.131600  2.0154317     0.37447442    
    4.131900  1.9262403     0.36649794    
    4.132200  1.1953095     0.28821094    
    4.132500  1.5816488     0.33047462    
    4.132800  1.8650366     0.35660523    
    4.133100  1.9407972     0.36242744    
    4.133400  1.9211742     0.36078239    
    4.133700  2.1576934     0.38030312    
    4.134000  1.5288526     0.31872045    
    4.134300  1.5375536     0.32131288    
    4.134600  1.8261904     0.35040698    
    4.134900  1.9932378     0.36610642    
    4.135200  1.8732582     0.35713285    
    4.135500  1.5644594     0.32620544    
    4.135800  1.3989205     0.30752456    
    4.136100  1.5156678     0.31796267    
    4.136400  1.7664789     0.33952103    
    4.136700  1.3649910     0.29864403    
    4.137000  1.5205480     0.31657531    
    4.137300  1.7234397     0.33858241    
    4.137600  1.4562501     0.31138296    
    4.137900  1.5747068     0.32389196    
    4.138200  1.4564761     0.31174242    
    4.138500  1.3782211     0.30132197    
    4.138800  1.7577903     0.33891771    
    4.139100  1.6730048     0.33193225    
    4.139400  1.9909388     0.36201959    
    4.139700  1.8518367     0.35067410    
    4.140000  1.7412217     0.33991999    
    4.140300  2.0260540     0.36360868    
    4.140600  2.0598423     0.36957520    
    4.140900  1.9026056     0.35776455    
    4.141200  1.9016622     0.36047626    
    4.141500  1.6719183     0.33894531    
    4.141800  1.4886718     0.32000799    
    4.142100  1.5445236     0.32602809    
    4.142400  1.9196346     0.36342947    
    4.142700  1.8086294     0.35188768    
    4.143000  1.7093290     0.34320086    
    4.143300  1.7176370     0.34568754    
    4.143600  1.6766876     0.34246994    
    4.143900  1.4597090     0.31986093    
    4.144200  1.7897496     0.35318604    
    4.144500  1.7884956     0.35385553    
    4.144800  1.8725970     0.36335830    
    4.145100  2.0414714     0.37745962    
    4.145400  1.9330387     0.36639671    
    4.145700  1.7230584     0.34693767    
    4.146000  1.9611030     0.36915189    
    4.146300  2.1079250     0.38086749    
    4.146600  1.9754573     0.36974998    
    4.146900  1.7663735     0.34986944    
    4.147200  1.4478419     0.31832362    
    4.147500  1.5729057     0.33328681    
    4.147800  1.3200299     0.30673378    
    4.148100  1.3078009     0.30447906    
    4.148400  1.3126824     0.30664452    
    4.148700  1.4386598     0.32049773    
    4.149000  1.8418490     0.36318589    
    4.149300  1.9202847     0.37078745    
    4.149600  1.7494156     0.35594421    
    4.149900  1.6470600     0.34551602    
    4.150200  1.5645543     0.33824870    
    4.150500  1.5914927     0.34011261    
    4.150800  1.6684423     0.34762182    
    4.151100  1.5960243     0.34058804    
    4.151400  1.6311675     0.34461527    
    4.151700  1.8919289     0.37113996    
    4.152000  1.9611354     0.37769039    
    4.152300  1.5933632     0.34065133    
    4.152600  1.4963892     0.33040580    
    4.152900  1.6075333     0.34175339    
    4.153200  1.6127677     0.34209447    
    4.153500  1.8207508     0.36408010    
    4.153800  1.8124661     0.36353079    
    4.154100  1.3713506     0.31860078    
    4.154400  1.2710400     0.30751417    
    4.154700  1.8559059     0.37075784    
    4.155000  1.7472780     0.35981954    
    4.155300  1.2855264     0.30913461    
    4.155600  1.2336500     0.30188821    
    4.155900  1.3253911     0.31272285    
    4.156200  1.3545621     0.31591355    
    4.156500  1.9944786     0.38117447    
    4.156800  2.2222150     0.40105255    
    4.157100  1.8349655     0.36603913    
    4.157400  1.7611093     0.35868571    
    4.157700  1.8262334     0.36633406    
    4.158000  1.9200631     0.37797242    
    4.158300  2.2205548     0.40747898    
    4.158600  2.4146559     0.42270719    
    4.158900  1.6526830     0.35109920    
    4.159200  1.4205319     0.32632392    
    4.159500  1.8507793     0.36985462    
    4.159800  1.9694105     0.38126830    
    4.160100  1.8848380     0.37291434    
    4.160400  1.7681604     0.36250212    
    4.160700  1.8280302     0.36635072    
    4.161000  1.6903591     0.35383152    
    4.161300  1.6505686     0.34773557    
    4.161600  1.4187532     0.32279957    
    4.161900  1.6174284     0.34482892    
    4.162200  1.8166105     0.36407955    
    4.162500  1.6168855     0.34505064    
    4.162800  1.9046391     0.37489149    
    4.163100  2.0359658     0.38826850    
    4.163400  1.7745012     0.36266212    
    4.163700  1.6017724     0.34267869    
    4.164000  1.4884411     0.33031048    
    4.164300  1.6061337     0.34271565    
    4.164600  1.5898383     0.34200372    
    4.164900  1.6546055     0.34959467    
    4.165200  1.8767085     0.37181699    
    4.165500  2.0481549     0.38773795    
    4.165800  1.7507858     0.35791063    
    4.166100  1.1757678     0.29326187    
    4.166400  1.2832094     0.30542418    
    4.166700  1.2135361     0.29673191    
    4.167000  1.4754243     0.32601717    
    4.167300  1.8582073     0.36425501    
    4.167600  1.9688019     0.37609494    
    4.167900  1.9006284     0.37061485    
    4.168200  1.6866878     0.34970066    
    4.168500  1.3340573     0.31047405    
    4.168800  1.7128177     0.35179881    
    4.169100  1.9086145     0.37233473    
    4.169400  1.7452185     0.35697385    
    4.169700  1.6956603     0.35111959    
    4.170000  1.9055554     0.37031404    
    4.170300  1.7910481     0.36025941    
    4.170600  1.7015603     0.35115396    
    4.170900  1.7723862     0.35769088    
    4.171200  1.6127578     0.34227336    
    4.171500  1.5674273     0.33867319    
    4.171800  1.6329785     0.34551705    
    4.172100  1.6248815     0.34427262    
    4.172400  1.8028909     0.36145179    
    4.172700  2.1825264     0.39617449    
    4.173000  1.9420547     0.37415540    
    4.173300  1.5933520     0.34112223    
    4.173600  1.8062152     0.36247565    
    4.173900  1.8991653     0.37066050    
    4.174200  1.9015744     0.36809451    
    4.174500  2.1446430     0.38953231    
    4.174800  2.1459980     0.39004113    
    4.175100  1.9003245     0.36667673    
    4.175400  1.5814749     0.33632981    
    4.175700  1.7337135     0.35139716    
    4.176000  2.1380854     0.39011593    
    4.176300  2.1370985     0.39057390    
    4.176600  1.8056461     0.35872595    
    4.176900  1.7158820     0.34858524    
    4.177200  1.9087159     0.36684689    
    4.177500  1.9338372     0.37024773    
    4.177800  1.7574735     0.35248426    
    4.178100  1.7146289     0.34895438    
    4.178400  1.9624725     0.37064137    
    4.178700  1.9897568     0.37220513    
    4.179000  1.8621644     0.36036770    
    4.179300  1.7917777     0.35661284    
    4.179600  1.6484038     0.34474074    
    4.179900  1.5783031     0.34012186    
    4.180200  1.7009290     0.35170768    
    4.180500  1.8311811     0.36281516    
    4.180800  1.8110927     0.36025661    
    4.181100  1.8335318     0.36372370    
    4.181400  1.7339511     0.35365192    
    4.181700  1.6757704     0.34746100    
    4.182000  1.6968877     0.34895533    
    4.182300  1.6357294     0.34095713    
    4.182600  1.7881303     0.35192693    
    4.182900  1.9319257     0.36503229    
    4.183200  1.7417618     0.34708400    
    4.183500  1.5149621     0.32649401    
    4.183800  1.6974960     0.34679591    
    4.184100  1.8370780     0.36136000    
    4.184400  2.1620543     0.38880130    
    4.184700  1.8995613     0.36541048    
    4.185000  1.4236236     0.31714346    
    4.185300  1.3946402     0.31538230    
    4.185600  1.3782629     0.31544338    
    4.185900  1.4833016     0.32513230    
    4.186200  1.6428721     0.34123852    
    4.186500  2.1062152     0.38506216    
    4.186800  1.9803608     0.37242808    
    4.187100  1.8903801     0.36406218    
    4.187400  1.5438389     0.32919956    
    4.187700  1.8590144     0.35995406    
    4.188000  1.9018825     0.36312612    
    4.188300  1.5285375     0.32730731    
    4.188600  1.7498608     0.35221629    
    4.188900  1.7839389     0.35787292    
    4.189200  1.5023430     0.33135591    
    4.189500  1.5436871     0.33440147    
    4.189800  1.4487417     0.32324396    
    4.190100  1.2378061     0.29872341    
    4.190400  1.2207477     0.29662211    
    4.190700  1.0443368     0.27442518    
    4.191000  1.3891424     0.31390950    
    4.191300  1.7271754     0.34691872    
    4.191600  1.6148464     0.33408946    
    4.191900  1.5308162     0.32536612    
    4.192200  1.8246698     0.35502583    
    4.192500  2.2455854     0.39708970    
    4.192800  2.0600636     0.38351064    
    4.193100  2.1153917     0.38987722    
    4.193400  1.7370544     0.35470076    
    4.193700  1.5105544     0.33131757    
    4.194000  1.6882988     0.34912280    
    4.194300  1.7366341     0.35401273    
    4.194600  1.7534009     0.35644260    
    4.194900  1.6909196     0.34927064    
    4.195200  1.7628185     0.35521109    
    4.195500  1.5186280     0.32832818    
    4.195800  1.5598437     0.33302863    
    4.196100  1.6196737     0.33910492    
    4.196400  1.6317198     0.34155172    
    4.196700  1.6988508     0.34938056    
    4.197000  1.2442928     0.30010265    
    4.197300  1.5213207     0.32963199    
    4.197600  1.3332512     0.30799073    
    4.197900  1.4652150     0.32271266    
    4.198200  1.6452488     0.34261699    
    4.198500  1.1703535     0.29112670    
    4.198800  1.4481793     0.32372890    
    4.199100  1.8678508     0.36688739    
    4.199400  1.8752059     0.36635122    
    4.199700  1.4711391     0.32399704    
    4.200000  1.6162522     0.33855342    
    4.200300  1.8024610     0.35721610    
    4.200600  1.6762213     0.34635070    
    4.200900  1.8827586     0.36712978    
    4.201200  1.8728775     0.36517294    
    4.201500  1.9092924     0.36701217    
    4.201800  1.5378588     0.32726494    
    4.202100  1.4966253     0.32331798    
    4.202400  1.3833142     0.31245209    
    4.202700  1.3955942     0.31301864    
    4.203000  1.2846585     0.29999473    
    4.203300  1.7128586     0.34486461    
    4.203600  1.7774766     0.35160118    
    4.203900  1.7396944     0.34885348    
    4.204200  1.7934771     0.35665060    
    4.204500  1.9990014     0.37889841    
    4.204800  1.8123713     0.36224182    
    4.205100  1.8033158     0.35935813    
    4.205400  1.6616575     0.34265083    
    4.205700  1.7868475     0.35527804    
    4.206000  1.9554153     0.37172841    
    4.206300  1.6738931     0.34864888    
    4.206600  1.7406495     0.35591146    
    4.206900  1.7535333     0.35821114    
    4.207200  1.8599248     0.36578503    
    4.207500  1.7097966     0.35030179    
    4.207800  1.4924717     0.32914876    
    4.208100  1.4871429     0.33090267    
    4.208400  1.7503464     0.35881548    
    4.208700  1.7854541     0.36418500    
    4.209000  2.0703111     0.39139168    
    4.209300  1.9253376     0.37552237    
    4.209600  1.5581880     0.33809542    
    4.209900  1.6507697     0.34970301    
    4.210200  1.6467678     0.34914436    
    4.210500  1.7831092     0.36391426    
    4.210800  1.9542337     0.38079196    
    4.211100  1.8727706     0.36970459    
    4.211400  1.8194332     0.36390490    
    4.211700  1.6227433     0.34436928    
    4.212000  1.5196383     0.33234030    
    4.212300  1.6802389     0.35104056    
    4.212600  1.7606923     0.35958545    
    4.212900  1.7124867     0.35530554    
    4.213200  1.7741034     0.36265650    
    4.213500  1.4746993     0.33082263    
    4.213800  1.2732676     0.30782701    
    4.214100  1.6668724     0.35156176    
    4.214400  1.9019389     0.37474798    
    4.214700  1.5411088     0.33434682    
    4.215000  1.3566948     0.31395990    
    4.215300  1.7944381     0.35922332    
    4.215600  1.9621326     0.37478736    
    4.215900  1.6866503     0.34730605    
    4.216200  1.6472516     0.34361643    
    4.216500  1.5780638     0.33634291    
    4.216800  1.9168771     0.37008782    
    4.217100  1.7547847     0.35510711    
    4.217400  1.6390239     0.34469032    
    4.217700  1.6068721     0.34202767    
    4.218000  1.5353827     0.33514519    
    4.218300  1.6794218     0.35108868    
    4.218600  1.6823971     0.35093030    
    4.218900  1.7167509     0.35514998    
    4.219200  1.6451286     0.34806424    
    4.219500  1.5406687     0.33799244    
    4.219800  1.6410904     0.34691168    
    4.220100  1.7541950     0.35849449    
    4.220400  2.0402269     0.38511567    
    4.220700  1.7531867     0.35713552    
    4.221000  1.5554460     0.33623109    
    4.221300  1.6648409     0.34526437    
    4.221600  2.0229550     0.37985619    
    4.221900  2.0267190     0.38115921    
    4.222200  1.5940221     0.33930901    
    4.222500  1.5296622     0.33326653    
    4.222800  2.0559141     0.38769877    
    4.223100  1.9575177     0.37845782    
    4.223400  1.6085350     0.34390453    
    4.223700  1.8031260     0.36338262    
    4.224000  1.8846726     0.36999027    
    4.224300  1.5571004     0.33628866    
    4.224600  1.8012007     0.36033244    
    4.224900  1.9885294     0.37825475    
    4.225200  1.6421829     0.34621196    
    4.225500  1.7301111     0.35350719    
    4.225800  1.5052354     0.32876245    
    4.226100  1.4137621     0.31756707    
    4.226400  1.7999715     0.36032530    
    4.226700  1.7784133     0.35998218    
    4.227000  1.7228996     0.35642393    
    4.227300  1.4768054     0.32996392    
    4.227600  1.6137633     0.34366856    
    4.227900  1.7824239     0.36024016    
    4.228200  1.2098453     0.29765704    
    4.228500  1.2053607     0.29638751    
    4.228800  1.5218546     0.33397000    
    4.229100  1.8493012     0.36731354    
    4.229400  1.9384543     0.37595800    
    4.229700  1.6133537     0.34428810    
    4.230000  1.6944221     0.35427943    
    4.230300  1.5333555     0.33794100    
    4.230600  1.5659228     0.34384146    
    4.230900  1.6347450     0.35246523    
    4.231200  1.7582525     0.36466134    
    4.231500  1.5353865     0.33992460    
    4.231800  1.4691766     0.33223572    
    4.232100  1.6273966     0.34657118    
    4.232400  1.7174792     0.35465483    
    4.232700  1.8536740     0.36756914    
    4.233000  1.9219483     0.37442596    
    4.233300  1.8231190     0.36451566    
    4.233600  1.7567633     0.35964599    
    4.233900  1.5762220     0.34057230    
    4.234200  1.4014750     0.32161430    
    4.234500  1.8961805     0.37286496    
    4.234800  2.1908965     0.40085253    
    4.235100  1.6650871     0.34985897    
    4.235400  1.6290975     0.34559066    
    4.235700  1.5513373     0.33676922    
    4.236000  1.7411438     0.35702940    
    4.236300  2.1607861     0.39694131    
    4.236600  2.0920802     0.38900121    
    4.236900  1.9289177     0.37539606    
    4.237200  2.0996840     0.39205230    
    4.237500  2.0382257     0.38474832    
    4.237800  1.4768165     0.32931491    
    4.238100  1.5872878     0.34209414    
    4.238400  2.0602749     0.38761874    
    4.238700  2.1636924     0.39654313    
    4.239000  1.8209164     0.36495364    
    4.239300  1.8403261     0.36535736    
    4.239600  1.6500988     0.34526662    
    4.239900  1.3270764     0.30955104    
    4.240200  1.2098501     0.29515544    
    4.240500  1.4856945     0.32649049    
    4.240800  1.9793956     0.37654972    
    4.241100  1.8362151     0.36192635    
    4.241400  1.6871210     0.34654048    
    4.241700  1.6807662     0.34556885    
    4.242000  1.9389850     0.37137726    
    4.242300  1.9859461     0.37745350    
    4.242600  1.7493184     0.35520715    
    4.242900  1.5855209     0.34130149    
    4.243200  1.4474361     0.32584759    
    4.243500  1.5920495     0.34228511    
    4.243800  1.7379414     0.35508046    
    4.244100  1.8774303     0.36808530    
    4.244400  1.7772718     0.35742112    
    4.244700  1.4786004     0.32433020    
    4.245000  1.8930996     0.36577194    
    4.245300  2.0628496     0.37857624    
    4.245600  1.9016899     0.36283215    
    4.245900  1.6698723     0.34096098    
    4.246200  1.3012919     0.30239057    
    4.246500  1.5426074     0.32921581    
    4.246800  1.5531995     0.33064836    
    4.247100  1.6087103     0.33622671    
    4.247400  1.4789007     0.32178364    
    4.247700  1.4547913     0.31993907    
    4.248000  1.6921926     0.34682600    
    4.248300  1.8164566     0.35928186    
    4.248600  1.7848929     0.35832202    
    4.248900  1.9807620     0.37703346    
    4.249200  2.0283427     0.38123314    
    4.249500  1.5536835     0.33490585    
    4.249800  1.5358268     0.33351134    
    4.250100  2.1736528     0.39704783    
    4.250400  2.0088609     0.38241063    
    4.250700  1.6907254     0.35041104    
    4.251000  1.5835394     0.33880089    
    4.251300  1.7333553     0.35287687    
    4.251600  1.9367455     0.36903151    
    4.251900  1.7088233     0.34820825    
    4.252200  1.5462316     0.33287881    
    4.252500  1.9993377     0.37971269    
    4.252800  2.0958031     0.38953362    
    4.253100  2.1087591     0.39202305    
    4.253400  1.8493375     0.36648158    
    4.253700  1.8120579     0.36441266    
    4.254000  1.9590642     0.38006673    
    4.254300  1.9926780     0.38234346    
    4.254600  1.9595943     0.37950294    
    4.254900  1.7610451     0.35937710    
    4.255200  1.4668993     0.32644486    
    4.255500  1.3845193     0.31617450    
    4.255800  1.2396664     0.29971322    
    4.256100  1.3695094     0.31557058    
    4.256400  1.5194707     0.33302190    
    4.256700  2.0366884     0.38488157    
    4.257000  2.2946954     0.40620166    
    4.257300  1.9693510     0.37624539    
    4.257600  1.8480776     0.36373576    
    4.257900  2.0531441     0.38422297    
    4.258200  2.1403162     0.39161063    
    4.258500  2.0770688     0.38578079    
    4.258800  1.9696313     0.37401237    
    4.259100  2.0710941     0.38204442    
    4.259400  1.9302466     0.36994946    
    4.259700  1.6648427     0.34536457    
    4.260000  1.6005231     0.33886322    
    4.260300  1.8643731     0.36590502    
    4.260600  2.0080641     0.37831108    
    4.260900  1.8350077     0.36079325    
    4.261200  1.9681137     0.37280287    
    4.261500  1.6364520     0.34294143    
    4.261800  1.6369489     0.34342496    
    4.262100  1.7925450     0.35892816    
    4.262400  1.7039263     0.35178047    
    4.262700  1.5067854     0.33160714    
    4.263000  1.6861591     0.34836775    
    4.263300  2.0768677     0.38718579    
    4.263600  1.7993482     0.35962716    
    4.263900  1.5539526     0.33221716    
    4.264200  1.1843881     0.28916691    
    4.264500  1.5467293     0.33058791    
    4.264800  1.7979911     0.35720380    
    4.265100  1.6083364     0.33886111    
    4.265400  1.7723448     0.35501675    
    4.265700  1.8312061     0.36025342    
    4.266000  1.9984989     0.37409770    
    4.266300  2.2286438     0.39496588    
    4.266600  1.8167369     0.36017137    
    4.266900  1.7003436     0.35228401    
    4.267200  1.8865986     0.37275764    
    4.267500  2.1268153     0.39404132    
    4.267800  1.9742188     0.37731313    
    4.268100  2.0608993     0.38469983    
    4.268400  1.9322372     0.37445628    
    4.268700  1.4687468     0.32835652    
    4.269000  1.6232765     0.34676063    
    4.269300  1.5444877     0.33785059    
    4.269600  1.6329319     0.34616938    
    4.269900  1.6852303     0.35120024    
    4.270200  1.6442799     0.34411000    
    4.270500  1.7705701     0.35736969    
    4.270800  1.8625768     0.36709014    
    4.271100  1.7748269     0.35982219    
    4.271400  1.7143277     0.35371585    
    4.271700  2.2821865     0.40616619    
    4.272000  2.3040671     0.40757563    
    4.272300  1.8444279     0.36447591    
    4.272600  1.6970556     0.35073568    
    4.272900  1.4900163     0.33082557    
    4.273200  1.8391013     0.36996252    
    4.273500  1.8675965     0.37193851    
    4.273800  2.0192350     0.38669184    
    4.274100  1.8990159     0.37457051    
    4.274400  1.8833790     0.37280641    
    4.274700  2.0698421     0.39001264    
    4.275000  1.7659433     0.36118566    
    4.275300  1.7400046     0.35835975    
    4.275600  1.6506467     0.34789044    
    4.275900  1.7080265     0.35443168    
    4.276200  1.9465269     0.37737109    
    4.276500  1.6698636     0.35125551    
    4.276800  1.6178083     0.34687365    
    4.277100  1.4583785     0.33037298    
    4.277400  1.1952057     0.29964689    
    4.277700  1.3554855     0.31879289    
    4.278000  1.5739491     0.33916467    
    4.278300  1.9157062     0.37313047    
    4.278600  1.9503483     0.37740048    
    4.278900  1.9596909     0.37956339    
    4.279200  1.7245160     0.35778160    
    4.279500  1.6778866     0.35331461    
    4.279800  1.8510273     0.37056717    
    4.280100  2.0666300     0.39008426    
    4.280400  2.0965879     0.39357835    
    4.280700  1.7599787     0.36209844    
    4.281000  1.7500832     0.36246098    
    4.281300  2.1464244     0.40061561    
    4.281600  2.0392856     0.39002549    
    4.281900  1.7160729     0.35521381    
    4.282200  1.7403833     0.35689759    
    4.282500  1.4972229     0.32935333    
    4.282800  1.8246874     0.36440552    
    4.283100  2.2872555     0.40693891    
    4.283400  1.8277901     0.36492529    
    4.283700  1.2902152     0.30426685    
    4.284000  1.4765948     0.32470538    
    4.284300  1.2971644     0.30699748    
    4.284600  1.3743879     0.31911575    
    4.284900  1.4017720     0.32495228    
    4.285200  1.6649686     0.35615090    
    4.285500  1.7415573     0.36350698    
    4.285800  1.3876619     0.32353611    
    4.286100  1.2188244     0.30264436    
    4.286400  1.9617691     0.37911517    
    4.286700  1.8314043     0.36579495    
    4.287000  1.4530052     0.32638974    
    4.287300  1.7123008     0.35340763    
    4.287600  2.2717799     0.40617549    
    4.287900  2.3130697     0.40962036    
    4.288200  2.2543676     0.40517766    
    4.288500  2.6443024     0.44271238    
    4.288800  2.5175825     0.43454797    
    4.289100  1.9977949     0.38772135    
    4.289400  1.9255390     0.38019356    
    4.289700  1.8375748     0.37081106    
    4.290000  1.7920752     0.36549741    
    4.290300  1.9741163     0.38275770    
    4.290600  1.8862285     0.37300378    
    4.290900  1.8065815     0.36417346    
    4.291200  1.9630172     0.37811420    
    4.291500  2.0808696     0.38857434    
    4.291800  1.9353080     0.37881464    
    4.292100  1.8122435     0.36857249    
    4.292400  1.8068480     0.36778156    
    4.292700  1.9701635     0.38208409    
    4.293000  2.1019986     0.39418544    
    4.293300  1.5849559     0.34178240    
    4.293600  2.0783399     0.39017725    
    4.293900  2.5293757     0.42939682    
    4.294200  1.9894333     0.38226780    
    4.294500  2.0810958     0.39249297    
    4.294800  2.2563867     0.40816043    
    4.295100  1.6519717     0.35179726    
    4.295400  1.6220097     0.34661039    
    4.295700  1.5218780     0.33582949    
    4.296000  1.3413951     0.31479510    
    4.296300  1.3909936     0.32112043    
    4.296600  1.5336596     0.33556896    
    4.296900  1.7486637     0.35965567    
    4.297200  2.0090475     0.38142183    
    4.297500  1.8987553     0.36859872    
    4.297800  1.5476247     0.32936139    
    4.298100  1.3961888     0.31459530    
    4.298400  1.8501465     0.36283228    
    4.298700  2.1122858     0.38950721    
    4.299000  1.7193898     0.35118564    
    4.299300  1.9525773     0.37264947    
    4.299600  2.0143015     0.37653019    
    4.299900  1.8590161     0.36444510    
    4.300200  1.4808666     0.32833444    
    4.300500  1.7959477     0.36121739    
    4.300800  1.8180470     0.36282381    
    4.301100  1.8263196     0.36358546    
    4.301400  2.0991802     0.38723593    
    4.301700  2.2308805     0.39935437    
    4.302000  1.9053375     0.37051410    
    4.302300  1.7028781     0.35265259    
    4.302600  1.6937807     0.35253827    
    4.302900  1.9807736     0.37988633    
    4.303200  2.1058181     0.39034278    
    4.303500  1.7160645     0.35204837    
    4.303800  1.4842459     0.32763742    
    4.304100  1.4692433     0.32478133    
    4.304400  1.6607581     0.34292034    
    4.304700  1.6038411     0.33590238    
    4.305000  1.4736292     0.32180937    
    4.305300  1.6725632     0.34189438    
    4.305600  1.9169260     0.36418108    
    4.305900  1.8033413     0.35244569    
    4.306200  1.8233194     0.35362045    
    4.306500  1.5894955     0.32801552    
    4.306800  1.4493317     0.31516382    
    4.307100  1.7182074     0.34404934    
    4.307400  1.7603678     0.34725182    
    4.307700  1.8576083     0.35565282    
    4.308000  1.8587740     0.35384140    
    4.308300  1.7349871     0.34361215    
    4.308600  1.7964770     0.34996723    
    4.308900  1.7930154     0.35279698    
    4.309200  1.7783006     0.35213567    
    4.309500  2.1783577     0.38877219    
    4.309800  2.1342162     0.38103924    
    4.310100  2.0404511     0.37203863    
    4.310400  1.9659435     0.36476027    
    4.310700  1.5934304     0.33215875    
    4.311000  1.7759314     0.35168403    
    4.311300  1.6334249     0.33756087    
    4.311600  1.9734943     0.36518500    
    4.311900  2.2386084     0.38432400    
    4.312200  1.8720588     0.34963014    
    4.312500  2.0409091     0.36352270    
    4.312800  2.0743558     0.36767976    
    4.313100  1.7941601     0.34240181    
    4.313400  1.8235493     0.34486811    
    4.313700  1.8574139     0.34771132    
    4.314000  1.5341400     0.31750658    
    4.314300  1.7390748     0.34049643    
    4.314600  1.8284370     0.35084388    
    4.314900  1.6864650     0.33979876    
    4.315200  1.8423266     0.35442615    
    4.315500  1.7597593     0.34614295    
    4.315800  1.9328433     0.35967267    
    4.316100  2.2772965     0.38941980    
    4.316400  1.6327036     0.32918520    
    4.316700  1.7576799     0.34057940    
    4.317000  1.9566170     0.35679292    
    4.317300  2.0197259     0.36306020    
    4.317600  1.6787407     0.33062782    
    4.317900  2.2271251     0.38048547    
    4.318200  2.4323180     0.39859466    
    4.318500  1.8442933     0.34848313    
    4.318800  2.1972932     0.38006153    
    4.319100  2.1660674     0.37727207    
    4.319400  1.6588926     0.33030306    
    4.319700  1.9548760     0.36121798    
    4.320000  2.3043571     0.39248213    
    4.320300  1.9357826     0.36209964    
    4.320600  1.4819711     0.31753506    
    4.320900  1.5307053     0.32027966    
    4.321200  1.8134031     0.34745470    
    4.321500  1.7366811     0.34100496    
    4.321800  1.4345694     0.31000627    
    4.322100  1.8546617     0.35321718    
    4.322400  1.9062969     0.36130949    
    4.322700  1.6845072     0.34018923    
    4.323000  1.6504021     0.33891506    
    4.323300  1.7414180     0.34905606    
    4.323600  1.6130758     0.33698206    
    4.323900  1.7152680     0.34867792    
    4.324200  2.0157035     0.37862892    
    4.324500  1.7816736     0.35660238    
    4.324800  1.8542512     0.36317042    
    4.325100  2.0315517     0.37787553    
    4.325400  1.6862351     0.34354249    
    4.325700  1.6481302     0.33799130    
    4.326000  1.6058924     0.33435272    
    4.326300  1.9386757     0.36936740    
    4.326600  1.8151161     0.36167472    
    4.326900  1.6400474     0.34661149    
    4.327200  2.2188481     0.40266794    
    4.327500  2.3982325     0.41800262    
    4.327800  1.8338232     0.36761336    
    4.328100  1.9229267     0.37561971    
    4.328400  2.4621805     0.42719208    
    4.328700  2.1663771     0.40151277    
    4.329000  1.5725168     0.34297790    
    4.329300  1.8335669     0.36787380    
    4.329600  1.8304955     0.36616489    
    4.329900  1.3593211     0.31285541    
    4.330200  1.4623359     0.32378033    
    4.330500  1.7966802     0.35987049    
    4.330800  1.8652573     0.36951983    
    4.331100  1.6675794     0.35121981    
    4.331400  1.7384793     0.35917285    
    4.331700  2.1102194     0.39381126    
    4.332000  2.1666062     0.39959628    
    4.332300  2.0092240     0.38494144    
    4.332600  1.9338613     0.37873589    
    4.332900  1.8820230     0.37455702    
    4.333200  2.0044696     0.38741860    
    4.333500  2.0454755     0.39170381    
    4.333800  1.8386981     0.37351699    
    4.334100  1.8637600     0.37594877    
    4.334400  1.7564120     0.36500488    
    4.334700  1.5562053     0.34391757    
    4.335000  1.2788105     0.31122326    
    4.335300  1.5258217     0.33617533    
    4.335600  1.9733827     0.37934696    
    4.335900  2.4658008     0.42133690    
    4.336200  2.1587827     0.39289242    
    4.336500  1.9421268     0.37236963    
    4.336800  1.7471572     0.35320710    
    4.337100  1.6215700     0.34144995    
    4.337400  2.0055653     0.38074953    
    4.337700  2.0292544     0.38485921    
    4.338000  2.1616404     0.39814332    
    4.338300  1.9860935     0.38350049    
    4.338600  1.8088978     0.36618310    
    4.338900  2.0071846     0.38386330    
    4.339200  1.8712238     0.36988379    
    4.339500  1.5168290     0.33512578    
    4.339800  1.6291768     0.34662880    
    4.340100  1.6075405     0.34292582    
    4.340400  1.8002233     0.36227431    
    4.340700  1.8634458     0.36909136    
    4.341000  1.6896035     0.35007592    
    4.341300  1.8384300     0.36327850    
    4.341600  1.9430937     0.37399032    
    4.341900  1.6333195     0.34250786    
    4.342200  1.6636380     0.34594092    
    4.342500  1.8824890     0.36600390    
    4.342800  2.3084748     0.40469891    
    4.343100  2.5947882     0.42849551    
    4.343400  1.5359295     0.33306545    
    4.343700  1.3571877     0.31449432    
    4.344000  1.6831710     0.34639106    
    4.344300  1.6760790     0.34486078    
    4.344600  1.4456597     0.32015832    
    4.344900  1.7152490     0.34627878    
    4.345200  1.7073740     0.34656879    
    4.345500  1.6752618     0.34488616    
    4.345800  1.5869035     0.33558138    
    4.346100  1.6651175     0.34296108    
    4.346400  2.1770249     0.39077398    
    4.346700  2.2668111     0.39937929    
    4.347000  2.3739125     0.40897334    
    4.347300  1.9145357     0.36918673    
    4.347600  1.7821730     0.35762031    
    4.347900  1.7305914     0.35177807    
    4.348200  1.6725195     0.34425351    
    4.348500  1.9274314     0.36782107    
    4.348800  1.5806964     0.33367772    
    4.349100  1.8793669     0.36360297    
    4.349400  2.0123277     0.37636934    
    4.349700  1.4720624     0.32470429    
    4.350000  1.7281181     0.34911216    
    4.350300  1.8113197     0.35499123    
    4.350600  1.8744948     0.36080228    
    4.350900  1.6078062     0.33490149    
    4.351200  1.5731056     0.33202307    
    4.351500  1.7498797     0.35299983    
    4.351800  1.7726804     0.35461776    
    4.352100  1.6675043     0.34344062    
    4.352400  1.9932466     0.37537375    
    4.352700  1.8591861     0.36255449    
    4.353000  1.8440313     0.35832843    
    4.353300  2.2769197     0.39785559    
    4.353600  2.0377461     0.37489621    
    4.353900  2.0619483     0.37541332    
    4.354200  1.7377822     0.34474515    
    4.354500  1.6109832     0.33245115    
    4.354800  2.1458687     0.38167109    
    4.355100  2.3628353     0.39884938    
    4.355400  2.1601356     0.38151768    
    4.355700  1.6793278     0.33683830    
    4.356000  1.6592806     0.33813703    
    4.356300  1.9579216     0.36855108    
    4.356600  1.9202910     0.36719878    
    4.356900  1.9344916     0.36878647    
    4.357200  1.7411997     0.34917670    
    4.357500  1.6281788     0.33750782    
    4.357800  1.6215637     0.33460508    
    4.358100  1.4978777     0.32101592    
    4.358400  1.9300407     0.36199816    
    4.358700  1.6785039     0.33720630    
    4.359000  1.6594174     0.33663313    
    4.359300  1.8369695     0.35396955    
    4.359600  1.8655975     0.35775770    
    4.359900  2.1536919     0.38462064    
    4.360200  2.3190474     0.40041389    
    4.360500  1.9266139     0.36661301    
    4.360800  1.5441387     0.33023427    
    4.361100  1.8022122     0.35578248    
    4.361400  2.0818916     0.37903631    
    4.361700  1.9473357     0.36534874    
    4.362000  1.4273013     0.31367365    
    4.362300  1.4733986     0.32001686    
    4.362600  2.3113413     0.40004871    
    4.362900  2.2985961     0.39914625    
    4.363200  2.0899531     0.38136014    
    4.363500  2.5896541     0.42244773    
    4.363800  2.4958420     0.41520494    
    4.364100  2.4195277     0.40894970    
    4.364400  2.0552740     0.37935326    
    4.364700  1.9995736     0.37466088    
    4.365000  2.0327043     0.37820784    
    4.365300  2.2803591     0.40048435    
    4.365600  2.2086563     0.39383049    
    4.365900  2.1930823     0.39224275    
    4.366200  2.1572356     0.38937210    
    4.366500  1.7164017     0.34833038    
    4.366800  1.3397160     0.30838116    
    4.367100  1.4689121     0.32129531    
    4.367400  1.5323605     0.32611642    
    4.367700  1.7529708     0.34846141    
    4.368000  2.0889122     0.38192289    
    4.368300  1.9551476     0.37137146    
    4.368600  1.9482893     0.37183152    
    4.368900  2.2066036     0.39815675    
    4.369200  1.9183191     0.37257415    
    4.369500  1.5546475     0.33686015    
    4.369800  1.6228277     0.34378091    
    4.370100  1.6712774     0.34809262    
    4.370400  2.0840514     0.38631556    
    4.370700  2.3611374     0.40933045    
    4.371000  2.0471619     0.38229382    
    4.371300  1.8974286     0.36781324    
    4.371600  1.9881674     0.37440323    
    4.371900  2.0996859     0.38174709    
    4.372200  1.9307987     0.36583648    
    4.372500  1.7698524     0.35056229    
    4.372800  1.8862957     0.36416979    
    4.373100  1.9212213     0.36803847    
    4.373400  2.0026811     0.37795934    
    4.373700  2.0998252     0.38994258    
    4.374000  1.7202045     0.35491918    
    4.374300  1.8542385     0.36905680    
    4.374600  2.3027722     0.40825689    
    4.374900  2.1274837     0.39397024    
    4.375200  1.6594525     0.34793914    
    4.375500  1.9371350     0.37282661    
    4.375800  2.4092766     0.41337384    
    4.376100  2.2010354     0.39599573    
    4.376400  1.8123595     0.36182120    
    4.376700  1.8953897     0.37043636    
    4.377000  2.0303415     0.38395686    
    4.377300  2.1233447     0.39298149    
    4.377600  2.0207660     0.38364771    
    4.377900  2.0220213     0.38605850    
    4.378200  1.6267822     0.34752171    
    4.378500  1.7311670     0.35869654    
    4.378800  2.3334417     0.41332514    
    4.379100  2.3976040     0.41794396    
    4.379400  1.7389586     0.35768332    
    4.379700  1.5561775     0.33915228    
    4.380000  1.6959185     0.35411261    
    4.380300  2.2773724     0.40848464    
    4.380600  2.4193434     0.41909980    
    4.380900  2.4933306     0.42320745    
    4.381200  2.2987580     0.40670259    
    4.381500  1.9803789     0.37996465    
    4.381800  2.0633808     0.38881163    
    4.382100  1.9213345     0.37628184    
    4.382400  1.7501783     0.36095093    
    4.382700  1.6142357     0.34586088    
    4.383000  1.9563649     0.38112203    
    4.383300  2.2343045     0.40978917    
    4.383600  2.1913771     0.40570972    
    4.383900  1.5823872     0.34552615    
    4.384200  1.8738698     0.37552207    
    4.384500  2.4189788     0.42525020    
    4.384800  2.1598784     0.40028478    
    4.385100  2.2367430     0.40666518    
    4.385400  2.0020643     0.38470310    
    4.385700  1.8816306     0.37361054    
    4.386000  2.2820800     0.41238110    
    4.386300  2.0384708     0.38994350    
    4.386600  1.8551720     0.37082190    
    4.386900  1.7838839     0.36406658    
    4.387200  1.5331057     0.33781301    
    4.387500  1.9603307     0.38222673    
    4.387800  1.7455600     0.35989047    
    4.388100  1.3896031     0.32201500    
    4.388400  2.0840393     0.39539593    
    4.388700  2.0662218     0.39259646    
    4.389000  1.8395269     0.37059929    
    4.389300  1.7233090     0.35943744    
    4.389600  1.7785126     0.36663757    
    4.389900  1.8537430     0.37475696    
    4.390200  1.9515164     0.38311536    
    4.390500  2.0819575     0.39501897    
    4.390800  2.0131936     0.38647974    
    4.391100  2.2257677     0.40467209    
    4.391400  1.9070915     0.37325903    
    4.391700  1.5125239     0.33291734    
    4.392000  1.8360302     0.36469408    
    4.392300  2.1879635     0.39734336    
    4.392600  2.0223754     0.38489700    
    4.392900  1.4521514     0.33156238    
    4.393200  2.0754664     0.39642999    
    4.393500  2.2419692     0.41273580    
    4.393800  1.8203437     0.37151668    
    4.394100  1.7526334     0.36464017    
    4.394400  1.8336493     0.37089080    
    4.394700  1.6366352     0.35046142    
    4.395000  2.1165191     0.39580054    
    4.395300  2.4711729     0.42370956    
    4.395600  2.1809305     0.39687512    
    4.395900  2.0576077     0.38551622    
    4.396200  1.9048309     0.37139758    
    4.396500  1.7134047     0.35510835    
    4.396800  1.7190728     0.35774613    
    4.397100  1.6383578     0.34939791    
    4.397400  1.9663601     0.38137628    
    4.397700  1.7641802     0.36240757    
    4.398000  1.7390096     0.36043622    
    4.398300  1.3871838     0.32358174    
    4.398600  1.3891780     0.32422788    
    4.398900  1.5437305     0.34126809    
    4.399200  1.5361750     0.33858913    
    4.399500  1.6827030     0.35435057    
    4.399800  1.8550170     0.37139765    
    4.400100  1.9173799     0.37585428    
    4.400400  2.2101172     0.40382766    
    4.400700  2.2059276     0.40708245    
    4.401000  1.9534653     0.38498621    
    4.401300  1.6972689     0.35755605    
    4.401600  1.7283673     0.36000650    
    4.401900  1.7422397     0.36087786    
    4.402200  1.8247765     0.36832685    
    4.402500  2.0077556     0.38557790    
    4.402800  1.9034177     0.37753758    
    4.403100  1.9247454     0.37837344    
    4.403400  2.0069884     0.38499287    
    4.403700  1.9365152     0.37533818    
    4.404000  1.8740409     0.37041954    
    4.404300  1.8291204     0.36501625    
    4.404600  1.7547788     0.35818059    
    4.404900  1.6797251     0.35000926    
    4.405200  1.7865760     0.36187127    
    4.405500  1.9392724     0.37609647    
    4.405800  2.0967573     0.39037268    
    4.406100  1.9683589     0.38350516    
    4.406400  1.9943124     0.38599767    
    4.406700  2.0979034     0.39856346    
    4.407000  1.9329881     0.38272325    
    4.407300  1.8639044     0.37630023    
    4.407600  1.5600058     0.34168446    
    4.407900  1.8313407     0.36869755    
    4.408200  1.9436365     0.38060662    
    4.408500  1.9437420     0.37767136    
    4.408800  1.7617160     0.35900035    
    4.409100  1.7740496     0.35847414    
    4.409400  1.9008688     0.36787681    
    4.409700  1.6987769     0.34711932    
    4.410000  1.8574366     0.36285739    
    4.410300  1.9558197     0.37117630    
    4.410600  1.9109478     0.36733184    
    4.410900  2.0757759     0.38277420    
    4.411200  2.2798308     0.39932384    
    4.411500  2.4814224     0.41675361    
    4.411800  2.3151185     0.40410231    
    4.412100  1.8363925     0.36307463    
    4.412400  1.5631626     0.33544713    
    4.412700  1.8462659     0.36188832    
    4.413000  2.1919699     0.39013698    
    4.413300  2.1569741     0.38475421    
    4.413600  2.4291670     0.40998340    
    4.413900  2.5863509     0.42460313    
    4.414200  2.5602386     0.42461712    
    4.414500  2.0957390     0.38391368    
    4.414800  2.0943984     0.38335977    
    4.415100  2.0334941     0.37778070    
    4.415400  2.0605694     0.37855187    
    4.415700  2.1046943     0.38186630    
    4.416000  1.8844043     0.36217919    
    4.416300  2.0376541     0.37636653    
    4.416600  2.2094008     0.38938441    
    4.416900  2.2968524     0.39487027    
    4.417200  2.2445190     0.38541297    
    4.417500  1.9262559     0.35774874    
    4.417800  1.7950479     0.34754326    
    4.418100  1.7766253     0.34880323    
    4.418400  1.9209750     0.36357015    
    4.418700  2.1672204     0.38784529    
    4.419000  2.1878217     0.39036215    
    4.419300  2.0500081     0.37519871    
    4.419600  1.8703332     0.35722636    
    4.419900  2.0877370     0.37690996    
    4.420200  2.5221929     0.41237673    
    4.420500  2.5250159     0.41076670    
    4.420800  2.2523283     0.38835989    
    4.421100  2.0616262     0.36891429    
    4.421400  2.3277198     0.39015097    
    4.421700  2.1626591     0.37684299    
    4.422000  2.3486132     0.39447231    
    4.422300  2.4961697     0.40943263    
    4.422600  2.0534291     0.37477660    
    4.422900  2.2351557     0.39170312    
    4.423200  1.9831846     0.36709157    
    4.423500  2.0983848     0.37764769    
    4.423800  1.9120326     0.35607021    
    4.424100  2.1837330     0.37745479    
    4.424400  2.0676581     0.36636131    
    4.424700  1.8935287     0.35113184    
    4.425000  2.1750638     0.37280791    
    4.425300  1.6774289     0.32959910    
    4.425600  1.6211507     0.32625368    
    4.425900  1.5855807     0.32435219    
    4.426200  1.8992492     0.35689642    
    4.426500  2.2822127     0.39320852    
    4.426800  2.0654299     0.37429902    
    4.427100  1.9859792     0.36771131    
    4.427400  1.6577079     0.33571953    
    4.427700  1.8335450     0.35277647    
    4.428000  1.7915405     0.34786550    
    4.428300  1.8155343     0.34930208    
    4.428600  1.6462178     0.33257855    
    4.428900  1.8424665     0.35032157    
    4.429200  2.5469242     0.41056055    
    4.429500  2.4413834     0.40677735    
    4.429800  2.0139604     0.37020052    
    4.430100  1.8800573     0.35833761    
    4.430400  1.8547434     0.35581901    
    4.430700  1.6863857     0.33723117    
    4.431000  1.5851572     0.32621992    
    4.431300  1.7391123     0.34016319    
    4.431600  1.9121777     0.35587614    
    4.431900  2.1178333     0.37527696    
    4.432200  2.2825849     0.39195569    
    4.432500  1.7846287     0.34883955    
    4.432800  1.7666657     0.34901038    
    4.433100  2.0499805     0.37756940    
    4.433400  2.0109806     0.37448972    
    4.433700  2.0788905     0.38207420    
    4.434000  1.9198624     0.36659267    
    4.434300  1.9710907     0.37087210    
    4.434600  1.8635919     0.36207957    
    4.434900  1.5828691     0.33371628    
    4.435200  1.6103700     0.33654561    
    4.435500  1.6550326     0.34110256    
    4.435800  1.6521814     0.34110173    
    4.436100  1.5345673     0.32887167    
    4.436400  1.6543747     0.34205760    
    4.436700  2.3287733     0.40710586    
    4.437000  2.3387139     0.40896850    
    4.437300  1.8272842     0.36140470    
    4.437600  1.7679911     0.35516975    
    4.437900  2.1184164     0.38897257    
    4.438200  2.2207655     0.39646529    
    4.438500  1.9336386     0.36948363    
    4.438800  1.9524771     0.37191721    
    4.439100  2.4605843     0.41878136    
    4.439400  2.1374168     0.39076528    
    4.439700  1.9213085     0.37138372    
    4.440000  2.5609083     0.43101104    
    4.440300  2.6381854     0.43718626    
    4.440600  2.6023368     0.43683286    
    4.440900  1.8142402     0.36713646    
    4.441200  1.8817009     0.37427548    
    4.441500  1.8356974     0.36870856    
    4.441800  2.0333874     0.38784376    
    4.442100  2.2097560     0.40595568    
    4.442400  2.1108369     0.39619817    
    4.442700  2.3401550     0.41756489    
    4.443000  2.1516359     0.40269794    
    4.443300  2.0507738     0.39340270    
    4.443600  1.7213277     0.36018931    
    4.443900  1.8573997     0.37546347    
    4.444200  2.0957784     0.40024264    
    4.444500  1.7310767     0.36624552    
    4.444800  1.8648127     0.38039735    
    4.445100  2.5258441     0.44059796    
    4.445400  2.4245318     0.43156455    
    4.445700  2.1737123     0.40959390    
    4.446000  1.9831996     0.39421764    
    4.446300  1.9012420     0.38638760    
    4.446600  2.1408308     0.40839747    
    4.446900  1.9249653     0.38602371    
    4.447200  2.0670366     0.39915802    
    4.447500  2.3299648     0.42086490    
    4.447800  1.9614180     0.38677563    
    4.448100  2.1324061     0.40490617    
    4.448400  1.9448613     0.38877768    
    4.448700  1.8686024     0.38194596    
    4.449000  2.4322644     0.43485094    
    4.449300  2.4883600     0.44020538    
    4.449600  2.0144919     0.39611321    
    4.449900  1.9071027     0.38656251    
    4.450200  2.1060021     0.40498427    
    4.450500  2.0886595     0.40224559    
    4.450800  2.0451656     0.39748775    
    4.451100  2.1190259     0.40255975    
    4.451400  2.1634452     0.40272207    
    4.451700  2.0642111     0.39289346    
    4.452000  1.9733201     0.38389315    
    4.452300  1.9789842     0.38508538    
    4.452600  1.7488974     0.36220195    
    4.452900  1.6803222     0.35638830    
    4.453200  2.0163588     0.38946560    
    4.453500  2.1908514     0.40626651    
    4.453800  2.1477801     0.40247579    
    4.454100  1.8943067     0.38024103    
    4.454400  1.9238202     0.38283450    
    4.454700  1.8989418     0.37954292    
    4.455000  1.9334178     0.38191956    
    4.455300  1.9121407     0.38019880    
    4.455600  1.7263048     0.36145525    
    4.455900  1.7026347     0.35916609    
    4.456200  1.9540476     0.38202530    
    4.456500  1.8821389     0.37381353    
    4.456800  2.1102629     0.39446731    
    4.457100  2.5624496     0.43165079    
    4.457400  2.1660660     0.39573845    
    4.457700  1.7609179     0.35696732    
    4.458000  1.6433372     0.34555667    
    4.458300  1.9008759     0.37113487    
    4.458600  2.1531007     0.39475959    
    4.458900  2.4452997     0.41857286    
    4.459200  2.2616655     0.40160701    
    4.459500  1.7734120     0.35464200    
    4.459800  1.9342658     0.37013858    
    4.460100  1.9763117     0.37415325    
    4.460400  1.9355090     0.37310623    
    4.460700  1.9493513     0.37466785    
    4.461000  2.1114639     0.38915544    
    4.461300  1.7779667     0.35716299    
    4.461600  1.5536181     0.33261457    
    4.461900  1.6795788     0.34475788    
    4.462200  2.0051820     0.37589410    
    4.462500  1.9303591     0.37061821    
    4.462800  1.8926831     0.36794205    
    4.463100  2.1997206     0.39678704    
    4.463400  2.0545324     0.38396408    
    4.463700  1.8306178     0.36204508    
    4.464000  2.1586347     0.39252129    
    4.464300  2.0682803     0.38233890    
    4.464600  2.0637748     0.38130444    
    4.464900  2.0343019     0.37868148    
    4.465200  1.8590823     0.36370825    
    4.465500  1.8430374     0.35981077    
    4.465800  2.0934571     0.38091212    
    4.466100  2.1836813     0.38743813    
    4.466400  1.9410007     0.36459017    
    4.466700  1.8343142     0.35400774    
    4.467000  2.4604226     0.40950276    
    4.467300  1.9246854     0.36498907    
    4.467600  1.6624459     0.34212387    
    4.467900  1.7072678     0.34899884    
    4.468200  1.7487877     0.35744568    
    4.468500  1.6176485     0.34556518    
    4.468800  1.9032599     0.37418590    
    4.469100  2.3011077     0.40937694    
    4.469400  2.2589378     0.40294775    
    4.469700  1.9296434     0.36985293    
    4.470000  1.7756864     0.35213556    
    4.470300  2.1564511     0.38730117    
    4.470600  2.3026540     0.39711353    
    4.470900  2.4675205     0.41052165    
    4.471200  2.4799562     0.40888370    
    4.471500  2.0664580     0.37158918    
    4.471800  2.2732012     0.39151822    
    4.472100  2.1150302     0.38185198    
    4.472400  1.9384026     0.36955931    
    4.472700  1.8265136     0.36174060    
    4.473000  2.1976584     0.39856361    
    4.473300  2.3850677     0.41386992    
    4.473600  2.0565145     0.38526363    
    4.473900  1.6152714     0.34180339    
    4.474200  2.1180685     0.38984426    
    4.474500  2.1299076     0.39177496    
    4.474800  2.0477570     0.38357926    
    4.475100  1.9437694     0.37382797    
    4.475400  1.8285616     0.36022429    
    4.475700  1.9711129     0.37282569    
    4.476000  1.8313454     0.35892355    
    4.476300  1.8847740     0.36649670    
    4.476600  1.6753940     0.34676443    
    4.476900  2.0363547     0.38301281    
    4.477200  1.9005122     0.36893535    
    4.477500  1.7420332     0.35245621    
    4.477800  1.8683136     0.36351205    
    4.478100  2.5291139     0.42067685    
    4.478400  2.0220682     0.37812496    
    4.478700  1.4874720     0.32795786    
    4.479000  1.8667407     0.36681897    
    4.479300  1.9553952     0.37355755    
    4.479600  1.9443186     0.36980194    
    4.479900  2.2876001     0.39846022    
    4.480200  2.5180361     0.41998580    
    4.480500  1.8648575     0.36432992    
    4.480800  2.0353325     0.37955167    
    4.481100  2.0790675     0.38158526    
    4.481400  1.8101884     0.35285854    
    4.481700  2.3294080     0.39743066    
    4.482000  2.1371867     0.38368252    
    4.482300  2.2998143     0.39988113    
    4.482600  2.5059860     0.42112920    
    4.482900  2.4606289     0.41744827    
    4.483200  2.1864290     0.39527780    
    4.483500  1.8527261     0.36434766    
    4.483800  1.6330342     0.34357601    
    4.484100  1.8637907     0.36871309    
    4.484400  1.9839484     0.38092983    
    4.484700  2.1358167     0.39464671    
    4.485000  2.5064355     0.42496158    
    4.485300  2.0190529     0.37942618    
    4.485600  1.8602404     0.36427080    
    4.485900  1.7692935     0.35551438    
    4.486200  1.7591656     0.35367418    
    4.486500  1.9748672     0.37617897    
    4.486800  1.7546725     0.35560018    
    4.487100  1.9831570     0.37777876    
    4.487400  2.0316220     0.38034731    
    4.487700  1.5910841     0.33749096    
    4.488000  2.0975352     0.38591136    
    4.488300  2.3197697     0.40423860    
    4.488600  1.7381379     0.35116254    
    4.488900  1.6912854     0.34743437    
    4.489200  1.7417483     0.35245279    
    4.489500  1.8052815     0.35792839    
    4.489800  1.8227897     0.36051539    
    4.490100  1.7475754     0.35172761    
    4.490400  1.9348886     0.37061820    
    4.490700  2.1906169     0.39253265    
    4.491000  2.4607133     0.41754046    
    4.491300  2.0828490     0.38471234    
    4.491600  2.0735478     0.38483629    
    4.491900  2.2035470     0.39557915    
    4.492200  1.9593128     0.37615550    
    4.492500  1.5644165     0.33617556    
    4.492800  1.7679139     0.35803723    
    4.493100  2.2037721     0.39888224    
    4.493400  2.2274143     0.40210024    
    4.493700  2.3099556     0.40915715    
    4.494000  2.7403311     0.44412087    
    4.494300  2.4125286     0.41925653    
    4.494600  2.4560265     0.42559378    
    4.494900  2.0890657     0.38958416    
    4.495200  1.8632340     0.36749218    
    4.495500  2.0231377     0.38212517    
    4.495800  2.3382550     0.40835082    
    4.496100  2.1505039     0.39185112    
    4.496400  1.8813135     0.36964573    
    4.496700  2.1685739     0.39757924    
    4.497000  1.8275648     0.36757582    
    4.497300  1.5402938     0.33928394    
    4.497600  1.5448098     0.33828608    
    4.497900  1.5979095     0.34201625    
    4.498200  2.1054661     0.39232279    
    4.498500  2.6346959     0.43887974    
    4.498800  2.2038848     0.40204778    
    4.499100  2.0058001     0.38337939    
    4.499400  2.2833977     0.40748385    
    4.499700  2.3705768     0.41474946    
    4.500000  2.2976634     0.40783650    
    4.500300  2.6844328     0.43992702    
    4.500600  2.6118300     0.43594215    
    4.500900  2.0796669     0.39147343    
    4.501200  1.8379323     0.37016526    
    4.501500  2.1590677     0.40009086    
    4.501800  1.9983563     0.38659758    
    4.502100  1.9988466     0.38655725    
    4.502400  2.0156196     0.38899707    
    4.502700  2.0318646     0.38895894    
    4.503000  1.9354404     0.37852814    
    4.503300  2.1196462     0.39412133    
    4.503600  2.0344248     0.38615707    
    4.503900  1.9363175     0.37498588    
    4.504200  2.3595395     0.41364112    
    4.504500  2.3680353     0.41560904    
    4.504800  2.2382553     0.40572254    
    4.505100  2.1927109     0.40395810    
    4.505400  1.8631167     0.37548845    
    4.505700  1.8798818     0.37783952    
    4.506000  2.0605451     0.39559196    
    4.506300  1.9169345     0.38230086    
    4.506600  1.9913035     0.38882629    
    4.506900  1.7101860     0.36115115    
    4.507200  1.6579074     0.35525449    
    4.507500  2.1346845     0.40137363    
    4.507800  2.4160072     0.42453302    
    4.508100  2.6436948     0.44277648    
    4.508400  2.4750970     0.42611621    
    4.508700  2.2362551     0.40645592    
    4.509000  1.9591019     0.37969572    
    4.509300  1.9214202     0.37639582    
    4.509600  1.9422501     0.37853886    
    4.509900  2.0227591     0.38780416    
    4.510200  1.9361384     0.38021893    
    4.510500  2.4315616     0.42563975    
    4.510800  2.6035971     0.43901840    
    4.511100  2.1937324     0.40149604    
    4.511400  1.9434160     0.37734341    
    4.511700  1.7470475     0.35736984    
    4.512000  1.5803814     0.34122764    
    4.512300  1.7824479     0.36186117    
    4.512600  2.3153991     0.41159736    
    4.512900  2.4187343     0.42104499    
    4.513200  2.2685699     0.40736746    
    4.513500  1.6505801     0.34841587    
    4.513800  1.6026572     0.34321978    
    4.514100  1.9698070     0.38029042    
    4.514400  2.1164762     0.39386640    
    4.514700  1.9387915     0.37740874    
    4.515000  1.6968540     0.35519274    
    4.515300  1.7186568     0.35573960    
    4.515600  2.1105395     0.39421939    
    4.515900  2.0295526     0.38411160    
    4.516200  2.2563748     0.40236235    
    4.516500  2.5767433     0.42587788    
    4.516800  2.2110823     0.39319458    
    4.517100  2.0804709     0.38302193    
    4.517400  1.9541562     0.37085814    
    4.517700  2.3358870     0.40503160    
    4.518000  2.1319969     0.38257362    
    4.518300  2.0448341     0.37561690    
    4.518600  2.3143479     0.39952319    
    4.518900  2.0140112     0.37586405    
    4.519200  1.9633572     0.37347744    
    4.519500  1.9481459     0.37233356    
    4.519800  1.9894504     0.37654121    
    4.520100  2.1853736     0.39552707    
    4.520400  1.8354677     0.36334474    
    4.520700  1.9021426     0.36990750    
    4.521000  1.9344603     0.37019601    
    4.521300  2.3560077     0.40390633    
    4.521600  2.4304312     0.41030707    
    4.521900  2.3397400     0.40233873    
    4.522200  2.5253575     0.42022245    
    4.522500  2.3174584     0.40288222    
    4.522800  2.0585539     0.37544107    
    4.523100  1.8319704     0.35299158    
    4.523400  1.7019748     0.34054664    
    4.523700  1.4916382     0.32156251    
    4.524000  1.7867926     0.35240729    
    4.524300  2.0202603     0.37760813    
    4.524600  1.9173367     0.36690204    
    4.524900  2.0411898     0.37764417    
    4.525200  1.9184174     0.36530557    
    4.525500  1.8760685     0.36394457    
    4.525800  1.9496352     0.37042005    
    4.526100  1.7063175     0.34623132    
    4.526400  1.9166079     0.36631507    
    4.526700  2.0458583     0.37834976    
    4.527000  1.8634549     0.36078101    
    4.527300  1.5750720     0.33371935    
    4.527600  1.9271476     0.36958786    
    4.527900  2.1616933     0.39299836    
    4.528200  2.2801949     0.40060762    
    4.528500  1.7819887     0.35318867    
    4.528800  1.4636683     0.31890815    
    4.529100  2.0650099     0.37822597    
    4.529400  2.0645511     0.37963019    
    4.529700  1.8580860     0.36374694    
    4.530000  1.9740249     0.37715792    
    4.530300  2.0490172     0.38492545    
    4.530600  2.0036907     0.37909170    
    4.530900  2.2108939     0.39760192    
    4.531200  2.1932156     0.39610049    
    4.531500  1.7074582     0.35192196    
    4.531800  1.7264132     0.35401091    
    4.532100  2.1148827     0.39060160    
    4.532400  2.1049090     0.38921101    
    4.532700  2.2971967     0.40553942    
    4.533000  2.3100021     0.40857766    
    4.533300  1.9209146     0.37667773    
    4.533600  1.8261731     0.36727567    
    4.533900  1.8293822     0.36857957    
    4.534200  1.7073504     0.35567259    
    4.534500  2.3364064     0.41286001    
    4.534800  2.1694905     0.39634628    
    4.535100  1.8673273     0.36849138    
    4.535400  2.1822827     0.39827989    
    4.535700  2.6254735     0.43788687    
    4.536000  2.4155797     0.42131265    
    4.536300  2.1282207     0.39500257    
    4.536600  2.2184280     0.40236562    
    4.536900  2.5893042     0.43317584    
    4.537200  2.5317743     0.43137509    
    4.537500  2.3814012     0.41868360    
    4.537800  2.5419007     0.43252480    
    4.538100  2.2524828     0.40546218    
    4.538400  2.1548008     0.39628742    
    4.538700  2.5261145     0.42926387    
    4.539000  2.1590595     0.39769615    
    4.539300  2.0877942     0.39173302    
    4.539600  2.2343144     0.40470194    
    4.539900  2.3138792     0.41242063    
    4.540200  2.2044000     0.40208581    
    4.540500  2.1844440     0.39790238    
    4.540800  1.8020404     0.36250237    
    4.541100  1.6753887     0.34955207    
    4.541400  1.9458686     0.37394322    
    4.541700  2.2037456     0.39637571    
    4.542000  2.1592041     0.39207500    
    4.542300  1.8415432     0.36396878    
    4.542600  2.0678658     0.38623683    
    4.542900  2.2274410     0.40128103    
    4.543200  1.8529311     0.36702041    
    4.543500  1.9115356     0.36999878    
    4.543800  1.9779764     0.37343004    
    4.544100  1.8010115     0.35650515    
    4.544400  1.5836751     0.33627340    
    4.544700  2.0933213     0.38704190    
    4.545000  2.7844298     0.44548747    
    4.545300  2.4299618     0.41383792    
    4.545600  1.8394728     0.35857861    
    4.545900  1.7362535     0.34755504    
    4.546200  1.6437800     0.33853808    
    4.546500  1.8713678     0.36120176    
    4.546800  1.8629882     0.36258082    
    4.547100  1.9252758     0.36969101    
    4.547400  1.5638458     0.33311920    
    4.547700  1.7133488     0.34892026    
    4.548000  2.1878902     0.39389137    
    4.548300  1.8163947     0.35843687    
    4.548600  1.9008641     0.36828406    
    4.548900  1.8121112     0.35851683    
    4.549200  1.9326893     0.36930241    
    4.549500  2.1107561     0.38661157    
    4.549800  1.8159690     0.35996701    
    4.550100  2.0672213     0.38227876    
    4.550400  2.0090966     0.37647927    
    4.550700  1.6734097     0.34461880    
    4.551000  2.2350209     0.39844544    
    4.551300  2.5192790     0.42475606    
    4.551600  2.0439216     0.38339664    
    4.551900  2.5324522     0.42569146    
    4.552200  2.4496921     0.41922681    
    4.552500  2.1052405     0.38957224    
    4.552800  2.3709841     0.41564580    
    4.553100  2.3965414     0.41956024    
    4.553400  2.0216448     0.38792103    
    4.553700  1.8757610     0.37261103    
    4.554000  1.8326897     0.36647405    
    4.554300  1.7781047     0.36033459    
    4.554600  1.3536603     0.31425478    
    4.554900  1.5336184     0.33441414    
    4.555200  1.9811131     0.37951078    
    4.555500  2.5605448     0.42924246    
    4.555800  2.2128745     0.40024469    
    4.556100  1.9125820     0.37247927    
    4.556400  2.1060947     0.39046461    
    4.556700  1.9173179     0.37046017    
    4.557000  1.9070135     0.36914788    
    4.557300  2.0440512     0.38320250    
    4.557600  2.0478371     0.38299551    
    4.557900  2.4522985     0.41679337    
    4.558200  2.3896803     0.41079228    
    4.558500  2.0284849     0.38004715    
    4.558800  2.2486903     0.40157979    
    4.559100  2.1847990     0.39700810    
    4.559400  2.1929796     0.39675115    
    4.559700  2.3140747     0.40731373    
    4.560000  2.2391315     0.40215198    
    4.560300  2.0526809     0.38442370    
    4.560600  1.9191972     0.37329778    
    4.560900  1.9948381     0.38007051    
    4.561200  1.9401349     0.37528773    
    4.561500  1.9052612     0.37178595    
    4.561800  2.1937479     0.39941429    
    4.562100  2.2730407     0.40519994    
    4.562400  2.1163281     0.39111962    
    4.562700  1.9988899     0.37880322    
    4.563000  2.0991808     0.38819247    
    4.563300  2.4559622     0.41894035    
    4.563600  2.5110831     0.42421544    
    4.563900  2.3432481     0.40949522    
    4.564200  2.3027365     0.40457925    
    4.564500  2.1213124     0.38878536    
    4.564800  2.4011776     0.41316657    
    4.565100  2.6585558     0.43330036    
    4.565400  2.0362646     0.37798925    
    4.565700  2.0507018     0.37807327    
    4.566000  2.1430454     0.38462184    
    4.566300  2.0383564     0.37633883    
    4.566600  2.4494561     0.41480834    
    4.566900  2.3197729     0.40750432    
    4.567200  2.4326432     0.41803719    
    4.567500  2.6899568     0.44056681    
    4.567800  2.9082945     0.45691394    
    4.568100  2.5102704     0.42347697    
    4.568400  2.3317035     0.40891667    
    4.568700  2.6091327     0.43224952    
    4.569000  2.6577985     0.43681852    
    4.569300  2.3939389     0.41441226    
    4.569600  1.8601280     0.36495292    
    4.569900  1.6768852     0.34540303    
    4.570200  2.4966796     0.41862437    
    4.570500  2.6399565     0.42716409    
    4.570800  1.9093668     0.36366954    
    4.571100  2.0947203     0.38470000    
    4.571400  2.1327899     0.39044689    
    4.571700  1.6147482     0.34043587    
    4.572000  1.6673661     0.34510637    
    4.572300  1.9674832     0.37249968    
    4.572600  1.9381691     0.36639061    
    4.572900  2.4798536     0.41339851    
    4.573200  2.5999071     0.42393893    
    4.573500  1.9637436     0.37211920    
    4.573800  2.2439170     0.39578376    
    4.574100  2.4587173     0.41334198    
    4.574400  2.6220018     0.42556417    
    4.574700  2.4255592     0.41187017    
    4.575000  2.1674488     0.39121417    
    4.575300  2.0676403     0.38286485    
    4.575600  1.9778332     0.37634979    
    4.575900  2.1519584     0.39119626    
    4.576200  2.1456527     0.38708940    
    4.576500  2.6093757     0.42605462    
    4.576800  2.9457106     0.45475170    
    4.577100  2.5751081     0.42441397    
    4.577400  2.1093304     0.38294399    
    4.577700  1.9680297     0.37098877    
    4.578000  2.0116473     0.37590508    
    4.578300  1.7452999     0.35042512    
    4.578600  1.7812765     0.35371734    
    4.578900  2.2259427     0.39582536    
    4.579200  2.2000549     0.39318451    
    4.579500  2.0090845     0.37559651    
    4.579800  1.9152010     0.36529508    
    4.580100  2.1635146     0.38530220    
    4.580400  2.5682151     0.41644780    
    4.580700  2.5121268     0.41329313    
    4.581000  2.4078988     0.40527257    
    4.581300  2.4647220     0.41166438    
    4.581600  2.4182250     0.41012093    
    4.581900  2.1690194     0.39003789    
    4.582200  2.0183640     0.37678907    
    4.582500  2.1337186     0.38579301    
    4.582800  2.0148869     0.37809606    
    4.583100  1.7643018     0.35331093    
    4.583400  2.1430542     0.38790975    
    4.583700  2.1500477     0.38890844    
    4.584000  2.0068038     0.37282702    
    4.584300  2.2023140     0.38964623    
    4.584600  2.2017513     0.38907204    
    4.584900  2.3166950     0.39915818    
    4.585200  2.2630922     0.39543463    
    4.585500  2.0637376     0.37786098    
    4.585800  2.4553912     0.41468534    
    4.586100  3.0052292     0.45530127    
    4.586400  2.5950233     0.42381094    
    4.586700  2.2190623     0.39320647    
    4.587000  2.4116198     0.41011632    
    4.587300  2.1893274     0.38984299    
    4.587600  2.1691736     0.38898806    
    4.587900  2.0919069     0.38043877    
    4.588200  2.2665513     0.39474125    
    4.588500  1.8969125     0.35979635    
    4.588800  1.8492011     0.35286824    
    4.589100  2.2634453     0.38814587    
    4.589400  2.6638614     0.42101236    
    4.589700  2.4035492     0.40097848    
    4.590000  2.0777488     0.37375369    
    4.590300  1.9368481     0.36375143    
    4.590600  2.0833044     0.37661576    
    4.590900  2.3139980     0.39712602    
    4.591200  2.2829118     0.39420631    
    4.591500  2.2469572     0.39163207    
    4.591800  2.2905855     0.39435985    
    4.592100  2.1447649     0.38309531    
    4.592400  2.0182281     0.37030937    
    4.592700  1.9541221     0.36287863    
    4.593000  2.4291769     0.40245010    
    4.593300  2.0734218     0.37514023    
    4.593600  1.9575727     0.36674017    
    4.593900  2.2750754     0.39500009    
    4.594200  2.5477734     0.41724201    
    4.594500  2.7940342     0.43542287    
    4.594800  2.5696629     0.41930256    
    4.595100  2.5447093     0.41986944    
    4.595400  2.2941396     0.39944534    
    4.595700  2.1480165     0.38724104    
    4.596000  2.2679195     0.39620807    
    4.596300  2.2507207     0.39430260    
    4.596600  2.4636364     0.41479943    
    4.596900  2.2369458     0.39910853    
    4.597200  1.8930719     0.36988367    
    4.597500  2.1826732     0.39777594    
    4.597800  2.7213593     0.44247385    
    4.598100  2.6252419     0.43348217    
    4.598400  2.3763838     0.40932605    
    4.598700  2.0548246     0.37899334    
    4.599000  2.0313634     0.37556285    
    4.599300  2.1135423     0.38217969    
    4.599600  1.8320470     0.35722305    
    4.599900  2.4793300     0.41464137    
    4.600200  2.4726541     0.41411644    
    4.600500  1.6236376     0.33635264    
    4.600800  1.9737848     0.37230152    
    4.601100  2.1879587     0.39425857    
    4.601400  2.0827399     0.38688537    
    4.601700  2.6663656     0.43793037    
    4.602000  2.5362159     0.42964666    
    4.602300  2.7498491     0.44679734    
    4.602600  2.4678075     0.42167749    
    4.602900  2.2742765     0.40430659    
    4.603200  2.0785823     0.38499141    
    4.603500  2.1624478     0.39188079    
    4.603800  2.1970031     0.39249474    
    4.604100  1.5587133     0.33395684    
    4.604400  1.7822499     0.35704867    
    4.604700  2.1385391     0.38809696    
    4.605000  2.0479593     0.37825164    
    4.605300  1.9771246     0.36863565    
    4.605600  2.4412702     0.40940690    
    4.605900  2.5062824     0.41616723    
    4.606200  2.2072145     0.39375301    
    4.606500  2.1085350     0.38464546    
    4.606800  2.3577188     0.40489789    
    4.607100  2.3406827     0.40122005    
    4.607400  2.1321264     0.38447736    
    4.607700  2.2567203     0.39702529    
    4.608000  2.3615877     0.40766810    
    4.608300  2.4323650     0.41250376    
    4.608600  2.0160254     0.37473315    
    4.608900  2.0517427     0.37718983    
    4.609200  2.3964458     0.40732158    
    4.609500  2.5291920     0.41966597    
    4.609800  2.0696664     0.38331173    
    4.610100  1.8916806     0.36740193    
    4.610400  1.9857921     0.37732096    
    4.610700  2.3252957     0.41001000    
    4.611000  2.4289299     0.42172810    
    4.611300  2.3513144     0.41510790    
    4.611600  2.2413806     0.40505004    
    4.611900  2.0631936     0.38488796    
    4.612200  2.4850855     0.42073747    
    4.612500  2.4834192     0.41861163    
    4.612800  2.1357569     0.38730313    
    4.613100  2.3462486     0.40599410    
    4.613400  2.2565809     0.40032237    
    4.613700  1.7404154     0.35359889    
    4.614000  1.9473768     0.37418331    
    4.614300  2.1618033     0.39618535    
    4.614600  2.1551332     0.39739820    
    4.614900  2.6205027     0.43913094    
    4.615200  2.6264413     0.44126235    
    4.615500  2.1667201     0.40155332    
    4.615800  2.3686653     0.41788419    
    4.616100  2.7379980     0.44889638    
    4.616400  2.4604698     0.42396332    
    4.616700  2.2513274     0.40581602    
    4.617000  2.0095869     0.38170568    
    4.617300  1.8631304     0.36643601    
    4.617600  2.1166714     0.38988949    
    4.617900  2.3997288     0.41536031    
    4.618200  1.9501284     0.37541842    
    4.618500  2.0956661     0.39329826    
    4.618800  2.2045086     0.40468762    
    4.619100  2.3098735     0.41656727    
    4.619400  2.0895403     0.39525470    
    4.619700  2.0808375     0.39286202    
    4.620000  1.9661417     0.38261050    
    4.620300  1.7840904     0.36397729    
    4.620600  1.8758811     0.37309785    
    4.620900  2.0611666     0.39152665    
    4.621200  2.2558052     0.41129960    
    4.621500  2.3929684     0.42236621    
    4.621800  2.4912077     0.42937978    
    4.622100  2.5336131     0.43000821    
    4.622400  2.6636891     0.44065412    
    4.622700  2.3303983     0.41202066    
    4.623000  2.0731610     0.38801932    
    4.623300  2.2485020     0.40378770    
    4.623600  2.4062937     0.41799921    
    4.623900  2.1566463     0.39597204    
    4.624200  2.4260856     0.41877431    
    4.624500  2.3733601     0.41398950    
    4.624800  2.1647168     0.39387911    
    4.625100  2.4582669     0.42031351    
    4.625400  2.4209769     0.41864656    
    4.625700  2.3239727     0.41266442    
    4.626000  2.1141439     0.39434469    
    4.626300  2.1241570     0.39457175    
    4.626600  2.7347173     0.44511147    
    4.626900  2.9624349     0.46229044    
    4.627200  2.8197964     0.45043793    
    4.627500  2.6499510     0.43764779    
    4.627800  2.6189174     0.43383476    
    4.628100  2.1238096     0.38928552    
    4.628400  1.8781827     0.36410289    
    4.628700  2.0317378     0.37677862    
    4.629000  2.1985499     0.39103898    
    4.629300  2.3661965     0.40690212    
    4.629600  2.1439029     0.38770756    
    4.629900  2.1324459     0.38756709    
    4.630200  2.3467349     0.40327159    
    4.630500  2.4795281     0.41132731    
    4.630800  2.1028060     0.37728058    
    4.631100  2.1166138     0.37882609    
    4.631400  2.0521106     0.37395881    
    4.631700  2.2330888     0.39158234    
    4.632000  2.6503081     0.42573572    
    4.632300  2.5668800     0.41879516    
    4.632600  2.2294961     0.39157625    
    4.632900  2.2966892     0.39932219    
    4.633200  2.6987184     0.43131082    
    4.633500  3.1795834     0.47017924    
    4.633800  2.7460226     0.43770190    
    4.634100  2.3859350     0.40816297    
    4.634400  2.2729116     0.39670772    
    4.634700  2.3814250     0.40780232    
    4.635000  2.9165059     0.44946716    
    4.635300  2.6504376     0.42968297    
    4.635600  2.3859887     0.41065484    
    4.635900  2.6918427     0.43698546    
    4.636200  3.0184313     0.46146275    
    4.636500  2.2500848     0.39893092    
    4.636800  1.8277181     0.36037641    
    4.637100  1.9245014     0.36836769    
    4.637400  2.3919360     0.40953188    
    4.637700  2.8703141     0.44657334    
    4.638000  2.4180610     0.41048708    
    4.638300  2.2180925     0.39459243    
    4.638600  2.0252298     0.37720202    
    4.638900  1.5057719     0.32477698    
    4.639200  1.2530480     0.29717975    
    4.639500  1.7167328     0.34713525    
    4.639800  2.3954009     0.41128443    
    4.640100  2.7098499     0.43791944    
    4.640400  2.5105288     0.42420273    
    4.640700  2.4996545     0.42299147    
    4.641000  2.4466168     0.41865976    
    4.641300  2.3543300     0.40763063    
    4.641600  2.2009361     0.39462785    
    4.641900  2.0383272     0.37777208    
    4.642200  2.1476834     0.38837673    
    4.642500  2.5742085     0.42574852    
    4.642800  3.1426683     0.47126653    
    4.643100  2.8109359     0.44618357    
    4.643400  2.3540980     0.40969657    
    4.643700  2.3312724     0.40789427    
    4.644000  2.0874498     0.38764478    
    4.644300  2.3915508     0.41426670    
    4.644600  2.5424194     0.42620430    
    4.644900  2.4726057     0.41961923    
    4.645200  2.4702220     0.41845435    
    4.645500  2.5045116     0.42026872    
    4.645800  2.4086792     0.41199223    
    4.646100  2.3560977     0.40783679    
    4.646400  2.5607988     0.42849826    
    4.646700  2.6583571     0.43802801    
    4.647000  2.4864065     0.42336110    
    4.647300  2.5114030     0.42351061    
    4.647600  2.3781942     0.40999466    
    4.647900  1.9006603     0.36652997    
    4.648200  1.6090219     0.33625300    
    4.648500  1.9556895     0.37354903    
    4.648800  2.1601079     0.39552566    
    4.649100  2.4638737     0.42341035    
    4.649400  2.3902701     0.41697485    
    4.649700  2.2470406     0.40653385    
    4.650000  1.8865629     0.37213089    
    4.650300  1.9912467     0.37925742    
    4.650600  2.7690375     0.44435880    
    4.650900  2.7856774     0.44689181    
    4.651200  3.1251031     0.47343155    
    4.651500  2.8526634     0.45309676    
    4.651800  2.4631314     0.41914257    
    4.652100  2.4616674     0.41798211    
    4.652400  2.4006486     0.41191831    
    4.652700  2.2328688     0.39894988    
    4.653000  2.5576191     0.42853024    
    4.653300  2.3120516     0.40691578    
    4.653600  1.9654483     0.37469410    
    4.653900  2.3494905     0.40670310    
    4.654200  2.2715493     0.39817761    
    4.654500  2.1087470     0.38430493    
    4.654800  2.2100491     0.39470556    
    4.655100  2.5128467     0.42293745    
    4.655400  2.2081422     0.39762784    
    4.655700  1.8492338     0.36439977    
    4.656000  2.7508939     0.44194157    
    4.656300  2.9247857     0.45519415    
    4.656600  2.8986430     0.45468113    
    4.656900  2.5691251     0.43038999    
    4.657200  2.2658785     0.40519817    
    4.657500  2.9900865     0.46337516    
    4.657800  2.6241014     0.43189536    
    4.658100  2.1581913     0.39112675    
    4.658400  2.4270301     0.41282213    
    4.658700  2.4540450     0.41563383    
    4.659000  2.5179738     0.42196823    
    4.659300  2.4442577     0.41746876    
    4.659600  2.3648749     0.41093339    
    4.659900  2.5848997     0.42873084    
    4.660200  2.6672927     0.43560143    
    4.660500  2.3717484     0.41178269    
    4.660800  2.6163395     0.43416511    
    4.661100  2.8538182     0.45248069    
    4.661400  2.5142373     0.42348475    
    4.661700  2.0628258     0.38027040    
    4.662000  1.7608206     0.35160969    
    4.662300  1.9469971     0.37047998    
    4.662600  1.7761876     0.35766326    
    4.662900  2.0041602     0.38233109    
    4.663200  2.5282848     0.42898641    
    4.663500  2.7264616     0.44568973    
    4.663800  2.9701484     0.46460777    
    4.664100  2.5319777     0.42730894    
    4.664400  2.3343597     0.41114118    
    4.664700  2.2781414     0.40743330    
    4.665000  2.5783001     0.43179751    
    4.665300  2.5576044     0.42654565    
    4.665600  2.3153197     0.40613173    
    4.665900  2.4815182     0.42017355    
    4.666200  2.4184048     0.41659982    
    4.666500  2.2654893     0.40625639    
    4.666800  2.6303590     0.44056113    
    4.667100  2.5413133     0.43533691    
    4.667400  2.1632852     0.40146065    
    4.667700  2.3461654     0.41655991    
    4.668000  2.4462159     0.42376297    
    4.668300  2.7409473     0.44478875    
    4.668600  2.4012314     0.41334917    
    4.668900  1.7672393     0.35468112    
    4.669200  1.8560855     0.36389619    
    4.669500  2.5436781     0.42625147    
    4.669800  2.1217110     0.39128124    
    4.670100  2.0066467     0.38225694    
    4.670400  2.3101417     0.40810692    
    4.670700  2.3770413     0.41714829    
    4.671000  2.4856726     0.42646231    
    4.671300  2.8529286     0.45558300    
    4.671600  2.8211722     0.45331571    
    4.671900  2.7547609     0.44652519    
    4.672200  2.4920054     0.42332606    
    4.672500  2.3372117     0.41032788    
    4.672800  2.2332125     0.40206923    
    4.673100  2.0859081     0.38915790    
    4.673400  1.7677174     0.35879271    
    4.673700  2.0968576     0.39172936    
    4.674000  2.2389723     0.40531993    
    4.674300  2.4383610     0.42149986    
    4.674600  3.0673969     0.47348342    
    4.674900  3.0249271     0.47054987    
    4.675200  2.7306337     0.44797617    
    4.675500  2.6837971     0.44535089    
    4.675800  2.6933351     0.44714917    
    4.676100  2.4147003     0.42415335    
    4.676400  2.4388416     0.42744275    
    4.676700  2.4600808     0.43007107    
    4.677000  2.6399214     0.44500471    
    4.677300  2.5984960     0.43648504    
    4.677600  2.6196172     0.43498116    
    4.677900  3.0140451     0.46221453    
    4.678200  3.3181398     0.48265658    
    4.678500  2.8699250     0.45060769    
    4.678800  2.3365073     0.40903007    
    4.679100  2.5859811     0.43125146    
    4.679400  2.8166982     0.45068650    
    4.679700  2.9604625     0.46245207    
    4.680000  2.4389614     0.42111485    
    4.680300  2.0532606     0.38842073    
    4.680600  2.4004559     0.42132413    
    4.680900  2.6280030     0.44311491    
    4.681200  2.8900399     0.46548411    
    4.681500  2.8471886     0.46147053    
    4.681800  2.3079288     0.41604740    
    4.682100  2.1059637     0.39725407    
    4.682400  2.2195523     0.40562255    
    4.682700  2.1117815     0.39517243    
    4.683000  2.2764115     0.40959391    
    4.683300  2.7973198     0.45319026    
    4.683600  2.6701493     0.44009282    
    4.683900  2.3226960     0.41009853    
    4.684200  2.1352761     0.39312904    
    4.684500  2.5090857     0.42633691    
    4.684800  2.9733089     0.46777888    
    4.685100  3.0350108     0.47339011    
    4.685400  2.5296809     0.43330488    
    4.685700  2.6101365     0.43972155    
    4.686000  2.4084612     0.42291538    
    4.686300  2.2336877     0.40780132    
    4.686600  2.2704956     0.40861097    
    4.686900  2.6470466     0.43927207    
    4.687200  2.6625242     0.44052642    
    4.687500  2.2349286     0.40574092    
    4.687800  2.1767338     0.39854879    
    4.688100  2.5135812     0.42751297    
    4.688400  2.5767823     0.43026023    
    4.688700  2.5835435     0.42933066    
    4.689000  2.3158144     0.40594644    
    4.689300  2.2947557     0.40539216    
    4.689600  2.2809262     0.40657401    
    4.689900  2.2665641     0.40393609    
    4.690200  2.2484272     0.40361406    
    4.690500  2.2261536     0.40283686    
    4.690800  2.3742496     0.41543056    
    4.691100  2.2499328     0.40457433    
    4.691400  2.2495731     0.40377601    
    4.691700  2.4219920     0.41867006    
    4.692000  2.4296030     0.41731083    
    4.692300  2.2269318     0.39957992    
    4.692600  2.2816790     0.40260982    
    4.692900  2.6399120     0.43348992    
    4.693200  2.5130300     0.42265659    
    4.693500  2.1603664     0.39340769    
    4.693800  2.0360983     0.38381111    
    4.694100  2.3500002     0.41086140    
    4.694400  2.7966737     0.44794831    
    4.694700  2.4278981     0.41648158    
    4.695000  2.3727478     0.41160460    
    4.695300  2.4393586     0.41614988    
    4.695600  2.5728742     0.42751512    
    4.695900  2.9115710     0.45541290    
    4.696200  2.7310632     0.44075531    
    4.696500  2.1426880     0.38901205    
    4.696800  2.0548375     0.38085721    
    4.697100  1.7980628     0.35663756    
    4.697400  2.0463043     0.37924284    
    4.697700  2.3529055     0.40712345    
    4.698000  2.6326393     0.43020654    
    4.698300  2.4220281     0.41318825    
    4.698600  2.3923353     0.41001061    
    4.698900  2.6617938     0.43147202    
    4.699200  2.8231841     0.44335791    
    4.699500  2.3930794     0.40910279    
    4.699800  1.7355464     0.34856826    
    4.700100  2.4979138     0.41644513    
    4.700400  2.8449484     0.44336548    
    4.700700  2.5292326     0.42026849    
    4.701000  2.5385752     0.42306067    
    4.701300  2.6734143     0.43462565    
    4.701600  2.6059092     0.42615247    
    4.701900  3.0628746     0.46079936    
    4.702200  2.4370405     0.41013209    
    4.702500  2.6532950     0.43172197    
    4.702800  2.6092012     0.43258802    
    4.703100  2.6143736     0.43554691    
    4.703400  2.5981059     0.43456099    
    4.703700  2.5189195     0.42590525    
    4.704000  2.5813611     0.43041661    
    4.704300  2.6240178     0.43459447    
    4.704600  2.4829091     0.42315535    
    4.704900  2.6838951     0.43574957    
    4.705200  2.6965347     0.43324287    
    4.705500  2.5591792     0.41838363    
    4.705800  2.4511437     0.40677023    
    4.706100  3.0132307     0.45226898    
    4.706400  2.9947775     0.45428921    
    4.706700  1.9447017     0.37053945    
    4.707000  2.4052003     0.41356834    
    4.707300  2.9972098     0.45973456    
    4.707600  2.4052517     0.41134462    
    4.707900  2.4922310     0.41787468    
    4.708200  2.4618314     0.41632733    
    4.708500  2.1714480     0.39169099    
    4.708800  1.9290583     0.37004617    
    4.709100  2.2932939     0.40448721    
    4.709400  2.3245917     0.40854590    
    4.709700  2.3085116     0.40765297    
    4.710000  2.6424711     0.43647327    
    4.710300  2.7367998     0.44554338    
    4.710600  2.7242413     0.44570818    
    4.710900  2.5987372     0.43428774    
    4.711200  2.2860327     0.40593368    
    4.711500  2.2267421     0.39986970    
    4.711800  2.0351168     0.38118593    
    4.712100  2.0559019     0.38065843    
    4.712400  1.9036276     0.36512993    
    4.712700  2.1441318     0.38984591    
    4.713000  2.4239439     0.41417980    
    4.713300  2.4547915     0.41862845    
    4.713600  2.3897351     0.41307666    
    4.713900  2.4791319     0.42134378    
    4.714200  2.3033274     0.40889189    
    4.714500  2.3130287     0.41102256    
    4.714800  2.5860866     0.43437594    
    4.715100  2.8526545     0.45571166    
    4.715400  2.5418662     0.42761994    
    4.715700  2.6017410     0.43150155    
    4.716000  2.8232923     0.44898589    
    4.716300  2.6339745     0.43551961    
    4.716600  2.7303843     0.44442822    
    4.716900  2.5320796     0.43056619    
    4.717200  2.3899182     0.42006041    
    4.717500  2.4061802     0.42177714    
    4.717800  2.3082688     0.41385558    
    4.718100  2.6088366     0.43977586    
    4.718400  2.5525608     0.43405409    
    4.718700  2.7691580     0.45520329    
    4.719000  2.6867183     0.44408425    
    4.719300  2.5846827     0.43493683    
    4.719600  2.8795882     0.45692093    
    4.719900  2.4191111     0.41861389    
    4.720200  2.0737316     0.38550989    
    4.720500  2.3642300     0.40855214    
    4.720800  2.4536304     0.41565250    
    4.721100  2.6849990     0.43558089    
    4.721400  2.4947746     0.42131901    
    4.721700  2.9393639     0.46136189    
    4.722000  3.3270118     0.49060778    
    4.722300  2.7869913     0.45010578    
    4.722600  2.9398323     0.46335506    
    4.722900  2.8466761     0.45629800    
    4.723200  2.6604086     0.44223484    
    4.723500  2.5173736     0.43301441    
    4.723800  3.1094837     0.48044914    
    4.724100  3.2200359     0.48778236    
    4.724400  2.8272904     0.45718370    
    4.724700  2.6408425     0.44243732    
    4.725000  2.4792270     0.43094169    
    4.725300  3.0435172     0.47954613    
    4.725600  3.0372464     0.48213127    
    4.725900  3.1984570     0.49565783    
    4.726200  2.5463513     0.44388834    
    4.726500  2.2005815     0.41189461    
    4.726800  3.1523637     0.48951666    
    4.727100  3.0516432     0.48004674    
    4.727400  2.9870413     0.47540676    
    4.727700  2.5151543     0.43597032    
    4.728000  2.4160212     0.42332836    
    4.728300  2.4809816     0.42894255    
    4.728600  2.2479356     0.40900027    
    4.728900  2.4883712     0.43024710    
    4.729200  2.5570746     0.43561352    
    4.729500  2.9983996     0.47291388    
    4.729800  2.8832017     0.46500101    
    4.730100  2.5775692     0.44013416    
    4.730400  2.5262653     0.43625378    
    4.730700  2.4839882     0.43447220    
    4.731000  2.2861247     0.41792622    
    4.731300  2.5805987     0.44310118    
    4.731600  2.6839696     0.45216392    
    4.731900  2.5125094     0.43580820    
    4.732200  3.2103219     0.48893365    
    4.732500  3.5681362     0.51512362    
    4.732800  3.1053526     0.48111106    
    4.733100  2.6502556     0.44461751    
    4.733400  2.7587530     0.45306401    
    4.733700  2.6382550     0.44362402    
    4.734000  2.5874787     0.43610832    
    4.734300  2.7670227     0.45109542    
    4.734600  2.8990367     0.45953367    
    4.734900  2.1735083     0.39875668    
    4.735200  2.2707983     0.40846190    
    4.735500  2.4322961     0.42129287    
    4.735800  2.4832005     0.42424758    
    4.736100  2.2408337     0.40079198    
    4.736400  2.0458968     0.38578261    
    4.736700  2.4540582     0.42205283    
    4.737000  2.3908313     0.41873502    
    4.737300  2.5257415     0.43081966    
    4.737600  2.5652396     0.43151624    
    4.737900  2.3335525     0.40932527    
    4.738200  2.6405771     0.43123349    
    4.738500  2.6487264     0.43098587    
    4.738800  2.3534060     0.40744235    
    4.739100  2.6155074     0.43255204    
    4.739400  2.3498839     0.40829479    
    4.739700  2.1559346     0.39174398    
    4.740000  2.6545260     0.43145063    
    4.740300  2.9342808     0.45251257    
    4.740600  2.9040589     0.45036959    
    4.740900  2.6015926     0.42737673    
    4.741200  2.7853135     0.44338541    
    4.741500  3.2426298     0.47641817    
    4.741800  3.0368427     0.45959522    
    4.742100  1.7689073     0.34951552    
    4.742400  2.1068699     0.38150280    
    4.742700  3.2040214     0.47018699    
    4.743000  2.9782580     0.45535073    
    4.743300  2.4180945     0.41079669    
    4.743600  2.2350649     0.39345882    
    4.743900  2.1771698     0.38707747    
    4.744200  2.3612501     0.40483789    
    4.744500  2.3234115     0.40275352    
    4.744800  2.2882763     0.40253468    
    4.745100  2.6414157     0.43110867    
    4.745400  3.0108161     0.45961017    
    4.745700  2.2675221     0.40007011    
    4.746000  1.8901246     0.36460549    
    4.746300  2.2448346     0.39607277    
    4.746600  2.6912350     0.43392659    
    4.746900  2.4524300     0.41249585    
    4.747200  2.1872089     0.38991908    
    4.747500  2.8288858     0.44329402    
    4.747800  2.9645985     0.45541431    
    4.748100  2.7817050     0.44407471    
    4.748400  2.7631828     0.44366344    
    4.748700  2.6846701     0.43581423    
    4.749000  2.5497504     0.42428453    
    4.749300  2.3320285     0.40399677    
    4.749600  2.1454733     0.38539994    
    4.749900  1.9435395     0.36910478    
    4.750200  2.2816741     0.40329110    
    4.750500  2.8487583     0.45101562    
    4.750800  2.6764542     0.43881951    
    4.751100  2.4384020     0.41838346    
    4.751400  2.1469639     0.39212687    
    4.751700  2.1336910     0.39148146    
    4.752000  2.1311657     0.39124307    
    4.752300  2.6140087     0.43174987    
    4.752600  2.8985858     0.45194717    
    4.752900  2.7571180     0.43978357    
    4.753200  2.5697443     0.42144429    
    4.753500  2.6131908     0.42503269    
    4.753800  2.4893997     0.41394121    
    4.754100  2.1971268     0.38847659    
    4.754400  2.3767815     0.40319396    
    4.754700  2.5665691     0.41970429    
    4.755000  2.3075461     0.39801999    
    4.755300  2.2932906     0.39903395    
    4.755600  2.6643623     0.43194762    
    4.755900  2.8041858     0.44468775    
    4.756200  2.8765115     0.44696118    
    4.756500  2.7948724     0.44096856    
    4.756800  2.8015279     0.44272732    
    4.757100  2.8713745     0.44763730    
    4.757400  2.6783246     0.43257200    
    4.757700  2.7364131     0.43501300    
    4.758000  2.8249837     0.43913144    
    4.758300  2.9526577     0.44787879    
    4.758600  2.0505096     0.37721269    
    4.758900  2.4345959     0.41202009    
    4.759200  2.8208737     0.44533864    
    4.759500  2.6905089     0.43810074    
    4.759800  2.7508507     0.44374228    
    4.760100  2.4450978     0.41543881    
    4.760400  2.2336785     0.39626051    
    4.760700  2.9580238     0.45317070    
    4.761000  2.7366843     0.43429714    
    4.761300  2.8547078     0.44168368    
    4.761600  2.9542177     0.44716057    
    4.761900  2.6723985     0.42636045    
    4.762200  2.2667723     0.39523787    
    4.762500  2.3681120     0.40663715    
    4.762800  2.7106973     0.43766515    
    4.763100  2.6478015     0.43481304    
    4.763400  2.6213482     0.43236675    
    4.763700  2.6602293     0.43647132    
    4.764000  2.3551446     0.41371426    
    4.764300  2.1641002     0.39716118    
    4.764600  2.5873146     0.43235525    
    4.764900  3.1570503     0.47458319    
    4.765200  3.0196749     0.46325853    
    4.765500  2.8847493     0.45015121    
    4.765800  2.9637080     0.45508606    
    4.766100  2.7735750     0.43963787    
    4.766400  2.4439131     0.41073962    
    4.766700  2.4649722     0.41144598    
    4.767000  2.5759807     0.42006272    
    4.767300  2.3757339     0.40701477    
    4.767600  2.7259428     0.43777379    
    4.767900  2.8826672     0.45400448    
    4.768200  2.4716839     0.42425636    
    4.768500  2.2546633     0.40720693    
    4.768800  2.1880782     0.39812126    
    4.769100  2.2255153     0.40325652    
    4.769400  2.2153302     0.40146782    
    4.769700  2.5601927     0.43197245    
    4.770000  2.9691436     0.46509664    
    4.770300  2.8863937     0.45807853    
    4.770600  2.7485204     0.44489980    
    4.770900  2.6434173     0.43501074    
    4.771200  2.6020472     0.43074988    
    4.771500  3.0674533     0.46395643    
    4.771800  2.8252941     0.44693345    
    4.772100  2.6367211     0.43301463    
    4.772400  2.6058070     0.42773831    
    4.772700  2.5610994     0.42451643    
    4.773000  3.0606200     0.46617597    
    4.773300  3.1172865     0.46931182    
    4.773600  2.9442236     0.45590052    
    4.773900  3.3400508     0.48476101    
    4.774200  3.1300675     0.47234216    
    4.774500  2.4209900     0.41789465    
    4.774800  2.0850272     0.39047861    
    4.775100  2.5353027     0.42889893    
    4.775400  2.8773333     0.45522890    
    4.775700  2.8569097     0.45096422    
    4.776000  3.3003478     0.48336833    
    4.776300  3.4719859     0.49624917    
    4.776600  2.7519991     0.44160467    
    4.776900  2.6855409     0.43407405    
    4.777200  2.5852854     0.42369880    
    4.777500  2.5017636     0.41578137    
    4.777800  2.8418137     0.44503028    
    4.778100  3.0851927     0.46546996    
    4.778400  2.8964505     0.45237712    
    4.778700  2.0142624     0.37708417    
    4.779000  2.2939321     0.40351134    
    4.779300  3.0799352     0.46653554    
    4.779600  2.9861027     0.46149816    
    4.779900  2.9993762     0.46327250    
    4.780200  2.8484511     0.45500526    
    4.780500  2.4052338     0.41932590    
    4.780800  2.3020317     0.40894911    
    4.781100  2.4795663     0.42486341    
    4.781400  2.8984130     0.45965360    
    4.781700  3.3097411     0.49199802    
    4.782000  3.1049929     0.47599747    
    4.782300  2.9029900     0.46082668    
    4.782600  2.8323622     0.45290878    
    4.782900  2.7242650     0.44296063    
    4.783200  2.4264350     0.41857934    
    4.783500  2.5417436     0.42841139    
    4.783800  2.9973865     0.46552182    
    4.784100  3.1268807     0.47623432    
    4.784400  2.7707016     0.45006576    
    4.784700  2.6317021     0.43993530    
    4.785000  2.5458562     0.43311595    
    4.785300  2.4760188     0.42694781    
    4.785600  2.6081180     0.43687642    
    4.785900  3.0044154     0.46479754    
    4.786200  2.6949043     0.44000500    
    4.786500  2.1549367     0.39403874    
    4.786800  2.0109663     0.38041280    
    4.787100  2.5058952     0.42455080    
    4.787400  2.6699909     0.43657468    
    4.787700  3.2284665     0.48009286    
    4.788000  2.6018093     0.43296891    
    4.788300  2.7508803     0.44588806    
    4.788600  3.1573011     0.47869391    
    4.788900  2.6641879     0.43963158    
    4.789200  2.5265140     0.42849557    
    4.789500  2.3368835     0.41241992    
    4.789800  2.5291391     0.42842920    
    4.790100  2.7618516     0.44614802    
    4.790400  2.5869249     0.43230486    
    4.790700  2.4661269     0.42054818    
    4.791000  2.5057106     0.42386632    
    4.791300  2.6789379     0.43489585    
    4.791600  2.3846907     0.41013354    
    4.791900  1.9153652     0.36691614    
    4.792200  2.2245322     0.39674867    
    4.792500  2.7940306     0.44528339    
    4.792800  3.0445278     0.46383407    
    4.793100  2.4993125     0.41943607    
    4.793400  2.1943315     0.39505140    
    4.793700  2.2132193     0.39722226    
    4.794000  2.3840916     0.41231010    
    4.794300  2.8444183     0.45024972    
    4.794600  2.8250448     0.44731728    
    4.794900  2.2580076     0.39742291    
    4.795200  2.3178360     0.39985805    
    4.795500  3.0202317     0.45531123    
    4.795800  2.5759191     0.42039307    
    4.796100  2.3663672     0.40313700    
    4.796400  3.0511644     0.46012829    
    4.796700  2.8671764     0.44817531    
    4.797000  2.6561604     0.43318498    
    4.797300  2.3669732     0.40937479    
    4.797600  2.4213757     0.41513294    
    4.797900  2.9241318     0.45600984    
    4.798200  3.0290790     0.46698248    
    4.798500  2.8039869     0.45003146    
    4.798800  3.0167271     0.46302353    
    4.799100  3.0692119     0.46730847    
    4.799400  2.6673743     0.43575324    
    4.799700  2.8412495     0.44752634    
    4.800000  2.5105657     0.41815560    
    4.800300  2.7016313     0.43027500    
    4.800600  2.7592940     0.43279518    
    4.800900  2.2716326     0.39380692    
    4.801200  2.7314653     0.43404406    
    4.801500  2.4573034     0.41159617    
    4.801800  2.5900330     0.42231731    
    4.802100  3.1450363     0.46372999    
    4.802400  2.8209047     0.44199183    
    4.802700  2.6091915     0.42837355    
    4.803000  2.6740025     0.43535279    
    4.803300  2.6853561     0.43729164    
    4.803600  2.8856238     0.45175237    
    4.803900  3.3202970     0.48118468    
    4.804200  3.1637106     0.46882383    
    4.804500  2.1818354     0.39033831    
    4.804800  2.5542463     0.42304118    
    4.805100  2.7054842     0.43411564    
    4.805400  2.7943816     0.44374164    
    4.805700  2.8998655     0.45171119    
    4.806000  2.6196450     0.42951570    
    4.806300  2.7744739     0.44115549    
    4.806600  3.0840666     0.46991978    
    4.806900  2.7936542     0.44804153    
    4.807200  2.9479797     0.46121445    
    4.807500  3.3478653     0.48976662    
    4.807800  3.3858157     0.49008172    
    4.808100  2.7388332     0.43955846    
    4.808400  2.5173135     0.42288442    
    4.808700  2.3081904     0.40487908    
    4.809000  2.3049146     0.40475740    
    4.809300  2.5472815     0.42300348    
    4.809600  2.7893450     0.44101335    
    4.809900  3.0788901     0.46063807    
    4.810200  2.6156912     0.42770194    
    4.810500  2.5866238     0.42553897    
    4.810800  2.7817853     0.44032232    
    4.811100  2.5510716     0.42403815    
    4.811400  2.2386448     0.39740173    
    4.811700  2.6871166     0.43199373    
    4.812000  2.6064660     0.42556720    
    4.812300  2.5809806     0.42570755    
    4.812600  2.4696043     0.41723996    
    4.812900  2.5386617     0.42458218    
    4.813200  2.1092101     0.38546412    
    4.813500  2.1159485     0.38678038    
    4.813800  3.0645428     0.46311151    
    4.814100  2.8072884     0.44371023    
    4.814400  2.4638934     0.41669959    
    4.814700  2.5479060     0.42315869    
    4.815000  2.5907410     0.42547699    
    4.815300  2.2540991     0.39371973    
    4.815600  2.5818572     0.42077333    
    4.815900  2.4429474     0.40852401    
    4.816200  2.3515622     0.40209925    
    4.816500  3.0720115     0.45645294    
    4.816800  2.7505433     0.43230769    
    4.817100  2.5342130     0.41798227    
    4.817400  2.3770259     0.40623821    
    4.817700  2.5745492     0.42405842    
    4.818000  2.3181807     0.40261332    
    4.818300  2.4227246     0.40989390    
    4.818600  2.8849059     0.44271125    
    4.818900  2.5344296     0.41384969    
    4.819200  2.4298891     0.40547743    
    4.819500  2.6070837     0.42127526    
    4.819800  2.2659560     0.39248190    
    4.820100  2.6275812     0.42202878    
    4.820400  2.6829407     0.42643248    
    4.820700  2.3244274     0.39641495    
    4.821000  2.5974488     0.41790855    
    4.821300  2.4916760     0.40912807    
    4.821600  2.4461700     0.40634919    
    4.821900  2.6781951     0.42346965    
    4.822200  2.8607184     0.43821594    
    4.822500  3.3468056     0.47544839    
    4.822800  3.5355474     0.48904109    
    4.823100  3.1641574     0.46423123    
    4.823400  3.0316994     0.45465589    
    4.823700  2.9424831     0.45053302    
    4.824000  3.2120028     0.46981952    
    4.824300  3.1998007     0.47144886    
    4.824600  3.2136679     0.47244683    
    4.824900  3.3357154     0.48104191    
    4.825200  3.1390137     0.46905670    
    4.825500  2.8506605     0.44656074    
    4.825800  2.9466751     0.45389260    
    4.826100  2.9909588     0.45614428    
    4.826400  3.0791358     0.46169489    
    4.826700  2.8868932     0.44517493    
    4.827000  2.4882800     0.41492344    
    4.827300  2.5506043     0.42185303    
    4.827600  2.7754742     0.43886358    
    4.827900  2.8452070     0.44574850    
    4.828200  2.9831776     0.45740628    
    4.828500  2.9084981     0.45164094    
    4.828800  3.2536710     0.48081540    
    4.829100  3.0630842     0.46829230    
    4.829400  2.9732630     0.45873229    
    4.829700  2.8305871     0.44512762    
    4.830000  2.4079563     0.41113227    
    4.830300  2.2391999     0.39655824    
    4.830600  3.1507486     0.46926718    
    4.830900  3.4451941     0.49010314    
    4.831200  3.2916664     0.48081498    
    4.831500  2.8174841     0.44744867    
    4.831800  3.1167794     0.47146317    
    4.832100  3.1784718     0.47974594    
    4.832400  2.7139289     0.44432193    
    4.832700  2.9655594     0.46749783    
    4.833000  3.2530385     0.48954991    
    4.833300  2.9898090     0.46726659    
    4.833600  3.1308990     0.47643567    
    4.833900  3.2931403     0.48833722    
    4.834200  2.8287488     0.45206647    
    4.834500  2.3046362     0.40829237    
    4.834800  2.6949851     0.44001260    
    4.835100  2.6866207     0.44073807    
    4.835400  2.9326451     0.46022609    
    4.835700  2.5929292     0.43606900    
    4.836000  2.1827952     0.40223216    
    4.836300  2.6759459     0.44374600    
    4.836600  3.0621849     0.47390721    
    4.836900  3.2945608     0.49208675    
    4.837200  2.8398506     0.45760350    
    4.837500  2.4056682     0.42054721    
    4.837800  2.5460636     0.43308774    
    4.838100  2.8533287     0.45567575    
    4.838400  2.8771857     0.45510285    
    4.838700  3.0112118     0.46501724    
    4.839000  3.5420863     0.50321660    
    4.839300  3.3636070     0.49209574    
    4.839600  3.0577178     0.46845115    
    4.839900  2.5655413     0.43146188    
    4.840200  3.2570542     0.48608412    
    4.840500  2.8221308     0.45104183    
    4.840800  2.6957459     0.44075481    
    4.841100  2.6082416     0.43194182    
    4.841400  2.7438264     0.44327989    
    4.841700  3.0940151     0.47092609    
    4.842000  2.7374779     0.44431684    
    4.842300  2.4923888     0.42452872    
    4.842600  2.8383457     0.45101416    
    4.842900  2.8859316     0.45424454    
    4.843200  2.7390853     0.44055375    
    4.843500  2.4796807     0.42022967    
    4.843800  2.7830155     0.44674983    
    4.844100  3.3345643     0.49032696    
    4.844400  3.2579463     0.48240157    
    4.844700  3.2304057     0.47975902    
    4.845000  2.6466880     0.43326364    
    4.845300  3.2204476     0.47680741    
    4.845600  3.6011902     0.50313596    
    4.845900  3.1281056     0.46864466    
    4.846200  2.8043454     0.44430287    
    4.846500  2.9805512     0.45758415    
    4.846800  3.0772068     0.46309812    
    4.847100  2.9951117     0.45822925    
    4.847400  3.2985846     0.48344437    
    4.847700  3.2031659     0.47937885    
    4.848000  3.0705867     0.47152623    
    4.848300  3.4146568     0.49819749    
    4.848600  3.6754225     0.51615112    
    4.848900  3.8313602     0.52605310    
    4.849200  3.5897213     0.50646641    
    4.849500  2.8869754     0.45197704    
    4.849800  2.9072712     0.45299181    
    4.850100  3.2372124     0.47511532    
    4.850400  3.1017163     0.46409827    
    4.850700  2.4334123     0.41063064    
    4.851000  2.7392168     0.43636977    
    4.851300  2.5916335     0.42444735    
    4.851600  2.2651794     0.39936026    
    4.851900  2.6495433     0.43486824    
    4.852200  2.8487450     0.45349324    
    4.852500  2.6177767     0.43622559    
    4.852800  2.1754448     0.39778997    
    4.853100  2.5397390     0.42723076    
    4.853400  3.3472422     0.49216497    
    4.853700  3.3972427     0.49484046    
    4.854000  2.8376421     0.45294242    
    4.854300  2.8260701     0.45152275    
    4.854600  3.0720723     0.46886874    
    4.854900  3.2743520     0.48123147    
    4.855200  3.3217275     0.48412346    
    4.855500  3.2238396     0.47762418    
    4.855800  3.2135202     0.47896399    
    4.856100  2.7128832     0.44138520    
    4.856400  2.7377012     0.44351673    
    4.856700  3.1680247     0.47663824    
    4.857000  3.5666576     0.50308381    
    4.857300  2.9883526     0.45791738    
    4.857600  3.2281886     0.47478383    
    4.857900  3.8170056     0.51519260    
    4.858200  2.9840750     0.45996546    
    4.858500  2.9803051     0.46084206    
    4.858800  3.5082417     0.50050431    
    4.859100  3.3199788     0.48542396    
    4.859400  3.0836411     0.46744181    
    4.859700  3.3085993     0.48807184    
    4.860000  3.6027685     0.51452696    
    4.860300  3.3010979     0.49607194    
    4.860600  3.2034812     0.48849063    
    4.860900  3.7000845     0.52055396    
    4.861200  3.9311057     0.53245188    
    4.861500  3.0822055     0.46982460    
    4.861800  3.2768733     0.48207082    
    4.862100  3.5454036     0.49926975    
    4.862400  3.4052376     0.48890203    
    4.862700  3.4568836     0.48953952    
    4.863000  3.5523283     0.49283312    
    4.863300  3.8020373     0.50829165    
    4.863600  3.6063589     0.50125996    
    4.863900  3.3504995     0.48542250    
    4.864200  2.9669309     0.45745479    
    4.864500  3.4836200     0.49737340    
    4.864800  4.1913214     0.54569619    
    4.865100  3.7122036     0.51245491    
    4.865400  3.7620834     0.51670229    
    4.865700  4.6201684     0.57578481    
    4.866000  4.4315859     0.56233697    
    4.866300  4.0809880     0.53675244    
    4.866600  4.3793712     0.55231316    
    4.866900  4.2295400     0.54376212    
    4.867200  4.3386341     0.54889459    
    4.867500  4.3814752     0.55312819    
    4.867800  4.3085280     0.54724680    
    4.868100  4.4070298     0.55292780    
    4.868400  4.9285154     0.58025268    
    4.868700  4.5310361     0.55658443    
    4.869000  5.3266906     0.60145015    
    4.869300  5.4063836     0.60820101    
    4.869600  4.9895049     0.58756275    
    4.869900  4.7821441     0.57564613    
    4.870200  4.8423489     0.58138514    
    4.870500  4.5465788     0.56462226    
    4.870800  4.6764902     0.57452924    
    4.871100  5.5695745     0.62303341    
    4.871400  5.2399320     0.60308154    
    4.871700  5.0943802     0.58816313    
    4.872000  5.2292464     0.59605646    
    4.872300  5.7268359     0.61996831    
    4.872600  5.5372727     0.60887439    
    4.872900  6.7412141     0.67177513    
    4.873200  6.7815756     0.67312946    
    4.873500  5.8236607     0.62628696    
    4.873800  5.8986546     0.63075715    
    4.874100  6.0597214     0.63999696    
    4.874400  6.5857631     0.66771953    
    4.874700  7.3322596     0.70383330    
    4.875000  7.4787996     0.70783604    
    4.875300  7.3240436     0.69750181    
    4.875600  7.6765062     0.71167973    
    4.875900  8.8376425     0.76328953    
    4.876200  8.6923325     0.75320978    
    4.876500  8.7370242     0.75606266    
    4.876800  8.7350908     0.75635191    
    4.877100  9.1429881     0.77613555    
    4.877400  9.5784535     0.79731384    
    4.877700  10.330856     0.83548369    
    4.878000  11.434589     0.88333566    
    4.878300  12.014888     0.90727643    
    4.878600  12.582208     0.93178668    
    4.878900  12.938187     0.94860514    
    4.879200  13.971917     0.98664755    
    4.879500  15.894713      1.0520232    
    4.879800  17.093381      1.0895799    
    4.880100  17.836966      1.1072156    
    4.880400  19.308778      1.1465946    
    4.880700  21.935480      1.2216511    
    4.881000  24.951696      1.3087286    
    4.881300  26.676428      1.3595254    
    4.881600  29.445871      1.4410625    
    4.881900  33.751174      1.5396102    
    4.882200  40.001380      1.6760081    
    4.882500  45.133841      1.7751337    
    4.882800  57.196534      1.9888083    
    4.883100  73.032763      2.2468702    
    4.883400  90.327077      2.5120684    
    4.883700  110.28675      2.7793173    
    4.884000  157.96212      3.3236578    
    4.884300  195.37242      3.7074162    
    4.884600  286.71259      4.4994940    
    4.884900  342.82689      4.9351151    
    4.885200  474.40587      5.8301191    
    4.885500  589.70136      6.5271397    
    4.885800  749.21203      7.3938529    
    4.886100  956.69519      8.3852409    
    4.886400  1191.0196      9.4001633    
    4.886700  1422.1855      10.321418    
    4.887000  1669.1268      11.186800    
    4.887300  1881.6709      11.961894    
    4.887600  1988.0906      12.263433    
    4.887900  1976.3752      12.178257    
    4.888200  1743.1564      11.362491    
    4.888500  1379.1201      10.027372    
    4.888800  891.18976      8.0368110    
    4.889100  624.48170      6.7053315    
    4.889400  373.99296      5.1946103    
    4.889700  266.72278      4.4008618    
    4.890000  189.98210      3.7200083    
    4.890300  127.99843      3.0554606    
    4.890600  103.48226      2.7627963    
    4.890900  82.574850      2.4846119    
    4.891200  67.016721      2.2483569    
    4.891500  57.666365      2.0830944    
    4.891800  46.973428      1.8746247    
    4.892100  43.800085      1.8017776    
    4.892400  37.524123      1.6510759    
    4.892700  31.213963      1.4988878    
    4.893000  26.745606      1.3987322    
    4.893300  24.453055      1.3436760    
    4.893600  22.521112      1.2983628    
    4.893900  20.716734      1.2528083    
    4.894200  18.341993      1.1801047    
    4.894500  17.202794      1.1430165    
    4.894800  16.261455      1.1080788    
    4.895100  15.994330      1.1008537    
    4.895400  14.437189      1.0449563    
    4.895700  12.898083     0.98629932    
    4.896000  12.390264     0.96236446    
    4.896300  11.468726     0.92217504    
    4.896600  10.904271     0.89242837    
    4.896900  10.275195     0.86783567    
    4.897200  9.4581004     0.83377566    
    4.897500  9.6837664     0.84737948    
    4.897800  9.7468955     0.85217821    
    4.898100  8.9210931     0.81810736    
    4.898400  8.1756038     0.78224823    
    4.898700  8.5153596     0.80060106    
    4.899000  8.3659873     0.79535160    
    4.899300  7.4786077     0.75231296    
    4.899600  6.5306955     0.70550173    
    4.899900  6.8600179     0.72410571    
    4.900200  7.0025667     0.72966818    
    4.900500  6.3180726     0.68691998    
    4.900800  6.2128058     0.67615368    
    4.901100  6.3278491     0.68002092    
    4.901400  6.3241236     0.68015663    
    4.901700  6.2030120     0.67526715    
    4.902000  6.1101792     0.67581098    
    4.902300  5.4715929     0.63877994    
    4.902600  5.3153078     0.62638736    
    4.902900  5.5752987     0.64196279    
    4.903200  5.9427761     0.66250899    
    4.903500  5.9046405     0.65883325    
    4.903800  5.3138151     0.62207509    
    4.904100  5.1164057     0.61199526    
    4.904400  4.8571201     0.59394802    
    4.904700  5.3257709     0.62172611    
    4.905000  4.6800319     0.58339206    
    4.905300  4.0726683     0.54205810    
    4.905600  4.4220749     0.56503500    
    4.905900  4.2139287     0.55021458    
    4.906200  3.7941209     0.52467797    
    4.906500  4.3688281     0.55817063    
    4.906800  4.7371060     0.58169627    
    4.907100  4.6701002     0.57793437    
    4.907400  4.5409396     0.56627654    
    4.907700  4.1627977     0.53743442    
    4.908000  3.9058865     0.51823011    
    4.908300  4.4792942     0.55988473    
    4.908600  4.8108928     0.58486026    
    4.908900  4.0011706     0.53711434    
    4.909200  3.4466047     0.49904900    
    4.909500  3.8311919     0.52571767    
    4.909800  4.0161911     0.53805847    
    4.910100  3.7320281     0.51810705    
    4.910400  3.7543938     0.51810571    
    4.910700  3.7749030     0.51714628    
    4.911000  3.8417072     0.51876965    
    4.911300  3.5338887     0.49639145    
    4.911600  3.2481857     0.47267435    
    4.911900  3.1397772     0.46214087    
    4.912200  3.2604867     0.46990229    
    4.912500  3.2570178     0.47089304    
    4.912800  3.7579555     0.24374810    
    4.913100  4.2262493     0.35170756    
    4.913400  3.9999995     0.41410939    
    4.913700  3.5250259     0.41328017    
    4.914000  3.5803682     0.43236222    
    4.914300  3.4775776     0.43597570    
    4.914600  3.4900904     0.44090955    
    4.914900  3.6532816     0.45263596    
    4.915200  3.2508705     0.42682822    
    4.915500  2.8563657     0.39878189    
    4.915800  3.1083955     0.41636876    
    4.916100  3.2272468     0.42549852    
    4.916400  3.3056784     0.43450941    
    4.916700  3.1429289     0.42526106    
    4.917000  3.2957189     0.43864599    
    4.917300  3.3456698     0.44625977    
    4.917600  3.6103225     0.46509170    
    4.917900  3.4437489     0.45565553    
    4.918200  3.1591823     0.43840900    
    4.918500  3.1237639     0.43733011    
    4.918800  3.3137456     0.45051770    
    4.919100  2.9232540     0.42401026    
    4.919400  2.6748588     0.40674017    
    4.919700  2.7983526     0.41532707    
    4.920000  2.7415701     0.41133616    
    4.920300  2.8981080     0.42330925    
    4.920600  3.1734831     0.44319592    
    4.920900  3.0476243     0.43817607    
    4.921200  3.0111906     0.43700717    
    4.921500  3.1025882     0.44552581    
    4.921800  3.3061105     0.46087951    
    4.922100  3.0596855     0.44505523    
    4.922400  2.8990021     0.43209855    
    4.922700  2.9937987     0.43599666    
    4.923000  3.0318342     0.44124332    
    4.923300  2.8487691     0.42900140    
    4.923600  2.5759424     0.40967153    
    4.923900  2.6758149     0.41952616    
    4.924200  2.8547991     0.43326090    
    4.924500  2.8914392     0.43483563    
    4.924800  3.3762292     0.46951564    
    4.925100  3.1623472     0.45459969    
    4.925400  3.2051372     0.45876681    
    4.925700  3.4977416     0.47907389    
    4.926000  3.1126817     0.45292546    
    4.926300  2.8753142     0.43586254    
    4.926600  2.8476976     0.43426940    
    4.926900  2.8057367     0.43019868    
    4.927200  2.7318857     0.42456012    
    4.927500  2.8029666     0.43061378    
    4.927800  2.9163921     0.44281579    
    4.928100  2.7046305     0.42931484    
    4.928400  2.6519431     0.42539400    
    4.928700  3.1869218     0.46726614    
    4.929000  3.4367913     0.48372449    
    4.929300  2.8354673     0.43893251    
    4.929600  2.7059902     0.42892270    
    4.929900  2.6285454     0.42430887    
    4.930200  2.5796532     0.42151371    
    4.930500  2.4024843     0.40479427    
    4.930800  2.7910367     0.43308453    
    4.931100  3.1057942     0.45268273    
    4.931400  2.4734414     0.40315482    
    4.931700  2.6792325     0.41905788    
    4.932000  2.8667565     0.43705786    
    4.932300  3.0091624     0.45172224    
    4.932600  2.8884889     0.44335627    
    4.932900  2.7086526     0.42843660    
    4.933200  2.3630527     0.39904778    
    4.933500  2.7039075     0.42842473    
    4.933800  3.0981622     0.46000001    
    4.934100  2.9160770     0.44618917    
    4.934400  3.0676078     0.45601166    
    4.934700  3.1347066     0.45482834    
    4.935000  2.6599202     0.41558708    
    4.935300  2.3211840     0.38588873    
    4.935600  2.5465562     0.40564839    
    4.935900  2.8000735     0.42895382    
    4.936200  3.3094602     0.47253372    
    4.936500  3.2520446     0.46921624    
    4.936800  2.8221237     0.43913712    
    4.937100  2.5904763     0.41811814    
    4.937400  2.1179722     0.37974220    
    4.937700  2.2681015     0.39349823    
    4.938000  2.9878792     0.45086386    
    4.938300  3.2359091     0.46688892    
    4.938600  2.7516182     0.42842370    
    4.938900  3.1422597     0.45524067    
    4.939200  3.0451818     0.44646114    
    4.939500  2.6394031     0.41576418    
    4.939800  2.5785579     0.41179870    
    4.940100  2.7591277     0.42764554    
    4.940400  2.9943298     0.44657604    
    4.940700  2.9553249     0.44472876    
    4.941000  2.7649673     0.43038207    
    4.941300  2.5509939     0.41134963    
    4.941600  2.3458219     0.39604786    
    4.941900  2.5654966     0.41357431    
    4.942200  3.1200851     0.45481312    
    4.942500  3.3176440     0.46752955    
    4.942800  2.7520926     0.42521625    
    4.943100  2.7982863     0.42866599    
    4.943400  2.5601952     0.41065628    
    4.943700  2.3892761     0.39728213    
    4.944000  2.6021141     0.41332436    
    4.944300  2.4825114     0.40172337    
    4.944600  2.3431535     0.39049644    
    4.944900  2.4313966     0.39774293    
    4.945200  2.5492130     0.40739472    
    4.945500  2.5915274     0.40927365    
    4.945800  2.4880200     0.39952484    
    4.946100  2.4767104     0.39502550    
    4.946400  2.2326770     0.37449690    
    4.946700  2.2956759     0.38017793    
    4.947000  2.6036921     0.40382478    
    4.947300  3.1105163     0.44283490    
    4.947600  3.1410216     0.44593253    
    4.947900  2.4416419     0.39450394    
    4.948200  2.4763094     0.39872776    
    4.948500  2.5565758     0.40520238    
    4.948800  2.4082267     0.39483794    
    4.949100  2.7675788     0.42210193    
    4.949400  3.1881584     0.45539164    
    4.949700  2.8143323     0.42879524    
    4.950000  2.6357275     0.41341263    
    4.950300  3.0139961     0.44006276    
    4.950600  3.0196767     0.44123218    
    4.950900  2.9563015     0.43700301    
    4.951200  2.4237699     0.39438210    
    4.951500  2.1063754     0.36866420    
    4.951800  2.3705552     0.39100175    
    4.952100  2.4207820     0.39364067    
    4.952400  2.4888225     0.39720250    
    4.952700  2.5837018     0.40372135    
    4.953000  3.0491824     0.43652920    
    4.953300  2.7019531     0.41279878    
    4.953600  2.8661083     0.42754048    
    4.953900  2.6862139     0.41458233    
    4.954200  2.1307256     0.36962386    
    4.954500  2.4628820     0.39831706    
    4.954800  2.6674744     0.41357421    
    4.955100  2.4787036     0.39612635    
    4.955400  2.2212983     0.37356257    
    4.955700  2.5054078     0.39625500    
    4.956000  2.9824310     0.42985189    
    4.956300  2.7062431     0.41304904    
    4.956600  2.4987054     0.39713745    
    4.956900  2.6716407     0.41034154    
    4.957200  2.8360631     0.42565976    
    4.957500  2.5343407     0.40694529    
    4.957800  2.5393780     0.40755009    
    4.958100  2.6858965     0.41714552    
    4.958400  2.8882068     0.43401296    
    4.958700  2.2420343     0.38697260    
    4.959000  2.1761696     0.38173856    
    4.959300  2.4824592     0.40658484    
    4.959600  2.6615368     0.41849980    
    4.959900  2.6186148     0.41312326    
    4.960200  2.4889760     0.39932545    
    4.960500  2.4909891     0.39771431    
    4.960800  2.4609188     0.39551220    
    4.961100  2.4242413     0.39363742    
    4.961400  2.6310910     0.41149946    
    4.961700  2.2152203     0.37976320    
    4.962000  1.9332896     0.35515074    
    4.962300  2.0052764     0.36273689    
    4.962600  2.0929300     0.37130267    
    4.962900  2.1172627     0.37455277    
    4.963200  2.4842894     0.40775493    
    4.963500  2.4290460     0.40518579    
    4.963800  2.0564774     0.37379778    
    4.964100  2.0007880     0.36508078    
    4.964400  2.3490049     0.39301027    
    4.964700  2.4822459     0.40052576    
    4.965000  2.3972937     0.39372972    
    4.965300  2.6060612     0.40817537    
    4.965600  2.3930632     0.39215293    
    4.965900  2.4812843     0.39801735    
    4.966200  2.7012893     0.41336946    
    4.966500  2.5686333     0.40461593    
    4.966800  2.6701390     0.41234313    
    4.967100  2.5815017     0.40611554    
    4.967400  2.5565623     0.40604578    
    4.967700  2.7604130     0.42487565    
    4.968000  2.7021819     0.42230006    
    4.968300  2.4978818     0.40391448    
    4.968600  2.1483911     0.37441972    
    4.968900  2.3851891     0.39374159    
    4.969200  2.5168457     0.40479942    
    4.969500  2.4161913     0.39690266    
    4.969800  2.5841948     0.40748562    
    4.970100  2.3824885     0.39005230    
    4.970400  2.3192396     0.38040832    
    4.970700  2.1755563     0.36759338    
    4.971000  2.4717592     0.39119785    
    4.971300  2.6715969     0.40840356    
    4.971600  2.4168786     0.38984900    
    4.971900  2.8916763     0.42381620    
    4.972200  2.7831010     0.41364428    
    4.972500  2.3526179     0.38045249    
    4.972800  2.4613010     0.39196100    
    4.973100  2.7134450     0.41232577    
    4.973400  2.6260418     0.40709138    
    4.973700  2.8359483     0.42010997    
    4.974000  2.7988938     0.41556610    
    4.974300  2.4813060     0.38952040    
    4.974600  2.2384656     0.37106870    
    4.974900  2.1067861     0.36004564    
    4.975200  2.4420540     0.38744391    
    4.975500  2.4008015     0.38615175    
    4.975800  2.2072356     0.36975226    
    4.976100  2.4488726     0.39022239    
    4.976400  2.6105155     0.40156293    
    4.976700  2.6461458     0.40412321    
    4.977000  1.8370025     0.33718253    
    4.977300  1.8476826     0.33651954    
    4.977600  1.8644831     0.33675942    
    4.977900  1.9396293     0.34171828    
    4.978200  2.2376150     0.36508335    
    4.978500  2.5753517     0.39065712    
    4.978800  2.7817961     0.40446259    
    4.979100  2.6144564     0.39330346    
    4.979400  2.7887097     0.40613240    
    4.979700  2.9666960     0.41871547    
    4.980000  2.8310841     0.40955485    
    4.980300  3.0396475     0.42492988    
    4.980600  2.6218259     0.40016140    
    4.980900  2.2424278     0.37273382    
    4.981200  2.5442848     0.39691353    
    4.981500  2.8910516     0.42107337    
    4.981800  2.7937212     0.41190562    
    4.982100  2.1769509     0.36194722    
    4.982400  2.5323835     0.39043979    
    4.982700  2.9263606     0.42040966    
    4.983000  2.5202701     0.39201460    
    4.983300  2.5016913     0.39209695    
    4.983600  2.5799987     0.39903749    
    4.983900  2.8450722     0.41675189    
    4.984200  2.7531453     0.41381564    
    4.984500  2.3586400     0.38295285    
    4.984800  1.9459418     0.35073056    
    4.985100  2.0950288     0.36491777    
    4.985400  2.5821287     0.40428266    
    4.985700  2.5700381     0.40036042    
    4.986000  2.6662718     0.40578705    
    4.986300  2.6206352     0.40245966    
    4.986600  2.5920586     0.39840447    
    4.986900  2.8006237     0.41427283    
    4.987200  2.6686629     0.40408180    
    4.987500  2.6207856     0.40038524    
    4.987800  3.0466798     0.43056986    
    4.988100  2.3605997     0.37856261    
    4.988400  2.1201423     0.36048729    
    4.988700  2.0360686     0.35300789    
    4.989000  2.3739877     0.38524113    
    4.989300  2.0401380     0.35915048    
    4.989600  1.6096867     0.32033406    
    4.989900  1.9604740     0.35244057    
    4.990200  2.2092853     0.37344903    
    4.990500  2.3840345     0.38799510    
    4.990800  2.1626521     0.37183442    
    4.991100  2.2788878     0.38401000    
    4.991400  2.3561580     0.38939763    
    4.991700  2.0837510     0.36431061    
    4.992000  1.9818519     0.35203081    
    4.992300  2.6316897     0.40462952    
    4.992600  2.3619519     0.38638602    
    4.992900  2.3592097     0.38810921    
    4.993200  2.3383758     0.38806071    
    4.993500  2.3321661     0.38843509    
    4.993800  2.2742966     0.38254972    
    4.994100  2.6007265     0.40968305    
    4.994400  2.5770830     0.40958641    
    4.994700  2.4390136     0.39933401    
    4.995000  2.5355204     0.40511139    
    4.995300  2.6477539     0.41576321    
    4.995600  2.2309102     0.38032612    
    4.995900  2.6020449     0.40876636    
    4.996200  2.3916909     0.38933544    
    4.996500  2.2567961     0.37882020    
    4.996800  2.2899744     0.38206138    
    4.997100  2.4293842     0.39328993    
    4.997400  2.8027559     0.42450104    
    4.997700  2.5180061     0.40281159    
    4.998000  2.4266128     0.39671894    
    4.998300  2.4910150     0.40179375    
    4.998600  2.3121570     0.38745825    
    4.998900  2.2868605     0.38601865    
    4.999200  2.5259123     0.40681323    
    4.999500  2.4386619     0.40108391    
    4.999800  2.5503894     0.41064281    
    5.000100  2.4833311     0.40374787    
    5.000400  2.3168378     0.38873843    
    5.000700  2.4140577     0.39303660    
    5.001000  2.4593428     0.39565289    
    5.001300  2.3478317     0.38587852    
    5.001600  2.3191929     0.38302139    
    5.001900  2.4932427     0.39715703    
    5.002200  2.2945361     0.38119866    
    5.002500  2.6418418     0.41055614    
    5.002800  2.9276014     0.43152034    
    5.003100  2.4690534     0.39749439    
    5.003400  1.9153646     0.35002712    
    5.003700  2.0410461     0.36207341    
    5.004000  2.4411340     0.39443580    
    5.004300  2.9976267     0.43544229    
    5.004600  2.4178224     0.38991948    
    5.004900  2.1509416     0.36747744    
    5.005200  2.0785640     0.36076455    
    5.005500  2.3915762     0.38569808    
    5.005800  2.7518426     0.41523878    
    5.006100  2.7615152     0.41658735    
    5.006400  2.7259520     0.41252222    
    5.006700  2.6466752     0.40740740    
    5.007000  2.6451030     0.40506589    
    5.007300  2.7708122     0.41158926    
    5.007600  2.3940227     0.38278034    
    5.007900  2.2172963     0.36879288    
    5.008200  2.5118706     0.39311962    
    5.008500  2.4259231     0.38713893    
    5.008800  2.2573747     0.37359907    
    5.009100  1.9403697     0.34724800    
    5.009400  1.8770794     0.34049475    
    5.009700  1.9614956     0.34759617    
    5.010000  2.5214032     0.39587994    
    5.010300  2.4147022     0.38595566    
    5.010600  2.1679043     0.36378968    
    5.010900  2.3170785     0.37504908    
    5.011200  2.2534688     0.37021470    
    5.011500  2.8279741     0.41239599    
    5.011800  2.8280031     0.41347306    
    5.012100  2.6667323     0.40033469    
    5.012400  2.1018286     0.35669222    
    5.012700  2.1894213     0.36371773    
    5.013000  1.9738909     0.34684026    
    5.013300  2.2881477     0.37334116    
    5.013600  2.6641188     0.40315193    
    5.013900  2.3972372     0.38140538    
    5.014200  2.3590575     0.37811529    
    5.014500  2.0400327     0.35070731    
    5.014800  1.8513774     0.33343460    
    5.015100  1.8693960     0.33644862    
    5.015400  2.2783163     0.36887399    
    5.015700  2.1033704     0.35376347    
    5.016000  2.2856759     0.36647781    
    5.016300  2.1289496     0.35497200    
    5.016600  2.2721314     0.36767574    
    5.016900  2.6981626     0.40228338    
    5.017200  2.4287509     0.37927403    
    5.017500  2.4386763     0.37816345    
    5.017800  2.2532977     0.36360686    
    5.018100  2.0813372     0.34973733    
    5.018400  2.0542537     0.35049477    
    5.018700  1.7716113     0.32844335    
    5.019000  2.2190880     0.36801346    
    5.019300  2.7288919     0.40834133    
    5.019600  2.3115429     0.37500234    
    5.019900  2.2257515     0.36817080    
    5.020200  2.3929480     0.38267541    
    5.020500  2.2811248     0.37534957    
    5.020800  2.5931908     0.39867546    
    5.021100  2.4169202     0.38475152    
    5.021400  2.0732525     0.35604177    
    5.021700  2.6459247     0.40120593    
    5.022000  2.9139747     0.42122400    
    5.022300  2.9314870     0.42360562    
    5.022600  2.5733456     0.39701348    
    5.022900  2.1424789     0.36224887    
    5.023200  1.9504435     0.34486647    
    5.023500  1.5874851     0.31157860    
    5.023800  2.1417095     0.35892224    
    5.024100  2.5037128     0.38802500    
    5.024400  2.6329878     0.39808694    
    5.024700  2.3369210     0.37455217    
    5.025000  1.9343406     0.34190862    
    5.025300  1.7890129     0.32781040    
    5.025600  1.5705794     0.30581036    
    5.025900  2.1135673     0.35355342    
    5.026200  2.7154119     0.40156382    
    5.026500  2.9170269     0.41954938    
    5.026800  2.7752515     0.41241134    
    5.027100  2.0023764     0.35407868    
    5.027400  2.0333727     0.35866282    
    5.027700  2.1418878     0.36806220    
    5.028000  2.0830030     0.36282828    
    5.028300  2.7231096     0.41373843    
    5.028600  2.2638445     0.37650229    
    5.028900  2.0362473     0.35701950    
    5.029200  2.1005045     0.36357637    
    5.029500  2.3406547     0.38305560    
    5.029800  2.8879834     0.42195859    
    5.030100  2.5076772     0.39170460    
    5.030400  2.4496119     0.38812813    
    5.030700  2.1525866     0.36635187    
    5.031000  2.1236312     0.36545046    
    5.031300  2.3253290     0.38361661    
    5.031600  2.4665196     0.39341687    
    5.031900  2.4936383     0.39598841    
    5.032200  2.7068854     0.41184577    
    5.032500  3.0798071     0.43899541    
    5.032800  2.9994588     0.43402838    
    5.033100  2.3750843     0.38625283    
    5.033400  2.5655403     0.39994105    
    5.033700  2.7101598     0.40982853    
    5.034000  2.4661865     0.39182157    
    5.034300  2.6858647     0.40982271    
    5.034600  2.8799117     0.42638666    
    5.034900  2.5608054     0.40318424    
    5.035200  2.5070948     0.39924661    
    5.035500  2.3917677     0.38949016    
    5.035800  2.5676186     0.40378587    
    5.036100  2.5706093     0.40553003    
    5.036400  2.5713623     0.40653822    
    5.036700  2.6840757     0.41597969    
    5.037000  2.5980308     0.40862028    
    5.037300  2.2551301     0.38260735    
    5.037600  1.7600400     0.33864584    
    5.037900  2.0821940     0.36588527    
    5.038200  2.4424650     0.39495611    
    5.038500  2.3068415     0.38294448    
    5.038800  2.1008478     0.36470082    
    5.039100  2.2942475     0.38227111    
    5.039400  2.4124413     0.39161127    
    5.039700  2.3327932     0.38641749    
    5.040000  2.2813856     0.38183447    
    5.040300  1.9932724     0.35664190    
    5.040600  2.1472664     0.36846807    
    5.040900  2.2946717     0.38022154    
    5.041200  2.5152314     0.39832152    
    5.041500  2.6711688     0.41176661    
    5.041800  2.4792518     0.39573744    
    5.042100  2.3621224     0.38770469    
    5.042400  2.3350374     0.38346332    
    5.042700  2.1113365     0.36388422    
    5.043000  1.9803458     0.35210449    
    5.043300  2.1491842     0.36760974    
    5.043600  2.6248529     0.40754977    
    5.043900  2.4355747     0.39471559    
    5.044200  2.1462417     0.36844415    
    5.044500  1.5980362     0.31774248    
    5.044800  1.6068634     0.31582968    
    5.045100  1.6781422     0.32043551    
    5.045400  1.9572155     0.34655478    
    5.045700  1.9318976     0.34685601    
    5.046000  1.9918615     0.35380094    
    5.046300  2.2488862     0.37858300    
    5.046600  2.2039414     0.37565729    
    5.046900  2.3413032     0.38687441    
    5.047200  2.7505118     0.41662206    
    5.047500  2.4000345     0.38785073    
    5.047800  2.3572039     0.38211503    
    5.048100  2.3890704     0.38694745    
    5.048400  2.0553616     0.35994156    
    5.048700  2.3788147     0.38480120    
    5.049000  2.7542295     0.41283232    
    5.049300  2.3505302     0.38026265    
    5.049600  1.9742468     0.34916441    
    5.049900  1.8487824     0.34049158    
    5.050200  1.8391093     0.34201787    
    5.050500  2.0103126     0.35951473    
    5.050800  2.2216734     0.37960344    
    5.051100  2.6854116     0.41876610    
    5.051400  2.6210373     0.41413964    
    5.051700  2.1630470     0.37524945    
    5.052000  2.2636979     0.38154565    
    5.052300  2.0381601     0.36294870    
    5.052600  2.1107888     0.36875025    
    5.052900  1.9811984     0.35660290    
    5.053200  1.9976370     0.35690458    
    5.053500  2.1793962     0.37291443    
    5.053800  2.0925623     0.36464978    
    5.054100  2.1418424     0.36917941    
    5.054400  2.6993884     0.41376113    
    5.054700  2.5830158     0.40701608    
    5.055000  2.2822557     0.38439260    
    5.055300  2.5058854     0.40321144    
    5.055600  2.7292736     0.42111791    
    5.055900  2.3750919     0.39217963    
    5.056200  2.2180792     0.37603934    
    5.056500  2.4368547     0.39344942    
    5.056800  2.7012963     0.41324529    
    5.057100  2.2876691     0.38153313    
    5.057400  2.1973933     0.37416356    
    5.057700  2.1585789     0.37193332    
    5.058000  2.1209731     0.37008967    
    5.058300  2.1519142     0.37278047    
    5.058600  2.2738777     0.38432767    
    5.058900  2.2575583     0.38175077    
    5.059200  2.0683015     0.36538924    
    5.059500  2.0995984     0.36720432    
    5.059800  2.0568202     0.36456453    
    5.060100  2.6255879     0.41138016    
    5.060400  3.0730830     0.44292720    
    5.060700  2.5038770     0.39976865    
    5.061000  2.2120344     0.37643936    
    5.061300  2.4312245     0.39460191    
    5.061600  1.9903915     0.35550997    
    5.061900  2.0781713     0.36370890    
    5.062200  2.0939102     0.36468005    
    5.062500  2.0017817     0.35751286    
    5.062800  2.0890539     0.36356441    
    5.063100  1.8115452     0.33885794    
    5.063400  1.9241415     0.34732458    
    5.063700  2.1312188     0.36598135    
    5.064000  2.4057199     0.38963574    
    5.064300  2.5934519     0.40648647    
    5.064600  2.3561163     0.38701709    
    5.064900  2.2977865     0.38307546    
    5.065200  2.2749731     0.37943057    
    5.065500  2.4733448     0.39394539    
    5.065800  2.1988595     0.37100136    
    5.066100  2.3075697     0.38051097    
    5.066400  2.3928818     0.38915437    
    5.066700  1.7487792     0.33257933    
    5.067000  1.7255832     0.33120690    
    5.067300  2.1669000     0.37053468    
    5.067600  2.4491819     0.39325831    
    5.067900  2.4237465     0.39254925    
    5.068200  2.1439311     0.37184745    
    5.068500  2.1754747     0.37468337    
    5.068800  2.1427462     0.37300630    
    5.069100  2.2410198     0.38267780    
    5.069400  2.4687956     0.40214558    
    5.069700  2.3149492     0.38932685    
    5.070000  2.6124525     0.41457730    
    5.070300  2.4119938     0.39750124    
    5.070600  1.9626173     0.35842589    
    5.070900  1.8455243     0.34698158    
    5.071200  2.1961456     0.37613541    
    5.071500  2.2728250     0.38258830    
    5.071800  2.3096130     0.38394732    
    5.072100  2.1243207     0.36805551    
    5.072400  2.0761829     0.36422004    
    5.072700  2.3797765     0.38855353    
    5.073000  2.3662586     0.38703151    
    5.073300  2.1351567     0.36970296    
    5.073600  1.8710168     0.34612268    
    5.073900  2.0642438     0.36354362    
    5.074200  2.3467613     0.38539728    
    5.074500  2.2461748     0.37602064    
    5.074800  2.3559301     0.38418663    
    5.075100  2.5776256     0.40169191    
    5.075400  2.3684323     0.38540225    
    5.075700  2.1379462     0.36797643    
    5.076000  2.1928722     0.37188914    
    5.076300  2.0331496     0.35698870    
    5.076600  2.2524278     0.37666912    
    5.076900  2.3096899     0.38237631    
    5.077200  1.9656869     0.35298559    
    5.077500  2.2010475     0.37526229    
    5.077800  2.3550470     0.38711533    
    5.078100  2.0870218     0.36351263    
    5.078400  1.9787344     0.35727736    
    5.078700  2.3168526     0.38571131    
    5.079000  2.5720695     0.40660442    
    5.079300  2.6420277     0.41092543    
    5.079600  2.2855210     0.37873243    
    5.079900  1.9308654     0.34674929    
    5.080200  1.8841196     0.34138919    
    5.080500  2.5087729     0.39353285    
    5.080800  2.3514515     0.38198666    
    5.081100  2.1932562     0.37115939    
    5.081400  2.2904390     0.37766764    
    5.081700  2.6424739     0.40558180    
    5.082000  2.5571832     0.39800942    
    5.082300  2.3138348     0.37777261    
    5.082600  2.1648132     0.36394475    
    5.082900  2.0682987     0.35475488    
    5.083200  2.1591275     0.36171676    
    5.083500  1.9975435     0.34980405    
    5.083800  1.8098721     0.33420257    
    5.084100  1.6887780     0.32263281    
    5.084400  2.0063232     0.35124384    
    5.084700  2.5733594     0.39901289    
    5.085000  2.0859811     0.36413199    
    5.085300  1.8519539     0.34394494    
    5.085600  2.2277213     0.37672580    
    5.085900  2.5318143     0.39914948    
    5.086200  2.4331348     0.39175030    
    5.086500  1.5096609     0.30999176    
    5.086800  1.6080570     0.32093895    
    5.087100  2.0132281     0.35775716    
    5.087400  2.2038651     0.37401255    
    5.087700  2.6081649     0.40471470    
    5.088000  2.3995544     0.39064915    
    5.088300  2.0379153     0.35881865    
    5.088600  2.0220693     0.35660880    
    5.088900  1.9588715     0.34917921    
    5.089200  1.8568798     0.33811717    
    5.089500  1.7660895     0.32984487    
    5.089800  1.7450698     0.33005822    
    5.090100  1.8959810     0.34489150    
    5.090400  1.8715191     0.34333852    
    5.090700  2.0445153     0.35779961    
    5.091000  2.3348412     0.37962307    
    5.091300  2.2342545     0.37008248    
    5.091600  2.1611072     0.36365503    
    5.091900  1.7764972     0.33116528    
    5.092200  1.7068035     0.32344391    
    5.092500  2.1768227     0.36634591    
    5.092800  2.4100331     0.38531715    
    5.093100  2.2951159     0.37561039    
    5.093400  2.7148743     0.41011622    
    5.093700  2.3327014     0.38216358    
    5.094000  2.1738463     0.36998229    
    5.094300  2.1800711     0.36936893    
    5.094600  1.7285617     0.33004982    
    5.094900  1.7025015     0.32731183    
    5.095200  1.7116450     0.32613763    
    5.095500  2.2153179     0.37022027    
    5.095800  2.1535477     0.36626105    
    5.096100  2.0740977     0.36075458    
    5.096400  2.3872232     0.38595530    
    5.096700  2.3231697     0.38338236    
    5.097000  2.3543991     0.38507207    
    5.097300  2.2414662     0.37408628    
    5.097600  2.2893799     0.37646831    
    5.097900  2.5912339     0.39862843    
    5.098200  2.1089817     0.35963534    
    5.098500  1.8541281     0.33846886    
    5.098800  1.9416165     0.34663220    
    5.099100  2.0026242     0.34974886    
    5.099400  2.0605662     0.35617061    
    5.099700  2.2423322     0.36921495    
    5.100000  2.4955344     0.38711257    
    5.100300  1.9690299     0.34293806    
    5.100600  1.4627453     0.29570867    
    5.100900  2.2422347     0.36548045    
    5.101200  2.1906608     0.36148297    
    5.101500  1.4287012     0.29324202    
    5.101800  1.7379300     0.32263497    
    5.102100  2.0907758     0.35409373    
    5.102400  2.0805448     0.35363877    
    5.102700  2.1007540     0.35732097    
    5.103000  2.0114202     0.35246773    
    5.103300  1.9281055     0.34597024    
    5.103600  2.1624107     0.36664972    
    5.103900  2.4229211     0.38706232    
    5.104200  2.5007087     0.39234228    
    5.104500  2.2766857     0.37456566    
    5.104800  1.8507790     0.33899801    
    5.105100  1.6883619     0.32233211    
    5.105400  1.5225453     0.30538568    
    5.105700  1.7022215     0.32161714    
    5.106000  1.8754396     0.33882080    
    5.106300  2.1574184     0.36312677    
    5.106600  2.5435465     0.39479712    
    5.106900  2.1187098     0.36184301    
    5.107200  2.0476668     0.35644095    
    5.107500  2.2357448     0.37084880    
    5.107800  2.0457554     0.35595314    
    5.108100  2.0458061     0.35762399    
    5.108400  1.8023789     0.33624624    
    5.108700  1.7668307     0.33226168    
    5.109000  2.1432695     0.36440137    
    5.109300  1.8494751     0.33847929    
    5.109600  1.5822924     0.31113043    
    5.109900  2.0434337     0.35595503    
    5.110200  2.0486842     0.35675609    
    5.110500  2.0374253     0.35647920    
    5.110800  2.0475598     0.35956506    
    5.111100  2.3306887     0.38422466    
    5.111400  2.1755700     0.37149118    
    5.111700  1.7440322     0.33565924    
    5.112000  2.0489359     0.36465425    
    5.112300  2.0756940     0.36975790    
    5.112600  1.7403399     0.33878058    
    5.112900  1.7698128     0.33945725    
    5.113200  1.8717734     0.34813687    
    5.113500  1.9589459     0.35410057    
    5.113800  1.8780759     0.34703111    
    5.114100  1.7651714     0.33719530    
    5.114400  1.7126903     0.33387255    
    5.114700  2.1071040     0.37214554    
    5.115000  2.3288068     0.39205129    
    5.115300  2.0671060     0.37047502    
    5.115600  1.8450842     0.35147863    
    5.115900  2.2282645     0.38647797    
    5.116200  2.4558926     0.40674995    
    5.116500  2.4015604     0.40072018    
    5.116800  2.1753245     0.38189572    
    5.117100  1.8060193     0.34643377    
    5.117400  2.0955557     0.37142088    
    5.117700  2.0278334     0.36507952    
    5.118000  1.8719323     0.35192337    
    5.118300  2.3475962     0.39216832    
    5.118600  2.1763427     0.37904616    
    5.118900  2.1745016     0.37879022    
    5.119200  2.1790954     0.38035496    
    5.119500  2.0854299     0.37263845    
    5.119800  1.9265336     0.35937866    
    5.120100  1.7897419     0.34690122    
    5.120400  2.1080154     0.37770691    
    5.120700  2.2819089     0.39242118    
    5.121000  2.4795928     0.40490124    
    5.121300  2.2558519     0.38488341    
    5.121600  1.8319394     0.34600260    
    5.121900  2.0300857     0.36450412    
    5.122200  1.9224543     0.35363104    
    5.122500  1.9241104     0.35551834    
    5.122800  2.0673807     0.36879901    
    5.123100  2.0122849     0.36359068    
    5.123400  2.0380045     0.36674117    
    5.123700  1.9714223     0.36124540    
    5.124000  1.9343151     0.35840979    
    5.124300  1.8417224     0.35108830    
    5.124600  1.7899529     0.34677634    
    5.124900  1.8063586     0.34807577    
    5.125200  2.0765599     0.37013452    
    5.125500  1.9992501     0.36137014    
    5.125800  2.2036686     0.37594207    
    5.126100  2.3053660     0.38148461    
    5.126400  2.0392887     0.35898178    
    5.126700  1.7323308     0.33022431    
    5.127000  1.8625479     0.34270099    
    5.127300  2.0296293     0.35667893    
    5.127600  1.9407023     0.34985381    
    5.127900  1.8712298     0.34465390    
    5.128200  1.5432565     0.31466580    
    5.128500  1.8209310     0.34190093    
    5.128800  2.2894398     0.38351524    
    5.129100  2.1267702     0.37017548    
    5.129400  1.6316394     0.32413693    
    5.129700  1.5692232     0.31611847    
    5.130000  1.8948343     0.34472958    
    5.130300  2.5181217     0.39485076    
    5.130600  2.3367897     0.38057267    
    5.130900  1.8954043     0.34332771    
    5.131200  2.0650151     0.35866526    
    5.131500  2.0140895     0.35748319    
    5.131800  2.0374822     0.35890535    
    5.132100  2.4279560     0.39331511    
    5.132400  2.3111780     0.38562050    
    5.132700  2.1720957     0.37288420    
    5.133000  2.1692265     0.37147666    
    5.133300  2.0928293     0.36456439    
    5.133600  2.1869769     0.37305418    
    5.133900  2.0456972     0.35830049    
    5.134200  1.9142268     0.34834838    
    5.134500  2.3983160     0.38903039    
    5.134800  1.7557124     0.33272003    
    5.135100  1.6000924     0.31789525    
    5.135400  1.7199647     0.32860576    
    5.135700  1.7677368     0.33396369    
    5.136000  2.2263995     0.37601428    
    5.136300  2.2034544     0.37451326    
    5.136600  2.0458956     0.36044857    
    5.136900  1.8740032     0.34501111    
    5.137200  1.8883534     0.34694486    
    5.137500  2.2774082     0.38330202    
    5.137800  2.0380026     0.36341672    
    5.138100  1.9709375     0.36007214    
    5.138400  2.1401004     0.37457492    
    5.138700  2.0924656     0.37045702    
    5.139000  1.7649359     0.33916367    
    5.139300  2.1083161     0.36817035    
    5.139600  2.1399554     0.36890390    
    5.139900  2.0215459     0.35762205    
    5.140200  1.8858856     0.34562212    
    5.140500  1.7729354     0.33480506    
    5.140800  1.6640662     0.32539028    
    5.141100  1.6119801     0.31871881    
    5.141400  1.6997146     0.32695011    
    5.141700  1.9911448     0.35481139    
    5.142000  1.9679340     0.35395454    
    5.142300  1.7030381     0.32903038    
    5.142600  1.8139576     0.34116334    
    5.142900  1.9334025     0.35249847    
    5.143200  1.9333163     0.35300888    
    5.143500  1.9216658     0.35106764    
    5.143800  2.0895451     0.36556486    
    5.144100  1.7537467     0.33533709    
    5.144400  1.6176771     0.32443191    
    5.144700  1.8934290     0.35089978    
    5.145000  1.8518798     0.34671161    
    5.145300  1.8376933     0.34728781    
    5.145600  1.7039320     0.33309963    
    5.145900  1.6402066     0.32605685    
    5.146200  1.6837347     0.33138211    
    5.146500  1.9560810     0.35669901    
    5.146800  2.3234517     0.38736634    
    5.147100  2.5880387     0.40774952    
    5.147400  2.3821637     0.39006768    
    5.147700  2.1642697     0.37199948    
    5.148000  2.1705615     0.37174881    
    5.148300  2.1308549     0.36657885    
    5.148600  2.1971689     0.37364756    
    5.148900  2.0112988     0.35722972    
    5.149200  1.9566942     0.35243877    
    5.149500  1.9999751     0.35742251    
    5.149800  2.0654079     0.36331861    
    5.150100  1.9922495     0.35492685    
    5.150400  1.7462190     0.33196260    
    5.150700  1.8411322     0.34049587    
    5.151000  2.2425010     0.37397835    
    5.151300  2.1950618     0.37057390    
    5.151600  2.0947846     0.36459397    
    5.151900  2.2332582     0.37912029    
    5.152200  2.0864141     0.36878343    
    5.152500  2.4182933     0.39805096    
    5.152800  2.5698561     0.41054719    
    5.153100  2.3814985     0.39627964    
    5.153400  2.0366816     0.36558565    
    5.153700  2.0509664     0.36718582    
    5.154000  1.6428409     0.32756831    
    5.154300  1.4108582     0.30401928    
    5.154600  2.0880990     0.36606588    
    5.154900  2.1932179     0.37143555    
    5.155200  1.9968040     0.35290724    
    5.155500  2.3079768     0.37897138    
    5.155800  2.4410940     0.38933672    
    5.156100  2.2662138     0.37406406    
    5.156400  2.3040451     0.37680604    
    5.156700  2.0877388     0.35918292    
    5.157000  1.7571349     0.33182120    
    5.157300  1.9195736     0.34828280    
    5.157600  2.3488874     0.38772087    
    5.157900  2.0974042     0.36884245    
    5.158200  1.7031822     0.33355663    
    5.158500  1.6336927     0.32630891    
    5.158800  2.2364108     0.38137813    
    5.159100  2.3511703     0.38957693    
    5.159400  1.6235986     0.32134697    
    5.159700  1.8008087     0.33666912    
    5.160000  2.0535215     0.35855801    
    5.160300  2.1745632     0.36846181    
    5.160600  1.9692662     0.35191969    
    5.160900  1.7664910     0.33340511    
    5.161200  1.6981041     0.33037375    
    5.161500  1.8400305     0.34339404    
    5.161800  1.5814630     0.32080785    
    5.162100  1.7251333     0.33566954    
    5.162400  2.0725319     0.36862647    
    5.162700  2.2564511     0.38512110    
    5.163000  2.1692823     0.37684214    
    5.163300  1.9442472     0.35807321    
    5.163600  1.8112458     0.34389031    
    5.163900  1.6852864     0.32976419    
    5.164200  1.6572228     0.32616943    
    5.164500  1.9779798     0.35497557    
    5.164800  1.8362192     0.34233716    
    5.165100  1.6116906     0.32321184    
    5.165400  2.0504014     0.36437917    
    5.165700  1.8931039     0.35201858    
    5.166000  1.9076107     0.35262409    
    5.166300  2.1121012     0.36957800    
    5.166600  1.6921663     0.32984868    
    5.166900  1.6965948     0.33076419    
    5.167200  1.8127901     0.34218002    
    5.167500  1.6972821     0.33302060    
    5.167800  1.9505771     0.35952908    
    5.168100  1.7636297     0.34110284    
    5.168400  1.7853088     0.34257030    
    5.168700  1.7090024     0.33394870    
    5.169000  1.7330833     0.33618957    
    5.169300  1.7456740     0.33807006    
    5.169600  2.0377828     0.36505342    
    5.169900  2.2473864     0.38285839    
    5.170200  2.1099898     0.36868713    
    5.170500  1.8500368     0.34355814    
    5.170800  1.6362565     0.32238140    
    5.171100  1.5374810     0.31384870    
    5.171400  1.7356072     0.33375262    
    5.171700  1.6643133     0.32736098    
    5.172000  1.4994404     0.31115535    
    5.172300  1.8057146     0.33986588    
    5.172600  1.8495903     0.34196801    
    5.172900  1.9507699     0.34889386    
    5.173200  1.8060009     0.33617984    
    5.173500  1.5639674     0.31441060    
    5.173800  1.4977406     0.30897269    
    5.174100  1.5490454     0.31532524    
    5.174400  1.7396502     0.33374976    
    5.174700  1.4150092     0.30097474    
    5.175000  1.8241282     0.34020357    
    5.175300  1.8634001     0.34387826    
    5.175600  1.7707694     0.33640037    
    5.175900  2.2280577     0.37803987    
    5.176200  2.2092522     0.37687322    
    5.176500  1.7207015     0.33215526    
    5.176800  1.4877977     0.30767190    
    5.177100  1.6939959     0.32771623    
    5.177400  1.7059178     0.32843518    
    5.177700  1.3814273     0.29577494    
    5.178000  1.6448683     0.32473691    
    5.178300  1.7138006     0.33066673    
    5.178600  2.0315832     0.35851855    
    5.178900  2.1271240     0.36618102    
    5.179200  1.9310757     0.34950561    
    5.179500  1.8491946     0.34211258    
    5.179800  1.7524192     0.33483185    
    5.180100  1.9276250     0.34961611    
    5.180400  1.9390720     0.34914881    
    5.180700  1.9359870     0.34749511    
    5.181000  1.8722989     0.34173230    
    5.181300  1.8556624     0.33990850    
    5.181600  1.8115227     0.33614895    
    5.181900  1.8094774     0.33622887    
    5.182200  1.9444584     0.34659757    
    5.182500  1.9563561     0.34632489    
    5.182800  1.6949289     0.32138403    
    5.183100  1.6840400     0.32213977    
    5.183400  1.6757013     0.32276632    
    5.183700  1.7358445     0.32942407    
    5.184000  2.2913222     0.37672421    
    5.184300  2.2120484     0.37084642    
    5.184600  1.6880856     0.32371782    
    5.184900  1.7264557     0.32601492    
    5.185200  1.8604159     0.33871378    
    5.185500  1.5905831     0.31436175    
    5.185800  1.8612444     0.34011563    
    5.186100  1.7018286     0.32550079    
    5.186400  1.7424291     0.32851121    
    5.186700  2.0397708     0.35519153    
    5.187000  2.4013606     0.38718793    
    5.187300  2.3480642     0.38287579    
    5.187600  1.6380219     0.31976453    
    5.187900  2.1123840     0.36082497    
    5.188200  2.4144576     0.38442930    
    5.188500  1.9511881     0.34599770    
    5.188800  1.7533161     0.33063813    
    5.189100  1.7201871     0.32932486    
    5.189400  1.7379983     0.33055301    
    5.189700  1.8731580     0.34019514    
    5.190000  1.8996692     0.34167717    
    5.190300  1.9631906     0.34631070    
    5.190600  1.9085870     0.34374491    
    5.190900  1.6227386     0.32056307    
    5.191200  1.7970178     0.33735027    
    5.191500  1.7400835     0.33213796    
    5.191800  2.0670673     0.35963905    
    5.192100  2.2363858     0.37244637    
    5.192400  2.0917768     0.35993909    
    5.192700  1.9229324     0.34511563    
    5.193000  1.9343592     0.34560308    
    5.193300  1.9280359     0.34682830    
    5.193600  1.7478109     0.33091884    
    5.193900  1.7532002     0.33017126    
    5.194200  2.1755563     0.36765965    
    5.194500  1.9114211     0.34453371    
    5.194800  1.8530409     0.33825476    
    5.195100  1.7836385     0.33176291    
    5.195400  1.6086534     0.31396853    
    5.195700  1.6816842     0.32153263    
    5.196000  1.6456017     0.31974076    
    5.196300  1.6126265     0.31911517    
    5.196600  1.8141497     0.33972032    
    5.196900  1.7553454     0.33469406    
    5.197200  1.8553180     0.34343446    
    5.197500  1.7755760     0.33624739    
    5.197800  1.7204148     0.33122481    
    5.198100  1.7628636     0.33497356    
    5.198400  2.0676765     0.35946466    
    5.198700  1.9346429     0.34578250    
    5.199000  1.5984349     0.31607738    
    5.199300  1.6628823     0.32168084    
    5.199600  1.6325820     0.31977443    
    5.199900  1.7739398     0.33523551    
    5.200200  1.6296615     0.32394660    
    5.200500  1.9421385     0.35119098    
    5.200800  1.9507100     0.35157012    
    5.201100  2.0295759     0.35811702    
    5.201400  1.9177969     0.35006117    
    5.201700  1.8526082     0.34483900    
    5.202000  1.8543379     0.34710131    
    5.202300  1.7296179     0.33324553    
    5.202600  1.7310040     0.32904355    
    5.202900  1.8269699     0.33420246    
    5.203200  1.8035351     0.32948199    
    5.203500  1.7324604     0.32351845    
    5.203800  1.9123877     0.34162933    
    5.204100  2.3337033     0.37982908    
    5.204400  2.0307648     0.35653705    
    5.204700  1.4792551     0.30614182    
    5.205000  1.6062437     0.31713705    
    5.205300  1.5294692     0.31220099    
    5.205600  1.6402624     0.32470942    
    5.205900  1.5416047     0.31569368    
    5.206200  1.8468041     0.34340897    
    5.206500  2.0460675     0.35847649    
    5.206800  1.3544456     0.29203394    
    5.207100  1.3938789     0.29561729    
    5.207400  2.0553111     0.35634957    
    5.207700  1.8496248     0.33927931    
    5.208000  1.7170267     0.32738789    
    5.208300  1.7353060     0.32678966    
    5.208600  1.9273931     0.34299413    
    5.208900  1.6364197     0.31769908    
    5.209200  1.5320693     0.30896339    
    5.209500  1.8301866     0.33980609    
    5.209800  1.4060071     0.30010068    
    5.210100  1.6396443     0.32319027    
    5.210400  1.5309807     0.31138124    
    5.210700  1.4404387     0.30087780    
    5.211000  1.5926820     0.31666767    
    5.211300  1.4986112     0.30808024    
    5.211600  1.6035631     0.31968408    
    5.211900  1.9105549     0.34807398    
    5.212200  1.9719253     0.35364550    
    5.212500  1.6013300     0.31905039    
    5.212800  1.7216571     0.32968211    
    5.213100  1.9202799     0.34667536    
    5.213400  2.2441211     0.37328831    
    5.213700  2.1355624     0.36416898    
    5.214000  1.4751643     0.30301781    
    5.214300  1.5431966     0.30957018    
    5.214600  1.7030304     0.32420181    
    5.214900  1.8541714     0.33807669    
    5.215200  1.7513603     0.32941574    
    5.215500  1.5097065     0.30682237    
    5.215800  1.5373934     0.31039049    
    5.216100  1.6190690     0.31912405    
    5.216400  1.9349558     0.34867726    
    5.216700  1.8707825     0.34455310    
    5.217000  1.8506990     0.34287833    
    5.217300  2.2381806     0.37713947    
    5.217600  2.0658213     0.36196162    
    5.217900  1.5759036     0.31842199    
    5.218200  1.7210003     0.33242617    
    5.218500  1.5438476     0.31542715    
    5.218800  1.6799537     0.32753495    
    5.219100  1.7176682     0.32984769    
    5.219400  2.0297611     0.35687519    
    5.219700  1.7870158     0.33558807    
    5.220000  1.5713872     0.31505731    
    5.220300  1.4615176     0.30344674    
    5.220600  1.4311688     0.30134875    
    5.220900  1.6697574     0.32587457    
    5.221200  1.7368254     0.33056960    
    5.221500  1.5518374     0.31266651    
    5.221800  1.7354524     0.33094158    
    5.222100  2.0226082     0.35514211    
    5.222400  1.6870698     0.32341122    
    5.222700  1.3584239     0.29118913    
    5.223000  1.6577535     0.32043475    
    5.223300  1.7617223     0.33067453    
    5.223600  1.6173801     0.31739098    
    5.223900  1.4734904     0.30411759    
    5.224200  1.9430919     0.34732598    
    5.224500  1.9139559     0.34583190    
    5.224800  1.8368173     0.33909970    
    5.225100  2.2122870     0.37343900    
    5.225400  1.6928417     0.32966496    
    5.225700  1.7489145     0.33524452    
    5.226000  2.1368631     0.36942636    
    5.226300  1.7415675     0.33376926    
    5.226600  1.3936392     0.29850671    
    5.226900  1.5350129     0.31312181    
    5.227200  1.9543417     0.35419198    
    5.227500  1.6965633     0.32848865    
    5.227800  1.5243880     0.30929842    
    5.228100  1.5973794     0.31589739    
    5.228400  1.6687803     0.32175229    
    5.228700  1.7937218     0.33467249    
    5.229000  1.8404714     0.34090158    
    5.229300  2.2605931     0.37978173    
    5.229600  2.1621443     0.37069296    
    5.229900  1.5683286     0.31651866    
    5.230200  1.6469808     0.32225496    
    5.230500  1.9169752     0.34657824    
    5.230800  1.6457976     0.32259518    
    5.231100  1.4696941     0.30610159    
    5.231400  1.7028299     0.32893122    
    5.231700  2.0477687     0.35971728    
    5.232000  2.3290050     0.38493631    
    5.232300  2.3512132     0.38598223    
    5.232600  2.0157118     0.35775521    
    5.232900  1.9536015     0.35475786    
    5.233200  2.0393682     0.36216705    
    5.233500  1.8752136     0.34695220    
    5.233800  1.9471325     0.35307446    
    5.234100  1.9452238     0.35227027    
    5.234400  2.0218238     0.35780086    
    5.234700  1.9051505     0.34860447    
    5.235000  1.9197042     0.35146467    
    5.235300  2.0619752     0.36516513    
    5.235600  1.9026024     0.34984107    
    5.235900  1.5074745     0.31092511    
    5.236200  1.2707361     0.28466541    
    5.236500  1.5554269     0.31598223    
    5.236800  2.0316134     0.36146967    
    5.237100  1.9585270     0.35560903    
    5.237400  1.5985981     0.32297476    
    5.237700  1.5481547     0.31565139    
    5.238000  1.7075585     0.33035798    
    5.238300  1.9786311     0.35293268    
    5.238600  1.8113104     0.33722292    
    5.238900  1.7013236     0.32627433    
    5.239200  1.5721806     0.31532453    
    5.239500  1.4849190     0.30628150    
    5.239800  1.8231989     0.33982338    
    5.240100  2.5045243     0.39792984    
    5.240400  2.0013015     0.35643585    
    5.240700  1.8731463     0.34479035    
    5.241000  1.8606259     0.34437532    
    5.241300  1.8245841     0.34253795    
    5.241600  1.9435988     0.35403573    
    5.241900  1.9844019     0.35841280    
    5.242200  1.9762160     0.35924540    
    5.242500  1.5095471     0.31334311    
    5.242800  1.3480439     0.29586061    
    5.243100  1.8110940     0.34071329    
    5.243400  2.0478612     0.36340427    
    5.243700  1.4592000     0.30549580    
    5.244000  1.5001837     0.30908579    
    5.244300  1.5506522     0.31324797    
    5.244600  1.8563783     0.34084194    
    5.244900  1.6401845     0.32296664    
    5.245200  1.6513109     0.32475240    
    5.245500  2.1030815     0.36781680    
    5.245800  2.0403286     0.36319285    
    5.246100  1.8148313     0.34337197    
    5.246400  1.6088580     0.32069251    
    5.246700  1.4353393     0.30203325    
    5.247000  1.6042643     0.31812323    
    5.247300  1.6774425     0.32556432    
    5.247600  1.4217568     0.30036705    
    5.247900  1.6214797     0.31956357    
    5.248200  1.6347848     0.32136214    
    5.248500  1.8972464     0.34477221    
    5.248800  1.6201409     0.31853433    
    5.249100  1.3513120     0.29189218    
    5.249400  1.7236390     0.33028016    
    5.249700  1.7773290     0.33560953    
    5.250000  1.8775280     0.34536274    
    5.250300  1.8321962     0.34095950    
    5.250600  2.0192292     0.35656525    
    5.250900  2.4571512     0.39385711    
    5.251200  2.1495890     0.36839911    
    5.251500  1.8780568     0.34307315    
    5.251800  1.8969928     0.34307924    
    5.252100  2.1340173     0.36408529    
    5.252400  2.0111616     0.35554324    
    5.252700  1.9167036     0.34736335    
    5.253000  1.7907183     0.33459136    
    5.253300  2.0743426     0.35812801    
    5.253600  2.0667151     0.35334434    
    5.253900  1.7716664     0.32557748    
    5.254200  1.6971076     0.31944038    
    5.254500  2.1466535     0.35820891    
    5.254800  2.1182200     0.35533678    
    5.255100  1.7260417     0.32078922    
    5.255400  1.8335918     0.33002257    
    5.255700  1.9767628     0.34159492    
    5.256000  2.0310411     0.34759282    
    5.256300  1.8911717     0.33673656    
    5.256600  1.5797800     0.30862188    
    5.256900  1.5262875     0.30435811    
    5.257200  1.4962439     0.30145601    
    5.257500  1.8341104     0.33412456    
    5.257800  1.6449627     0.31534082    
    5.258100  1.6855721     0.31835521    
    5.258400  1.6849048     0.31679090    
    5.258700  1.7030552     0.31722793    
    5.259000  1.7137068     0.31969804    
    5.259300  1.3671660     0.28739380    
    5.259600  1.7543642     0.32375586    
    5.259900  1.6039379     0.30835720    
    5.260200  1.5937011     0.30676759    
    5.260500  1.7420223     0.32098531    
    5.260800  1.4874214     0.29928362    
    5.261100  1.5569793     0.30867866    
    5.261400  1.8178520     0.33387504    
    5.261700  1.9790419     0.34726425    
    5.262000  1.7422802     0.32579207    
    5.262300  1.7435446     0.32693730    
    5.262600  1.9371247     0.34349982    
    5.262900  1.8511810     0.33643238    
    5.263200  1.9288546     0.34465120    
    5.263500  1.5023672     0.30692172    
    5.263800  1.6173786     0.31706036    
    5.264100  1.9746265     0.34859673    
    5.264400  1.9501349     0.34308469    
    5.264700  1.8919432     0.33703692    
    5.265000  1.9302588     0.33956583    
    5.265300  1.7661035     0.32674411    
    5.265600  1.6928414     0.31951122    
    5.265900  1.8091350     0.33014992    
    5.266200  2.1717697     0.36194158    
    5.266500  1.6833965     0.31908734    
    5.266800  1.3571601     0.29020970    
    5.267100  1.8665654     0.34289113    
    5.267400  1.9469337     0.35250084    
    5.267700  1.7029587     0.33083541    
    5.268000  1.8096173     0.34010891    
    5.268300  1.8864504     0.34567192    
    5.268600  1.7149195     0.32847817    
    5.268900  1.6183280     0.31943084    
    5.269200  1.6417924     0.32357807    
    5.269500  1.7790021     0.33791475    
    5.269800  1.8859817     0.35068953    
    5.270100  1.7256379     0.33452478    
    5.270400  1.7302639     0.33561905    
    5.270700  1.8422717     0.34644285    
    5.271000  1.8150048     0.34249761    
    5.271300  1.9986521     0.35912045    
    5.271600  2.0119017     0.36033396    
    5.271900  1.9433296     0.35341369    
    5.272200  1.5396370     0.31561501    
    5.272500  1.6377943     0.32562518    
    5.272800  2.0472855     0.36360591    
    5.273100  1.7975610     0.34022791    
    5.273400  1.7173535     0.33370033    
    5.273700  2.1645998     0.37372623    
    5.274000  2.2390586     0.37953284    
    5.274300  2.0253770     0.36207194    
    5.274600  1.6416244     0.32562617    
    5.274900  1.7505293     0.33563842    
    5.275200  1.6183870     0.32346110    
    5.275500  1.4815606     0.31093894    
    5.275800  1.6977868     0.33188618    
    5.276100  2.0263400     0.36385743    
    5.276400  1.9343432     0.35591553    
    5.276700  2.0207169     0.36283916    
    5.277000  1.9138516     0.35215830    
    5.277300  1.5426307     0.31532619    
    5.277600  1.8875259     0.34784615    
    5.277900  1.6002211     0.32078631    
    5.278200  1.5131634     0.31329903    
    5.278500  1.5968072     0.32293460    
    5.278800  1.8134338     0.34388335    
    5.279100  1.7590535     0.33790644    
    5.279400  1.9170401     0.35171499    
    5.279700  2.0980068     0.36739762    
    5.280000  1.8958319     0.35129751    
    5.280300  1.7309754     0.33578554    
    5.280600  1.6854829     0.33311099    
    5.280900  1.9195279     0.35449113    
    5.281200  1.6868171     0.33227539    
    5.281500  1.7036437     0.33156345    
    5.281800  1.9875848     0.35672475    
    5.282100  1.8416496     0.34453459    
    5.282400  1.6045731     0.32359775    
    5.282700  1.5853018     0.32248088    
    5.283000  1.5457614     0.31867897    
    5.283300  1.6696709     0.33063448    
    5.283600  1.8361678     0.34568083    
    5.283900  1.7995168     0.34300225    
    5.284200  1.4756844     0.31094235    
    5.284500  1.4490238     0.30887268    
    5.284800  1.5925671     0.32314847    
    5.285100  1.5476644     0.31749274    
    5.285400  1.6730997     0.32803357    
    5.285700  1.7071708     0.33137285    
    5.286000  1.7566144     0.33647336    
    5.286300  1.6277988     0.32533826    
    5.286600  1.5847376     0.32063711    
    5.286900  1.6303879     0.32433999    
    5.287200  1.8302197     0.33986160    
    5.287500  1.9733215     0.35263549    
    5.287800  2.0015741     0.35476713    
    5.288100  2.1489866     0.36902969    
    5.288400  1.9978183     0.35404755    
    5.288700  1.7620120     0.33323034    
    5.289000  1.7719085     0.33421944    
    5.289300  1.4330697     0.30237216    
    5.289600  2.1076014     0.36606436    
    5.289900  2.0632700     0.36319092    
    5.290200  1.5773993     0.31835247    
    5.290500  1.6043845     0.32095239    
    5.290800  1.6016440     0.31956622    
    5.291100  1.8983856     0.34505412    
    5.291400  1.7341413     0.33071107    
    5.291700  1.6341322     0.32043106    
    5.292000  1.5460318     0.31138337    
    5.292300  1.5088580     0.30849268    
    5.292600  1.8333941     0.33863808    
    5.292900  1.8142360     0.33627407    
    5.293200  1.6396538     0.32279969    
    5.293500  1.6344128     0.32437301    
    5.293800  2.1806103     0.37441617    
    5.294100  2.0709103     0.36578065    
    5.294400  2.0076834     0.35719355    
    5.294700  1.9006270     0.34697032    
    5.295000  1.8657025     0.34239051    
    5.295300  1.7759450     0.33312548    
    5.295600  1.4258189     0.29957502    
    5.295900  1.6423257     0.32142925    
    5.296200  1.8970284     0.34372983    
    5.296500  2.2116444     0.36745813    
    5.296800  1.8143370     0.33226703    
    5.297100  1.6877319     0.32063788    
    5.297400  1.5980376     0.31315160    
    5.297700  1.9712954     0.34806653    
    5.298000  1.9840163     0.35083010    
    5.298300  1.9348875     0.34664418    
    5.298600  1.7769173     0.33168858    
    5.298900  1.7801578     0.33138667    
    5.299200  1.6654430     0.31949258    
    5.299500  1.7140818     0.32332842    
    5.299800  1.8547837     0.33777590    
    5.300100  1.7575072     0.32973400    
    5.300400  1.7473519     0.32986596    
    5.300700  1.8423075     0.33705261    
    5.301000  1.5072613     0.30599510    
    5.301300  1.2418844     0.27664427    
    5.301600  1.7476134     0.32942867    
    5.301900  1.8920084     0.34511652    
    5.302200  1.6234401     0.32305536    
    5.302500  1.4951915     0.30973356    
    5.302800  1.6929124     0.32851875    
    5.303100  2.0576276     0.36189601    
    5.303400  1.9000498     0.34822941    
    5.303700  1.6979182     0.33069264    
    5.304000  1.5389654     0.31468643    
    5.304300  1.8202581     0.34138072    
    5.304600  1.8831829     0.34534330    
    5.304900  1.9016569     0.34739479    
    5.305200  1.8254189     0.34168183    
    5.305500  1.8952833     0.34781200    
    5.305800  1.9540000     0.35291375    
    5.306100  1.7048745     0.33165247    
    5.306400  1.8765303     0.34839552    
    5.306700  2.1352954     0.37280461    
    5.307000  1.6854368     0.33383634    
    5.307300  1.5713109     0.32340440    
    5.307600  1.6448662     0.32994733    
    5.307900  1.5348234     0.31821706    
    5.308200  1.5827434     0.32181105    
    5.308500  1.6296041     0.32622634    
    5.308800  1.6140770     0.32313196    
    5.309100  1.3537325     0.29653039    
    5.309400  1.4006215     0.30202817    
    5.309700  1.5584723     0.31840496    
    5.310000  1.6316290     0.32543603    
    5.310300  1.6715075     0.32866517    
    5.310600  1.5844043     0.32039005    
    5.310900  1.6965198     0.33169300    
    5.311200  1.6190692     0.32515968    
    5.311500  1.6323244     0.32627430    
    5.311800  1.3464684     0.29631515    
    5.312100  1.4198148     0.30396577    
    5.312400  1.4245312     0.30478080    
    5.312700  1.7513993     0.33674266    
    5.313000  1.8195157     0.34314414    
    5.313300  1.7320567     0.33605225    
    5.313600  1.7739897     0.33947511    
    5.313900  1.8076789     0.34163911    
    5.314200  1.7010181     0.33112409    
    5.314500  1.6248107     0.32399804    
    5.314800  1.9147260     0.35452663    
    5.315100  1.7891957     0.34369416    
    5.315400  1.8204695     0.34761418    
    5.315700  1.8826385     0.35360185    
    5.316000  1.5559597     0.32077162    
    5.316300  1.5576432     0.31857323    
    5.316600  1.5907749     0.32220539    
    5.316900  1.5490258     0.31741625    
    5.317200  1.7059748     0.33239779    
    5.317500  1.8627679     0.34716325    
    5.317800  1.6164121     0.32234060    
    5.318100  1.5016261     0.30981654    
    5.318400  1.4644463     0.30496955    
    5.318700  1.6469445     0.32149398    
    5.319000  1.7896557     0.33536752    
    5.319300  1.8234467     0.33935432    
    5.319600  1.8334070     0.34230533    
    5.319900  1.4797185     0.30689383    
    5.320200  1.3923437     0.29801180    
    5.320500  1.6880424     0.32715706    
    5.320800  1.8468671     0.34364902    
    5.321100  1.6984982     0.32858616    
    5.321400  1.4671457     0.30542825    
    5.321700  1.3747422     0.29607982    
    5.322000  1.7227949     0.33172137    
    5.322300  1.4078599     0.29963866    
    5.322600  1.3873550     0.29804965    
    5.322900  1.5563625     0.31481934    
    5.323200  1.4820935     0.30663471    
    5.323500  1.7628025     0.33494856    
    5.323800  1.7507466     0.33437945    
    5.324100  1.5847043     0.31984954    
    5.324400  1.3866397     0.29941064    
    5.324700  1.4707910     0.30822812    
    5.325000  1.7635662     0.33579946    
    5.325300  1.8409753     0.34280716    
    5.325600  1.8182217     0.34051814    
    5.325900  1.5986799     0.32173068    
    5.326200  1.4791415     0.31105308    
    5.326500  1.5955446     0.32308566    
    5.326800  1.6633282     0.32922621    
    5.327100  1.9088338     0.34890699    
    5.327400  1.7924497     0.33773052    
    5.327700  1.6695171     0.32383029    
    5.328000  1.8571702     0.34118656    
    5.328300  1.7393060     0.33160164    
    5.328600  1.8412108     0.34343121    
    5.328900  1.9369562     0.35207967    
    5.329200  1.8787055     0.34632464    
    5.329500  1.5395341     0.31474419    
    5.329800  1.8270997     0.34314293    
    5.330100  1.9367700     0.35436102    
    5.330400  1.6624227     0.32906116    
    5.330700  1.8630598     0.34861132    
    5.331000  1.8451671     0.34680811    
    5.331300  1.9942627     0.35926924    
    5.331600  1.8188490     0.34070028    
    5.331900  1.6539366     0.32255927    
    5.332200  1.5060660     0.30839879    
    5.332500  1.4408531     0.30230597    
    5.332800  1.9313517     0.34862940    
    5.333100  2.1339702     0.36780854    
    5.333400  1.9184495     0.34781925    
    5.333700  1.6126392     0.31884409    
    5.334000  1.4676462     0.30341305    
    5.334300  1.6344190     0.32291839    
    5.334600  1.7904200     0.33836102    
    5.334900  1.7455412     0.33446082    
    5.335200  2.0674028     0.36330119    
    5.335500  2.3143269     0.38456005    
    5.335800  1.8455403     0.34350952    
    5.336100  1.8748373     0.34563883    
    5.336400  1.9447026     0.35182481    
    5.336700  1.6730699     0.32758986    
    5.337000  1.9185903     0.35117439    
    5.337300  1.7748455     0.33727389    
    5.337600  1.7879966     0.34028607    
    5.337900  1.8610677     0.34547446    
    5.338200  1.7449574     0.33341625    
    5.338500  2.1725739     0.37057988    
    5.338800  2.1120494     0.36539397    
    5.339100  1.7201225     0.32902500    
    5.339400  1.7606952     0.33389685    
    5.339700  1.7351936     0.33143027    
    5.340000  1.4269282     0.30056754    
    5.340300  1.6586236     0.32186511    
    5.340600  1.6942945     0.32655858    
    5.340900  1.6100091     0.31894626    
    5.341200  1.3983184     0.29925095    
    5.341500  1.2898368     0.28838659    
    5.341800  1.1477939     0.27199624    
    5.342100  1.3547770     0.29438587    
    5.342400  1.7313152     0.33096605    
    5.342700  1.9677420     0.35168490    
    5.343000  1.9790529     0.35267108    
    5.343300  1.7854333     0.33431596    
    5.343600  1.3771762     0.29369541    
    5.343900  1.4810149     0.30415569    
    5.344200  1.7839966     0.33345324    
    5.344500  1.7358781     0.32955462    
    5.344800  1.7188560     0.32806725    
    5.345100  1.8382195     0.33847109    
    5.345400  1.8286278     0.33775927    
    5.345700  1.8845660     0.34370749    
    5.346000  1.9710067     0.35113883    
    5.346300  1.7256138     0.32947925    
    5.346600  1.5525576     0.31205439    
    5.346900  1.7567527     0.33138706    
    5.347200  2.1886097     0.36923675    
    5.347500  1.8539631     0.33979328    
    5.347800  1.7067671     0.32527408    
    5.348100  1.8027140     0.33516898    
    5.348400  2.0015491     0.35461655    
    5.348700  2.0662338     0.36230762    
    5.349000  1.6315297     0.32239356    
    5.349300  1.8201760     0.33998717    
    5.349600  2.0901797     0.36335411    
    5.349900  2.0815823     0.36254568    
    5.350200  1.6479392     0.32250413    
    5.350500  1.6625612     0.32450409    
    5.350800  1.6301434     0.31997357    
    5.351100  1.6772217     0.32371734    
    5.351400  2.2315812     0.37241388    
    5.351700  1.9250823     0.34698246    
    5.352000  1.6322128     0.32039234    
    5.352300  1.6112784     0.31859309    
    5.352600  1.9544860     0.34917632    
    5.352900  1.9256935     0.34931802    
    5.353200  1.6580374     0.32534712    
    5.353500  1.6065547     0.32003616    
    5.353800  1.6389408     0.32388913    
    5.354100  1.1321573     0.26841439    
    5.354400  1.6203223     0.32104981    
    5.354700  2.0789396     0.36263734    
    5.355000  1.8362596     0.34135773    
    5.355300  1.6827954     0.32757639    
    5.355600  1.9308691     0.35162572    
    5.355900  2.0107145     0.35854315    
    5.356200  1.7111180     0.33115420    
    5.356500  1.3624450     0.29732848    
    5.356800  1.6829408     0.33020995    
    5.357100  1.7696275     0.33650660    
    5.357400  1.6235826     0.32214103    
    5.357700  1.4602529     0.30435779    
    5.358000  1.8792187     0.34514064    
    5.358300  1.9606967     0.35301407    
    5.358600  1.8639784     0.34551195    
    5.358900  2.0669678     0.36356233    
    5.359200  1.9823456     0.35462273    
    5.359500  1.8730437     0.34433435    
    5.359800  1.6939838     0.32713852    
    5.360100  2.1599457     0.36782637    
    5.360400  1.9588375     0.34998108    
    5.360700  1.7952321     0.33488752    
    5.361000  1.8208471     0.33736799    
    5.361300  1.7957274     0.33585036    
    5.361600  1.8685170     0.34452731    
    5.361900  1.4498621     0.30610700    
    5.362200  1.6811522     0.32861150    
    5.362500  2.1160997     0.36726908    
    5.362800  2.0585643     0.36142918    
    5.363100  1.9141964     0.34779275    
    5.363400  1.7193925     0.33185635    
    5.363700  2.2166477     0.37793231    
    5.364000  1.9425260     0.35491567    
    5.364300  1.6470398     0.32717920    
    5.364600  1.6968386     0.33200903    
    5.364900  1.5822002     0.32005749    
    5.365200  1.8189816     0.34159339    
    5.365500  2.1106960     0.36695900    
    5.365800  2.1942466     0.37539832    
    5.366100  2.1499095     0.37247022    
    5.366400  2.2350416     0.38057324    
    5.366700  2.3081707     0.38701064    
    5.367000  1.9817475     0.35823446    
    5.367300  1.9180968     0.35165391    
    5.367600  1.9786410     0.35679867    
    5.367900  1.7970204     0.33947956    
    5.368200  1.6897564     0.32827790    
    5.368500  1.6073032     0.31907145    
    5.368800  1.6297213     0.32106416    
    5.369100  1.3788271     0.29576633    
    5.369400  1.7285171     0.33062103    
    5.369700  1.8029544     0.33943535    
    5.370000  1.5440803     0.31538832    
    5.370300  1.7635293     0.33520590    
    5.370600  1.6445437     0.32221488    
    5.370900  1.5526430     0.31262903    
    5.371200  1.8209318     0.33670742    
    5.371500  1.6420199     0.31869220    
    5.371800  1.4156093     0.29661484    
    5.372100  1.2252470     0.27755725    
    5.372400  1.6085531     0.31523843    
    5.372700  2.1659453     0.36556339    
    5.373000  2.4118143     0.38635984    
    5.373300  2.0575754     0.35783231    
    5.373600  1.7523130     0.33181598    
    5.373900  1.7034882     0.32836418    
    5.374200  2.2841732     0.37885249    
    5.374500  2.0305307     0.35750714    
    5.374800  1.8380325     0.34043989    
    5.375100  1.9046700     0.34794266    
    5.375400  1.7451851     0.33342173    
    5.375700  1.5669858     0.31639487    
    5.376000  1.7498798     0.33156695    
    5.376300  1.7715711     0.33379956    
    5.376600  1.3206725     0.28888509    
    5.376900  1.4924945     0.30723640    
    5.377200  1.5966952     0.31647620    
    5.377500  1.7753803     0.33048767    
    5.377800  1.6270704     0.31486255    
    5.378100  1.5082087     0.30249155    
    5.378400  1.6405766     0.31779883    
    5.378700  1.8493091     0.33729431    
    5.379000  1.6968316     0.32334680    
    5.379300  1.4486284     0.29758296    
    5.379600  1.7930919     0.32980180    
    5.379900  2.2629369     0.36930184    
    5.380200  1.8764118     0.33781277    
    5.380500  1.7092829     0.32288298    
    5.380800  2.0472088     0.35380691    
    5.381100  1.5828023     0.31064466    
    5.381400  1.6474138     0.31642069    
    5.381700  1.9271674     0.34128639    
    5.382000  1.8159140     0.33311774    
    5.382300  1.4923169     0.30415427    
    5.382600  1.3835428     0.29579966    
    5.382900  1.4846210     0.30615971    
    5.383200  1.5299193     0.31039623    
    5.383500  1.6625330     0.32197529    
    5.383800  1.6864356     0.32326602    
    5.384100  1.6103993     0.31697209    
    5.384400  1.5474757     0.31085908    
    5.384700  1.7255306     0.32745175    
    5.385000  1.6322929     0.31799890    
    5.385300  1.5743441     0.31277751    
    5.385600  1.5536534     0.31170411    
    5.385900  1.5950695     0.31644764    
    5.386200  1.5037633     0.30647972    
    5.386500  1.5752173     0.31329335    
    5.386800  1.6453498     0.31991591    
    5.387100  2.0152639     0.35197800    
    5.387400  1.9802551     0.34600842    
    5.387700  1.6568605     0.31714662    
    5.388000  1.6728404     0.32013348    
    5.388300  1.8936207     0.34142189    
    5.388600  1.7991922     0.33437684    
    5.388900  1.7804636     0.33625577    
    5.389200  2.4324245     0.39251871    
    5.389500  2.0691037     0.36348665    
    5.389800  1.4105009     0.30279109    
    5.390100  1.7654556     0.33649290    
    5.390400  1.5224549     0.31256318    
    5.390700  1.7613477     0.33471890    
    5.391000  2.0918013     0.36233988    
    5.391300  2.0712360     0.35970642    
    5.391600  1.8043349     0.33597892    
    5.391900  2.0105667     0.35462422    
    5.392200  2.0273744     0.35527811    
    5.392500  1.7668826     0.33193480    
    5.392800  1.5133516     0.30851861    
    5.393100  1.2926759     0.28600226    
    5.393400  1.5792235     0.31876336    
    5.393700  1.6479787     0.32681893    
    5.394000  1.8682724     0.34631875    
    5.394300  1.7629203     0.33762509    
    5.394600  1.7340097     0.33532942    
    5.394900  1.7193865     0.33434220    
    5.395200  1.8458769     0.34785154    
    5.395500  2.0338265     0.36592381    
    5.395800  1.8123765     0.34598353    
    5.396100  1.6078454     0.32463157    
    5.396400  2.0196748     0.36171635    
    5.396700  1.5502782     0.31640886    
    5.397000  1.1913269     0.27876346    
    5.397300  1.9284602     0.35365162    
    5.397600  1.9365812     0.35398396    
    5.397900  2.0233098     0.36119288    
    5.398200  1.8132874     0.34308046    
    5.398500  1.6979655     0.33349882    
    5.398800  1.8199232     0.34512805    
    5.399100  1.6864859     0.33405347    
    5.399400  1.9432764     0.35763366    
    5.399700  1.8758084     0.35122095    
    5.400000  1.8091522     0.34353722    
    5.400300  1.3640877     0.29686797    
    5.400600  1.6875571     0.32828830    
    5.400900  2.0331918     0.36074679    
    5.401200  1.8433307     0.34422631    
    5.401500  1.4449225     0.30563015    
    5.401800  1.6597563     0.32717683    
    5.402100  2.0115741     0.36021080    
    5.402400  1.9166657     0.35413574    
    5.402700  1.9466147     0.35677323    
    5.403000  1.6791718     0.33420917    
    5.403300  1.8440092     0.34971653    
    5.403600  1.8153220     0.34773870    
    5.403900  1.6248975     0.32856743    
    5.404200  1.5070737     0.31604899    
    5.404500  1.5324777     0.31749025    
    5.404800  1.7933483     0.34319371    
    5.405100  1.9807902     0.35973843    
    5.405400  1.7093332     0.33585533    
    5.405700  1.4425065     0.30973746    
    5.406000  1.6105274     0.32757806    
    5.406300  1.3967820     0.30539905    
    5.406600  1.3066244     0.29568071    
    5.406900  1.7328539     0.33892201    
    5.407200  1.8446515     0.34878310    
    5.407500  1.6296568     0.32929916    
    5.407800  1.3400794     0.29821084    
    5.408100  1.5415858     0.31853643    
    5.408400  1.6426181     0.32744835    
    5.408700  1.7872808     0.34226769    
    5.409000  1.5300897     0.31655964    
    5.409300  1.5533784     0.31752676    
    5.409600  1.6116128     0.32213229    
    5.409900  1.7121947     0.33226573    
    5.410200  2.0175442     0.35933468    
    5.410500  2.0792518     0.36536044    
    5.410800  1.9009662     0.35073317    
    5.411100  1.6470879     0.32924389    
    5.411400  1.5501447     0.31950882    
    5.411700  1.5642829     0.32098553    
    5.412000  1.3953057     0.30243649    
    5.412300  1.5246644     0.31498156    
    5.412600  1.6656527     0.32909043    
    5.412900  1.5303373     0.31655752    
    5.413200  1.5623058     0.32071877    
    5.413500  1.6376903     0.32842953    
    5.413800  1.7154023     0.33651562    
    5.414100  1.4986087     0.31314839    
    5.414400  1.2945342     0.29110850    
    5.414700  1.5275660     0.31354430    
    5.415000  1.5618738     0.31592567    
    5.415300  1.9386609     0.35096389    
    5.415600  2.2563873     0.37710792    
    5.415900  2.1716486     0.37149707    
    5.416200  1.6750698     0.32767459    
    5.416500  1.6674281     0.32841625    
    5.416800  1.7773825     0.33752452    
    5.417100  1.6921465     0.33026302    
    5.417400  1.5560665     0.31690841    
    5.417700  1.3589918     0.29677247    
    5.418000  1.3586090     0.29638127    
    5.418300  1.6950514     0.32851728    
    5.418600  1.9451313     0.34847337    
    5.418900  2.0404004     0.35608775    
    5.419200  1.9389464     0.34731055    
    5.419500  1.7106069     0.32760898    
    5.419800  1.8034455     0.33804995    
    5.420100  1.4538047     0.30530164    
    5.420400  1.4533878     0.30724399    
    5.420700  1.9389508     0.35376953    
    5.421000  1.6779916     0.32823070    
    5.421300  1.7921494     0.33820974    
    5.421600  1.8891384     0.34796158    
    5.421900  1.7205061     0.33292495    
    5.422200  1.8002459     0.34050473    
    5.422500  1.7378050     0.33431147    
    5.422800  1.6453849     0.32375611    
    5.423100  1.7762119     0.33549583    
    5.423400  1.5453995     0.31508817    
    5.423700  1.2356172     0.28233271    
    5.424000  1.4179310     0.30324054    
    5.424300  1.3914103     0.29892091    
    5.424600  1.4470233     0.30292683    
    5.424900  1.7318986     0.32916187    
    5.425200  1.6659851     0.32431526    
    5.425500  1.7361220     0.33191616    
    5.425800  1.9274050     0.35141743    
    5.426100  1.7449774     0.33328554    
    5.426400  1.7624405     0.33280111    
    5.426700  1.6818694     0.32365346    
    5.427000  1.4971549     0.30492623    
    5.427300  1.4875281     0.30317378    
    5.427600  1.8213045     0.33562703    
    5.427900  1.8051535     0.33532275    
    5.428200  1.7682974     0.33158791    
    5.428500  1.9949981     0.35056306    
    5.428800  1.7198433     0.32513638    
    5.429100  1.5771413     0.31235817    
    5.429400  1.9285069     0.34539611    
    5.429700  1.9198779     0.34661618    
    5.430000  2.1112262     0.36412725    
    5.430300  1.5868116     0.31552831    
    5.430600  1.5545173     0.31104513    
    5.430900  2.1332620     0.36232463    
    5.431200  1.9560388     0.34608675    
    5.431500  1.8153348     0.33320314    
    5.431800  1.9734883     0.35017737    
    5.432100  1.8505514     0.33918912    
    5.432400  1.7383013     0.32878868    
    5.432700  1.3781226     0.29332241    
    5.433000  1.5137109     0.30621108    
    5.433300  1.7397046     0.32827774    
    5.433600  1.8538813     0.33828354    
    5.433900  1.7941450     0.33263188    
    5.434200  1.8718420     0.33955345    
    5.434500  1.6755213     0.32005273    
    5.434800  1.4146454     0.29346858    
    5.435100  1.4537582     0.29793327    
    5.435400  1.4696456     0.29999855    
    5.435700  1.3026578     0.28313714    
    5.436000  1.7009012     0.32305309    
    5.436300  1.9316883     0.34525065    
    5.436600  1.7239951     0.32764700    
    5.436900  1.6691930     0.32312149    
    5.437200  1.8224188     0.33695123    
    5.437500  1.9575849     0.34751597    
    5.437800  1.9317323     0.34577877    
    5.438100  1.9700683     0.34829335    
    5.438400  1.6511568     0.31877357    
    5.438700  1.6400127     0.31741140    
    5.439000  1.7665202     0.32783701    
    5.439300  1.6384074     0.31476562    
    5.439600  1.6529673     0.31654636    
    5.439900  1.5265584     0.30521162    
    5.440200  1.6666117     0.31967789    
    5.440500  1.5316315     0.30795225    
    5.440800  1.5361446     0.30987738    
    5.441100  1.6955445     0.32411880    
    5.441400  1.7075992     0.32614989    
    5.441700  1.5643001     0.31416015    
    5.442000  1.4924463     0.30748448    
    5.442300  1.5232329     0.31023428    
    5.442600  1.4211764     0.29885766    
    5.442900  1.6166224     0.31722670    
    5.443200  2.1963894     0.36623258    
    5.443500  1.6919182     0.32088503    
    5.443800  1.5380263     0.30662053    
    5.444100  2.0292582     0.35159155    
    5.444400  1.7683886     0.32994490    
    5.444700  1.5870638     0.31112611    
    5.445000  1.4185298     0.29095075    
    5.445300  1.6609873     0.31358319    
    5.445600  1.7307757     0.32132072    
    5.445900  1.9829527     0.34661061    
    5.446200  1.8845026     0.34082096    
    5.446500  1.4420470     0.29927416    
    5.446800  1.2433187     0.27847193    
    5.447100  1.4420882     0.29910882    
    5.447400  2.1262218     0.36284719    
    5.447700  2.0757014     0.35874205    
    5.448000  2.0283522     0.35640466    
    5.448300  2.1705359     0.36968595    
    5.448600  2.1299329     0.36826979    
    5.448900  2.0411419     0.35911090    
    5.449200  1.6623029     0.32293769    
    5.449500  1.8836888     0.34072056    
    5.449800  1.5690615     0.31047289    
    5.450100  1.6938877     0.32551393    
    5.450400  1.7530056     0.33124519    
    5.450700  1.5448740     0.31214260    
    5.451000  1.6069834     0.31715722    
    5.451300  1.7391022     0.33086115    
    5.451600  2.1132161     0.36528471    
    5.451900  2.0632993     0.36066690    
    5.452200  1.7851378     0.33647194    
    5.452500  1.5941985     0.31689374    
    5.452800  1.8138927     0.33650913    
    5.453100  1.9976303     0.35014884    
    5.453400  1.8632864     0.33808187    
    5.453700  1.7782129     0.33063940    
    5.454000  1.8444449     0.33663446    
    5.454300  1.5550467     0.31098848    
    5.454600  1.3468776     0.28926210    
    5.454900  2.0669682     0.35767770    
    5.455200  2.2116407     0.36951904    
    5.455500  2.3236396     0.37897107    
    5.455800  2.4332580     0.38766301    
    5.456100  2.1351379     0.36269604    
    5.456400  1.4107131     0.29545613    
    5.456700  1.5321443     0.30733588    
    5.457000  1.7026249     0.32367199    
    5.457300  2.0109501     0.35285445    
    5.457600  1.8339218     0.33828030    
    5.457900  1.7858859     0.33532007    
    5.458200  1.7380440     0.33081205    
    5.458500  1.5343206     0.31164691    
    5.458800  1.7566603     0.33418273    
    5.459100  2.0190809     0.35839955    
    5.459400  1.6893017     0.32695652    
    5.459700  1.6433841     0.32247648    
    5.460000  1.5750240     0.31544805    
    5.460300  1.6333505     0.32053395    
    5.460600  2.1201335     0.36444785    
    5.460900  1.8518028     0.34044463    
    5.461200  1.5781385     0.31373489    
    5.461500  1.6646788     0.32271772    
    5.461800  1.6425310     0.32050340    
    5.462100  1.7328811     0.33073282    
    5.462400  1.7923561     0.33569300    
    5.462700  1.8028030     0.33585758    
    5.463000  1.5916726     0.31669601    
    5.463300  1.6436830     0.32112825    
    5.463600  1.6025349     0.31684019    
    5.463900  1.4287578     0.29916598    
    5.464200  1.7284959     0.32833138    
    5.464500  2.0068443     0.35302514    
    5.464800  1.8346021     0.33804915    
    5.465100  2.1208076     0.36341181    
    5.465400  2.0969323     0.35925741    
    5.465700  1.8251659     0.33489196    
    5.466000  1.7275319     0.32749228    
    5.466300  1.6297027     0.32247055    
    5.466600  1.5244952     0.31373916    
    5.466900  1.5670900     0.31868013    
    5.467200  1.9160871     0.35193453    
    5.467500  1.7815739     0.34079188    
    5.467800  1.6039080     0.32398246    
    5.468100  1.7111789     0.33369006    
    5.468400  1.8183492     0.34237650    
    5.468700  1.6887144     0.32881719    
    5.469000  1.7559031     0.33207381    
    5.469300  2.0602563     0.35724020    
    5.469600  2.4386234     0.38926150    
    5.469900  1.8996269     0.34561443    
    5.470200  1.7268238     0.33072164    
    5.470500  1.6021484     0.32166782    
    5.470800  1.8614606     0.34766040    
    5.471100  1.7592264     0.33944277    
    5.471400  1.7910720     0.34465674    
    5.471700  1.8552891     0.35023152    
    5.472000  1.4788620     0.31361341    
    5.472300  1.5375990     0.31915314    
    5.472600  1.7102491     0.33541630    
    5.472900  1.4421509     0.30728793    
    5.473200  1.4475031     0.30709408    
    5.473500  1.7426925     0.33706054    
    5.473800  1.6074280     0.32304820    
    5.474100  1.4485458     0.30695261    
    5.474400  1.7508971     0.33793768    
    5.474700  1.8517081     0.34710203    
    5.475000  1.7431842     0.33710793    
    5.475300  1.6572960     0.32836185    
    5.475600  1.8360860     0.34512564    
    5.475900  1.8016364     0.34315663    
    5.476200  1.7778896     0.34221784    
    5.476500  1.8692180     0.35249694    
    5.476800  1.8953990     0.35593228    
    5.477100  1.8558141     0.35192450    
    5.477400  1.7547005     0.34080009    
    5.477700  1.7393241     0.33661684    
    5.478000  1.8011594     0.34179891    
    5.478300  2.1843474     0.37816537    
    5.478600  1.8987333     0.35559190    
    5.478900  1.3804192     0.30614548    
    5.479200  1.6197360     0.33119447    
    5.479500  1.9298543     0.35999054    
    5.479800  1.7286937     0.33969145    
    5.480100  1.9364418     0.35793365    
    5.480400  2.1397222     0.37659221    
    5.480700  1.7892042     0.34574329    
    5.481000  1.6644266     0.33228197    
    5.481300  1.6250179     0.32583950    
    5.481600  1.8393290     0.34463671    
    5.481900  1.5538916     0.31677050    
    5.482200  1.5488284     0.31719316    
    5.482500  1.6801301     0.32962803    
    5.482800  1.7100364     0.33223355    
    5.483100  1.6686030     0.32891282    
    5.483400  1.9264937     0.35221185    
    5.483700  2.0467018     0.36212257    
    5.484000  1.6099517     0.32113158    
    5.484300  1.6198561     0.32205031    
    5.484600  1.9107452     0.34843568    
    5.484900  1.8404902     0.34144143    
    5.485200  1.8833450     0.34379366    
    5.485500  1.9814890     0.35370514    
    5.485800  1.7192523     0.32940097    
    5.486100  1.7480545     0.33030853    
    5.486400  2.2088515     0.36688219    
    5.486700  1.9263923     0.34117489    
    5.487000  1.7577587     0.32557209    
    5.487300  1.9748087     0.34692837    
    5.487600  1.4007129     0.29384546    
    5.487900  1.3051966     0.28382965    
    5.488200  1.6394275     0.31769210    
    5.488500  1.5139748     0.30463745    
    5.488800  1.6263404     0.31404143    
    5.489100  1.8127375     0.33183805    
    5.489400  1.9711975     0.34686769    
    5.489700  1.9881068     0.34758089    
    5.490000  1.4998572     0.30472543    
    5.490300  1.3802249     0.29281534    
    5.490600  1.3494033     0.29020280    
    5.490900  1.8050097     0.33535839    
    5.491200  1.8551538     0.34138834    
    5.491500  1.9070146     0.34542165    
    5.491800  1.8798201     0.34361165    
    5.492100  1.7629489     0.33287096    
    5.492400  1.5805787     0.31446669    
    5.492700  1.3582308     0.29099529    
    5.493000  1.3315211     0.28807420    
    5.493300  1.5280022     0.30869482    
    5.493600  1.4007578     0.29516943    
    5.493900  1.4587586     0.30080436    
    5.494200  1.8060487     0.33490493    
    5.494500  1.7038446     0.32585393    
    5.494800  2.2389535     0.37192052    
    5.495100  2.1558647     0.36644401    
    5.495400  1.7493803     0.32922447    
    5.495700  1.4462336     0.29998225    
    5.496000  1.3947803     0.29477881    
    5.496300  1.7571644     0.33148535    
    5.496600  1.6672019     0.32283500    
    5.496900  1.6154203     0.31776654    
    5.497200  1.8367446     0.33994759    
    5.497500  1.7571493     0.33415293    
    5.497800  1.5854187     0.31865459    
    5.498100  1.5797197     0.31860704    
    5.498400  1.3461666     0.29495403    
    5.498700  1.2729281     0.28757641    
    5.499000  1.8142319     0.34180315    
    5.499300  1.9409723     0.35318551    
    5.499600  1.5050857     0.30977281    
    5.499900  1.4520689     0.30445205    
    5.500200  1.8818188     0.34595863    
    5.500500  1.4995028     0.30948153    
    5.500800  1.1448770     0.27183478    
    5.501100  1.3155103     0.28870111    
    5.501400  1.4727606     0.30562222    
    5.501700  1.5649884     0.31655156    
    5.502000  1.6128016     0.32177678    
    5.502300  1.6736755     0.32823212    
    5.502600  1.7873762     0.34044944    
    5.502900  1.6703838     0.32734596    
    5.503200  1.4654960     0.30542113    
    5.503500  1.4751657     0.30665793    
    5.503800  1.4710111     0.30684486    
    5.504100  1.2494339     0.28352082    
    5.504400  1.4214652     0.30177740    
    5.504700  1.7758118     0.33721687    
    5.505000  1.7886542     0.33802729    
    5.505300  1.6509952     0.32460524    
    5.505600  1.5953466     0.32073896    
    5.505900  2.1875620     0.37760619    
    5.506200  2.1383627     0.37490456    
    5.506500  1.5910819     0.32340968    
    5.506800  1.6984603     0.33389092    
    5.507100  1.6969429     0.33389101    
    5.507400  1.5479537     0.31796028    
    5.507700  1.7228156     0.33471657    
    5.508000  2.0283273     0.36350442    
    5.508300  1.8835606     0.35023815    
    5.508600  1.6285638     0.32579964    
    5.508900  1.4763384     0.31097863    
    5.509200  1.8221795     0.34536728    
    5.509500  1.7490567     0.33841106    
    5.509800  1.4776138     0.31253924    
    5.510100  2.0719199     0.36747533    
    5.510400  2.1717601     0.37545682    
    5.510700  1.7647641     0.33770488    
    5.511000  1.5820575     0.31949570    
    5.511300  1.6805593     0.32932283    
    5.511600  1.7891773     0.34030729    
    5.511900  1.5586995     0.31881141    
    5.512200  1.5985379     0.32313653    
    5.512500  1.7610292     0.34011256    
    5.512800  1.5648301     0.32079132    
    5.513100  1.3925972     0.30229265    
    5.513400  1.5816872     0.32265362    
    5.513700  1.7339835     0.33901434    
    5.514000  2.0441480     0.36819311    
    5.514300  1.8409359     0.34984966    
    5.514600  1.9398533     0.35787446    
    5.514900  1.8556279     0.34770209    
    5.515200  1.4742174     0.30913070    
    5.515500  1.5490404     0.31429030    
    5.515800  1.4739533     0.30691451    
    5.516100  1.2286686     0.28152002    
    5.516400  1.8924783     0.34828758    
    5.516700  1.8934326     0.34790847    
    5.517000  1.6755195     0.32746824    
    5.517300  1.6183068     0.32156894    
    5.517600  1.6371653     0.32507943    
    5.517900  2.0002007     0.36138957    
    5.518200  1.8715894     0.34988893    
    5.518500  1.9913439     0.36138427    
    5.518800  1.7443095     0.33815765    
    5.519100  1.3439020     0.29615213    
    5.519400  1.5639104     0.31834535    
    5.519700  1.2656754     0.28628910    
    5.520000  1.1717487     0.27635032    
    5.520300  1.3096592     0.29184321    
    5.520600  1.3584735     0.29739700    
    5.520900  1.7161843     0.33331440    
    5.521200  1.7556999     0.33622940    
    5.521500  1.7443272     0.33750966    
    5.521800  1.6758431     0.33174359    
    5.522100  1.6577036     0.33083247    
    5.522400  1.7043638     0.33441248    
    5.522700  1.8967820     0.35333868    
    5.523000  1.8030971     0.34213806    
    5.523300  2.0071354     0.36164948    
    5.523600  1.6612887     0.32915744    
    5.523900  1.4468876     0.30566165    
    5.524200  1.8474454     0.34496228    
    5.524500  1.7728640     0.33797445    
    5.524800  1.9929462     0.35575271    
    5.525100  1.8484396     0.34076603    
    5.525400  1.8028198     0.33538865    
    5.525700  1.9102777     0.34479135    
    5.526000  1.9000914     0.34379649    
    5.526300  1.7455879     0.33003410    
    5.526600  1.9837362     0.35227735    
    5.526900  1.9627530     0.35014448    
    5.527200  2.1850998     0.37000586    
    5.527500  1.7966382     0.33573162    
    5.527800  1.6169512     0.31936051    
    5.528100  1.7761193     0.33397771    
    5.528400  1.8626372     0.34002423    
    5.528700  1.7133570     0.32578858    
    5.529000  1.5878544     0.31209543    
    5.529300  1.8245531     0.33524826    
    5.529600  1.9451846     0.34292400    
    5.529900  1.9342391     0.34277795    
    5.530200  1.7567660     0.32682686    
    5.530500  1.7539327     0.32849427    
    5.530800  1.7035333     0.32417322    
    5.531100  1.5121849     0.30670742    
    5.531400  1.4893552     0.30431696    
    5.531700  1.3972704     0.29364665    
    5.532000  1.5369703     0.30682114    
    5.532300  1.6590763     0.31976506    
    5.532600  1.8073898     0.33251794    
    5.532900  1.9360929     0.34400769    
    5.533200  1.7526039     0.32616536    
    5.533500  1.9550351     0.34411190    
    5.533800  1.8377017     0.33179370    
    5.534100  1.6290738     0.31600104    
    5.534400  1.8543284     0.33728339    
    5.534700  1.7634910     0.33110486    
    5.535000  1.6037219     0.31396588    
    5.535300  1.7311003     0.32568068    
    5.535600  1.7440296     0.32516139    
    5.535900  1.5651031     0.30877230    
    5.536200  1.4816010     0.29989395    
    5.536500  1.4199855     0.29396840    
    5.536800  1.8363510     0.33278115    
    5.537100  2.0994426     0.35654784    
    5.537400  2.0800853     0.35350375    
    5.537700  2.1064479     0.35704893    
    5.538000  1.8742502     0.33600204    
    5.538300  1.4282725     0.29287232    
    5.538600  1.3573536     0.28519422    
    5.538900  1.7943110     0.32716352    
    5.539200  1.9480151     0.34088716    
    5.539500  1.7888249     0.32595875    
    5.539800  1.8250988     0.32984345    
    5.540100  1.7950811     0.32798839    
    5.540400  2.0552615     0.35062195    
    5.540700  2.3314039     0.37428951    
    5.541000  1.6726511     0.31861019    
    5.541300  1.5941355     0.31378100    
    5.541600  1.6250823     0.31903710    
    5.541900  1.2627766     0.28121208    
    5.542200  1.4732617     0.30302472    
    5.542500  1.6820069     0.32193404    
    5.542800  1.6759034     0.32193709    
    5.543100  1.8837838     0.34016206    
    5.543400  2.1740011     0.36464520    
    5.543700  2.0374364     0.35267886    
    5.544000  2.0907060     0.35768135    
    5.544300  2.1240832     0.35887749    
    5.544600  1.7462062     0.32335992    
    5.544900  1.5608007     0.30599117    
    5.545200  1.7288586     0.32226326    
    5.545500  1.6649509     0.31805342    
    5.545800  1.5065553     0.30384396    
    5.546100  1.6657470     0.31819124    
    5.546400  1.6405796     0.31421487    
    5.546700  1.3400201     0.28522755    
    5.547000  1.5877770     0.30893240    
    5.547300  1.8695187     0.33618038    
    5.547600  1.6957374     0.32097334    
    5.547900  1.2940554     0.28039829    
    5.548200 0.99978589     0.24692185    
    5.548500  1.0736819     0.25499749    
    5.548800  1.4966845     0.29933839    
    5.549100  1.6980032     0.31825750    
    5.549400  1.8485368     0.33202807    
    5.549700  1.6653973     0.31526769    
    5.550000  1.4612459     0.29586830    
    5.550300  1.6864433     0.31944054    
    5.550600  1.6505978     0.31596246    
    5.550900  1.7400131     0.32474534    
    5.551200  1.9104422     0.33997188    
    5.551500  1.9216902     0.34120003    
    5.551800  1.8077411     0.33126275    
    5.552100  1.9611409     0.34492602    
    5.552400  1.6923136     0.32002151    
    5.552700  1.6522408     0.31701820    
    5.553000  1.6054423     0.31126817    
    5.553300  1.9500260     0.34210428    
    5.553600  1.8694632     0.33488739    
    5.553900  1.8076809     0.33091594    
    5.554200  1.5317087     0.30424271    
    5.554500  1.4718245     0.29860052    
    5.554800  1.4910640     0.29956764    
    5.555100  1.5712618     0.30756297    
    5.555400  1.7547281     0.32644503    
    5.555700  1.9222979     0.34214473    
    5.556000  1.9274009     0.34628445    
    5.556300  1.8073036     0.33782787    
    5.556600  1.4366298     0.30387759    
    5.556900  1.5150119     0.31075859    
    5.557200  1.5720394     0.31672041    
    5.557500  1.8186049     0.33947644    
    5.557800  1.9904498     0.35476907    
    5.558100  1.6292645     0.32206437    
    5.558400  1.2684608     0.28553271    
    5.558700  1.6860502     0.32733977    
    5.559000  1.8283953     0.34022600    
    5.559300  1.7462981     0.33174895    
    5.559600  1.7364457     0.33023525    
    5.559900  1.9769595     0.35107627    
    5.560200  1.8840018     0.34421263    
    5.560500  1.8577552     0.34154301    
    5.560800  1.9747995     0.35346688    
    5.561100  1.8657683     0.34368213    
    5.561400  1.5363764     0.31299002    
    5.561700  1.7056282     0.33055679    
    5.562000  1.6553695     0.32573941    
    5.562300  1.6479124     0.32791114    
    5.562600  1.8686402     0.34951485    
    5.562900  1.9735934     0.35995759    
    5.563200  1.6033820     0.32659700    
    5.563500  1.6030748     0.32520049    
    5.563800  1.8999735     0.35446961    
    5.564100  1.8101712     0.34539574    
    5.564400  1.7081596     0.33733993    
    5.564700  1.4402071     0.31083226    
    5.565000  1.3157933     0.29753854    
    5.565300  1.1524970     0.27662141    
    5.565600  1.2358162     0.28450024    
    5.565900  1.6131908     0.32379037    
    5.566200  1.7416599     0.33774160    
    5.566500  1.5100713     0.31723602    
    5.566800  1.5154743     0.31735236    
    5.567100  1.4045075     0.30612114    
    5.567400  1.2542703     0.28996250    
    5.567700  1.4467325     0.31129976    
    5.568000  1.7327021     0.33876245    
    5.568300  1.6110383     0.32736497    
    5.568600  1.6428280     0.33225753    
    5.568900  1.7403011     0.34129320    
    5.569200  1.5443179     0.32227494    
    5.569500  1.6572432     0.33216716    
    5.569800  1.6999196     0.33446395    
    5.570100  1.6657816     0.33206257    
    5.570400  1.7842064     0.34403972    
    5.570700  1.7087028     0.33748109    
    5.571000  1.7066379     0.33625109    
    5.571300  1.7923221     0.34475007    
    5.571600  1.4676666     0.31318712    
    5.571900  1.8767997     0.35263566    
    5.572200  2.1785626     0.38024258    
    5.572500  1.9693412     0.36281293    
    5.572800  1.8834510     0.35485213    
    5.573100  1.8600158     0.35226818    
    5.573400  1.9946319     0.36506899    
    5.573700  1.7723978     0.34386155    
    5.574000  1.6429511     0.32938757    
    5.574300  1.9142389     0.35450067    
    5.574600  1.6131712     0.32456069    
    5.574900  1.6513388     0.32798463    
    5.575200  1.4728669     0.31207425    
    5.575500  1.4051404     0.30540470    
    5.575800  1.6308770     0.32757710    
    5.576100  1.5545882     0.32111177    
    5.576400  1.3740719     0.30104105    
    5.576700  1.4860383     0.31296755    
    5.577000  1.8734548     0.35015442    
    5.577300  1.8283022     0.34695191    
    5.577600  1.7376199     0.33854614    
    5.577900  1.6283387     0.32786788    
    5.578200  1.4644939     0.31049866    
    5.578500  1.4503430     0.30771606    
    5.578800  1.2188158     0.28311184    
    5.579100  1.1858772     0.27995626    
    5.579400  1.4870435     0.31288742    
    5.579700  1.7257167     0.33656140    
    5.580000  2.0293996     0.36191818    
    5.580300  1.7974837     0.33893855    
    5.580600  1.6290651     0.32208113    
    5.580900  1.5169658     0.31178452    
    5.581200  1.5029779     0.31252275    
    5.581500  1.4598024     0.30793698    
    5.581800  1.4255279     0.30400596    
    5.582100  1.5309939     0.31638032    
    5.582400  1.5821889     0.32121528    
    5.582700  1.6115817     0.32361352    
    5.583000  1.4903587     0.31266547    
    5.583300  1.4897273     0.31269732    
    5.583600  1.4253528     0.30578463    
    5.583900  1.4136149     0.30337901    
    5.584200  1.8085639     0.34164230    
    5.584500  1.7933516     0.34013196    
    5.584800  1.4669764     0.30780332    
    5.585100  1.8239041     0.34115753    
    5.585400  1.9534445     0.35128518    
    5.585700  1.9786195     0.35287563    
    5.586000  1.9160524     0.34960528    
    5.586300  1.7189680     0.33267514    
    5.586600  1.5613352     0.31575464    
    5.586900  1.2763641     0.28605299    
    5.587200  1.5904949     0.31885767    
    5.587500  1.7250473     0.33230082    
    5.587800  1.5975751     0.32025492    
    5.588100  1.4688847     0.30931368    
    5.588400  1.4809685     0.31169424    
    5.588700  1.5907703     0.32170036    
    5.589000  1.4518642     0.30650360    
    5.589300  1.5361002     0.31312339    
    5.589600  1.9309724     0.35043558    
    5.589900  2.1880288     0.37232070    
    5.590200  1.5695669     0.31618824    
    5.590500  1.3236896     0.29094148    
    5.590800  1.7348808     0.33300679    
    5.591100  1.8224420     0.34196711    
    5.591400  1.8872115     0.34731709    
    5.591700  1.7987360     0.33958240    
    5.592000  1.9059434     0.35127235    
    5.592300  1.6280638     0.32726648    
    5.592600  1.5929971     0.32356632    
    5.592900  1.7221729     0.33428492    
    5.593200  1.8183094     0.34169936    
    5.593500  2.0683650     0.36283588    
    5.593800  2.0563823     0.36073029    
    5.594100  1.6798231     0.32749631    
    5.594400  1.6713876     0.32764736    
    5.594700  1.4251202     0.30270612    
    5.595000  1.6242717     0.32130208    
    5.595300  1.7288876     0.32981714    
    5.595600  1.5763519     0.31540927    
    5.595900  1.7961093     0.33513056    
    5.596200  1.5942874     0.31620665    
    5.596500  1.6694416     0.32442139    
    5.596800  1.6191479     0.32105086    
    5.597100  1.5439219     0.31302029    
    5.597400  1.3287231     0.29197079    
    5.597700  1.3826815     0.29860745    
    5.598000  1.4457846     0.30619515    
    5.598300  1.4735688     0.30895906    
    5.598600  1.4959147     0.31040861    
    5.598900  1.4539157     0.30505742    
    5.599200  1.4000509     0.29912180    
    5.599500  1.3888061     0.29713490    
    5.599800  1.6517287     0.32465035    
    5.600100  1.7452029     0.33321067    
    5.600400  1.7852591     0.33740809    
    5.600700  1.9010838     0.34621994    
    5.601000  1.9021469     0.34496027    
    5.601300  1.8840031     0.34260655    
    5.601600  1.4940012     0.30430411    
    5.601900  1.0595704     0.25773057    
    5.602200  1.4161608     0.29701345    
    5.602500  1.5569396     0.31115918    
    5.602800  1.6577528     0.32069264    
    5.603100  1.5226135     0.30827631    
    5.603400  1.5733436     0.31409378    
    5.603700  1.9206525     0.34628793    
    5.604000  1.6951652     0.32653570    
    5.604300  1.6333709     0.31741470    
    5.604600  1.6188363     0.31525583    
    5.604900  1.8385496     0.33501346    
    5.605200  1.7541040     0.32710230    
    5.605500  1.4333367     0.29673295    
    5.605800  1.5529955     0.30909434    
    5.606100  1.5128146     0.30729483    
    5.606400  1.6715152     0.32262266    
    5.606700  2.0221213     0.35499595    
    5.607000  2.0826806     0.36120189    
    5.607300  1.7445816     0.33220153    
    5.607600  1.7894008     0.33753142    
    5.607900  1.5875459     0.32003994    
    5.608200  1.3848724     0.29985025    
    5.608500  1.5939493     0.31993149    
    5.608800  1.4761967     0.30678411    
    5.609100  1.6100629     0.31875878    
    5.609400  1.6953081     0.32670931    
    5.609700  1.5190761     0.31008804    
    5.610000  1.3492695     0.29261696    
    5.610300  1.6449871     0.32281450    
    5.610600  1.9082409     0.34582041    
    5.610900  1.8293783     0.33817875    
    5.611200  1.4084604     0.29776815    
    5.611500  1.3194893     0.28885890    
    5.611800  1.5154677     0.30729005    
    5.612100  1.4590711     0.30172684    
    5.612400  1.3786872     0.29315854    
    5.612700  1.6452616     0.32116015    
    5.613000  1.7796528     0.33372461    
    5.613300  1.6989668     0.32705041    
    5.613600  1.5768806     0.31509453    
    5.613900  1.6120298     0.31782388    
    5.614200  1.7326948     0.33045288    
    5.614500  1.6042950     0.31919095    
    5.614800  1.5573520     0.31702116    
    5.615100  1.5110520     0.31304099    
    5.615400  1.2455383     0.28593426    
    5.615700  1.6198549     0.32578439    
    5.616000  1.8420761     0.34737991    
    5.616300  1.9653901     0.35945239    
    5.616600  1.9976610     0.36542953    
    5.616900  1.9453934     0.36104570    
    5.617200  1.5915282     0.32589252    
    5.617500  1.5323329     0.31677448    
    5.617800  1.5285991     0.31358715    
    5.618100  1.6422913     0.32135326    
    5.618400  1.6105647     0.31769047    
    5.618700  1.4559814     0.30214398    
    5.619000  1.6267190     0.31934109    
    5.619300  1.5558072     0.31289796    
    5.619600  1.3368074     0.29224445    
    5.619900  1.2248986     0.28021796    
    5.620200  1.4147059     0.30275320    
    5.620500  1.6589369     0.32722532    
    5.620800  1.8118932     0.34303827    
    5.621100  1.7306601     0.33471791    
    5.621400  1.6811339     0.32935859    
    5.621700  1.7191959     0.33144224    
    5.622000  1.7115613     0.33227729    
    5.622300  1.5951357     0.32110229    
    5.622600  1.6613123     0.32732232    
    5.622900  1.6685945     0.32738654    
    5.623200  1.3903741     0.29915953    
    5.623500  1.4801710     0.30829397    
    5.623800  1.9527580     0.35496834    
    5.624100  1.7769283     0.33990112    
    5.624400  1.5624843     0.32125055    
    5.624700  1.2717923     0.28974380    
    5.625000  1.1102481     0.27037081    
    5.625300  1.4209992     0.30484877    
    5.625600  1.7172327     0.33751725    
    5.625900  1.8356352     0.34923547    
    5.626200  1.9641044     0.36131290    
    5.626500  2.0537767     0.36753143    
    5.626800  1.8776157     0.35007983    
    5.627100  1.4971527     0.31286787    
    5.627400  1.4039418     0.30272741    
    5.627700  1.4813675     0.31304689    
    5.628000  1.6882845     0.33397886    
    5.628300  1.7127675     0.33596607    
    5.628600  1.6847488     0.33134271    
    5.628900  1.6526599     0.32698654    
    5.629200  2.0410024     0.36051144    
    5.629500  2.0199305     0.36178124    
    5.629800  1.9155135     0.35493147    
    5.630100  1.3962927     0.30554441    
    5.630400  1.5161937     0.31843270    
    5.630700  1.8712463     0.35203845    
    5.631000  1.7321758     0.33664380    
    5.631300  1.6479437     0.32743375    
    5.631600  1.3776829     0.29873399    
    5.631900  1.5409067     0.31558985    
    5.632200  1.4930628     0.31185493    
    5.632500  1.9756975     0.35847226    
    5.632800  2.0347152     0.36433751    
    5.633100  1.7421268     0.33787470    
    5.633400  1.8693007     0.35048253    
    5.633700  2.1042580     0.37245339    
    5.634000  2.1961142     0.38235159    
    5.634300  1.5993416     0.32751287    
    5.634600  1.1714765     0.27944222    
    5.634900  1.5187718     0.31682748    
    5.635200  1.6758996     0.33125351    
    5.635500  1.5706915     0.32014130    
    5.635800  1.9258512     0.35273211    
    5.636100  1.4676177     0.30659110    
    5.636400  1.6192088     0.32040049    
    5.636700  1.6745302     0.32518920    
    5.637000  1.6426532     0.32335961    
    5.637300  1.6165987     0.32123828    
    5.637600  1.9086523     0.34944010    
    5.637900  1.9776679     0.35511933    
    5.638200  1.7409958     0.33247278    
    5.638500  1.6164870     0.31944810    
    5.638800  1.6334156     0.32069680    
    5.639100  1.3815550     0.29839260    
    5.639400  1.5313218     0.31251770    
    5.639700  1.7927017     0.33993286    
    5.640000  1.9268929     0.35079164    
    5.640300  1.6790441     0.32538583    
    5.640600  1.5004245     0.30511611    
    5.640900  1.6818346     0.32157080    
    5.641200  1.9682461     0.34490840    
    5.641500  2.0782956     0.35652342    
    5.641800  2.0966108     0.35968283    
    5.642100  1.8692716     0.34398521    
    5.642400  1.4986799     0.30776510    
    5.642700  1.4401703     0.29990081    
    5.643000  1.6500451     0.32062603    
    5.643300  1.4049315     0.29587433    
    5.643600  1.7314533     0.32760822    
    5.643900  1.8298524     0.33511167    
    5.644200  1.8732883     0.33688176    
    5.644500  1.6266617     0.31452680    
    5.644800  1.6382672     0.31602049    
    5.645100  1.5855173     0.31128554    
    5.645400  1.5930866     0.31184360    
    5.645700  1.8924739     0.34004610    
    5.646000  1.9595039     0.34646032    
    5.646300  1.4836090     0.30274088    
    5.646600  1.4754349     0.30218675    
    5.646900  1.4968267     0.30497024    
    5.647200  1.6664746     0.32130854    
    5.647500  1.7092232     0.32510527    
    5.647800  1.7754187     0.33195584    
    5.648100  1.7882097     0.33487053    
    5.648400  1.6226746     0.32021074    
    5.648700  1.3392256     0.29213769    
    5.649000  1.5302577     0.31134453    
    5.649300  1.7895716     0.33527309    
    5.649600  1.8669741     0.34209426    
    5.649900  2.1678209     0.36936918    
    5.650200  2.0153090     0.35545911    
    5.650500  1.8334386     0.34035489    
    5.650800  1.6755781     0.32664005    
    5.651100  1.7155452     0.32871706    
    5.651400  1.7868441     0.33498141    
    5.651700  1.7290262     0.33014011    
    5.652000  1.5931604     0.31714529    
    5.652300  1.2111429     0.27762961    
    5.652600  1.1272657     0.26896793    
    5.652900  1.6808099     0.32712339    
    5.653200  1.7492956     0.33294885    
    5.653500  1.3457043     0.29396787    
    5.653800  1.2991463     0.28924019    
    5.654100  1.3742551     0.29726138    
    5.654400  1.3224547     0.29055544    
    5.654700  1.4184236     0.30007440    
    5.655000  1.4751726     0.30446161    
    5.655300  1.3609207     0.29202130    
    5.655600  1.4934756     0.30763414    
    5.655900  1.5882540     0.31848098    
    5.656200  1.7163594     0.33212727    
    5.656500  1.5746671     0.31825539    
    5.656800  1.6143617     0.32215252    
    5.657100  1.6128822     0.32116785    
    5.657400  1.7278455     0.33203667    
    5.657700  1.6648517     0.32588433    
    5.658000  1.5320826     0.31285879    
    5.658300  1.7733559     0.33779158    
    5.658600  1.8641762     0.34708737    
    5.658900  1.8955125     0.35059107    
    5.659200  1.4783070     0.30982940    
    5.659500  1.5006391     0.31115599    
    5.659800  1.5253109     0.31266237    
    5.660100  1.6227591     0.32214110    
    5.660400  1.6340550     0.32276873    
    5.660700  1.4249224     0.30175647    
    5.661000  1.4603496     0.30620251    
    5.661300  1.5209653     0.31186572    
    5.661600  1.5931642     0.31915631    
    5.661900  1.4972538     0.31173579    
    5.662200  1.3092806     0.29397014    
    5.662500  1.3082441     0.29501792    
    5.662800  1.3538899     0.30057271    
    5.663100  1.5335523     0.31905632    
    5.663400  1.6398068     0.32533789    
    5.663700  1.3788845     0.29817076    
    5.664000  1.2655594     0.28451945    
    5.664300  1.4948278     0.30857411    
    5.664600  1.3103476     0.28820183    
    5.664900  1.2820186     0.28462236    
    5.665200  1.5338385     0.30758657    
    5.665500  1.6130781     0.31616160    
    5.665800  1.6050218     0.31568914    
    5.666100  1.7557382     0.33143770    
    5.666400  1.7294575     0.32955643    
    5.666700  1.4519300     0.30271842    
    5.667000  1.4959852     0.30489126    
    5.667300  2.1889311     0.37038888    
    5.667600  1.8167618     0.33817382    
    5.667900  1.2120625     0.27798331    
    5.668200  1.3880676     0.29668533    
    5.668500  1.4288024     0.30219306    
    5.668800  1.4046326     0.29714215    
    5.669100  1.4989112     0.30760952    
    5.669400  1.9228139     0.34718039    
    5.669700  2.0328301     0.35735443    
    5.670000  1.7020208     0.32734548    
    5.670300  1.6984484     0.32777014    
    5.670600  1.8249048     0.33853920    
    5.670900  1.6726305     0.32544858    
    5.671200  1.1866344     0.27731261    
    5.671500  1.3281054     0.29408933    
    5.671800  1.6789522     0.32952760    
    5.672100  1.6987962     0.32988772    
    5.672400  1.5714477     0.31636013    
    5.672700  1.5710081     0.31549767    
    5.673000  1.8429571     0.34096666    
    5.673300  1.8850415     0.34561384    
    5.673600  1.6905868     0.32699871    
    5.673900  1.4579422     0.30470914    
    5.674200  1.6460615     0.32445978    
    5.674500  1.6080701     0.32060415    
    5.674800  1.7909679     0.34024811    
    5.675100  2.1635105     0.37327571    
    5.675400  1.8472159     0.34753201    
    5.675700  1.6671280     0.33035679    
    5.676000  1.7799695     0.34026576    
    5.676300  1.7813767     0.34092719    
    5.676600  1.5498533     0.31810388    
    5.676900  1.7337263     0.33417065    
    5.677200  1.7698036     0.33560260    
    5.677500  1.8989393     0.34641349    
    5.677800  1.9277430     0.34969242    
    5.678100  1.5870532     0.31682758    
    5.678400  1.2705035     0.28321297    
    5.678700  1.4301012     0.29986029    
    5.679000  1.7256074     0.32799641    
    5.679300  1.9427515     0.34789727    
    5.679600  1.8977931     0.34663632    
    5.679900  1.7845296     0.33783392    
    5.680200  1.7832077     0.33677637    
    5.680500  1.8985424     0.34732636    
    5.680800  1.8302955     0.34192525    
    5.681100  1.5040903     0.31061894    
    5.681400  1.2191848     0.28075192    
    5.681700  1.4283152     0.30414835    
    5.682000  1.9120452     0.35196832    
    5.682300  1.9595353     0.35535759    
    5.682600  1.7027466     0.33013289    
    5.682900  1.8110899     0.34008271    
    5.683200  1.7928194     0.33814418    
    5.683500  1.6796136     0.32547783    
    5.683800  1.6895754     0.32708411    
    5.684100  1.3979164     0.29852236    
    5.684400  1.5232032     0.31006197    
    5.684700  1.6764203     0.32390544    
    5.685000  1.4567363     0.30091230    
    5.685300  1.6788299     0.32324721    
    5.685600  1.5080156     0.30684568    
    5.685900  1.5421443     0.31157458    
    5.686200  1.4335170     0.30289536    
    5.686500  1.4103816     0.30202470    
    5.686800  1.3107606     0.29014824    
    5.687100  1.3021616     0.28913639    
    5.687400  1.2216243     0.27972681    
    5.687700  1.5698040     0.31784458    
    5.688000  1.6978098     0.32991340    
    5.688300  1.4537982     0.30653322    
    5.688600  1.5996929     0.32155511    
    5.688900  1.5596362     0.31688521    
    5.689200  1.7373462     0.33554713    
    5.689500  1.5013711     0.31138704    
    5.689800  1.3225078     0.29303845    
    5.690100  1.5654642     0.31593496    
    5.690400  1.6641045     0.32547495    
    5.690700  1.6974212     0.32907722    
    5.691000  1.5191448     0.30868985    
    5.691300  1.6698499     0.32336239    
    5.691600  1.6471214     0.32075815    
    5.691900  1.3506527     0.29184297    
    5.692200  1.5196570     0.30949741    
    5.692500  1.5181975     0.31056435    
    5.692800  1.6320816     0.32165373    
    5.693100  1.6387783     0.32067264    
    5.693400  1.6730136     0.32547702    
    5.693700  1.7443255     0.33130178    
    5.694000  1.7648597     0.33257052    
    5.694300  1.6436201     0.32191501    
    5.694600  1.6721924     0.32512737    
    5.694900  1.6302847     0.32041067    
    5.695200  1.4495632     0.30227266    
    5.695500  1.7000124     0.32559741    
    5.695800  1.6545816     0.32061590    
    5.696100  1.5646559     0.31488313    
    5.696400  1.4930832     0.30880485    
    5.696700  1.4438303     0.30473012    
    5.697000  1.7176423     0.33247148    
    5.697300  1.8901033     0.34941664    
    5.697600  1.6385658     0.32494297    
    5.697900  1.6962470     0.32979060    
    5.698200  1.4538515     0.30397704    
    5.698500  1.4428348     0.30167913    
    5.698800  1.6117354     0.31819542    
    5.699100  1.5855214     0.31603515    
    5.699400  1.5347393     0.31080111    
    5.699700  1.5263543     0.30864456    
    5.700000  1.7665880     0.32996944    
    5.700300  1.8045112     0.33259486    
    5.700600  1.7238165     0.32627701    
    5.700900  1.6636002     0.32158799    
    5.701200  1.6711441     0.32296383    
    5.701500  1.8501285     0.33778191    
    5.701800  1.8907185     0.34094775    
    5.702100  1.2680424     0.27821865    
    5.702400  1.6030922     0.31060852    
    5.702700  1.8291654     0.33047624    
    5.703000  1.4141909     0.29052551    
    5.703300  1.6272771     0.31090699    
    5.703600  1.5457429     0.30389318    
    5.703900  1.6074856     0.30897384    
    5.704200  1.6220046     0.31170299    
    5.704500  1.5975205     0.31106960    
    5.704800  1.7782035     0.32946611    
    5.705100  1.6333662     0.31504374    
    5.705400  1.6379947     0.31570270    
    5.705700  2.0267187     0.35210130    
    5.706000  2.1370980     0.36206213    
    5.706300  1.8883988     0.34090697    
    5.706600  1.5272505     0.30777265    
    5.706900  1.6280438     0.31660932    
    5.707200  1.3102011     0.28384316    
    5.707500  1.5425833     0.30673687    
    5.707800  1.8447654     0.33518582    
    5.708100  1.7982507     0.33183873    
    5.708400  1.6242553     0.31752346    
    5.708700  1.8055527     0.33327009    
    5.709000  1.6226516     0.31462106    
    5.709300  1.5509601     0.30816772    
    5.709600  1.5797493     0.31074054    
    5.709900  1.5217556     0.30553783    
    5.710200  1.3602019     0.28932722    
    5.710500  1.4616615     0.29970588    
    5.710800  1.7445274     0.32688056    
    5.711100  2.0008343     0.34923514    
    5.711400  1.6834067     0.32072197    
    5.711700  1.5587628     0.30883321    
    5.712000  1.6097696     0.31369291    
    5.712300  1.5749703     0.30978246    
    5.712600  1.3391243     0.28702256    
    5.712900  1.7723809     0.33012326    
    5.713200  1.6150760     0.31481963    
    5.713500  1.5528241     0.31056431    
    5.713800  1.5725481     0.31271443    
    5.714100  1.5106423     0.30871374    
    5.714400  1.3938027     0.29503990    
    5.714700  1.2515734     0.28039692    
    5.715000  1.4472375     0.30029916    
    5.715300  1.6495624     0.32130872    
    5.715600  1.3981833     0.29758011    
    5.715900  1.2988904     0.28614348    
    5.716200  1.5056861     0.30522533    
    5.716500  1.5511359     0.30896911    
    5.716800  1.8194264     0.33504365    
    5.717100  1.4495532     0.30010278    
    5.717400  1.3303175     0.28938313    
    5.717700  1.4723835     0.30527291    
    5.718000  1.6107238     0.31726198    
    5.718300  1.3955645     0.29373038    
    5.718600  1.6385089     0.31773027    
    5.718900  1.5272335     0.30779647    
    5.719200  1.4099099     0.29681776    
    5.719500  1.3742285     0.29345836    
    5.719800  1.5453156     0.30969855    
    5.720100  1.7440713     0.32828441    
    5.720400  1.5441802     0.31034180    
    5.720700  1.2881165     0.28405532    
    5.721000  1.5389394     0.31069381    
    5.721300  1.6869530     0.32356260    
    5.721600  1.3901184     0.29270306    
    5.721900  1.4768677     0.30007063    
    5.722200  1.9116963     0.34051974    
    5.722500  1.8328488     0.33717587    
    5.722800  1.8679098     0.34194631    
    5.723100  1.6276941     0.31977641    
    5.723400  1.5438322     0.31168555    
    5.723700  1.4365185     0.30145373    
    5.724000  1.7835233     0.33484611    
    5.724300  1.9352279     0.34662283    
    5.724600  1.4487815     0.30264736    
    5.724900  1.7348305     0.33060819    
    5.725200  1.9188044     0.34617935    
    5.725500  1.8768989     0.34103341    
    5.725800  1.8996132     0.34280019    
    5.726100  1.8196338     0.33392672    
    5.726400  1.5349015     0.30693098    
    5.726700  1.4545549     0.30039717    
    5.727000  1.3376384     0.28945333    
    5.727300  1.3704773     0.29242109    
    5.727600  1.2661708     0.28107336    
    5.727900  1.2571863     0.28136076    
    5.728200  1.4045922     0.29557757    
    5.728500  1.6296659     0.31842525    
    5.728800  1.6144545     0.31642814    
    5.729100  1.1401576     0.26774564    
    5.729400  1.3548310     0.28954047    
    5.729700  1.6958929     0.32233833    
    5.730000  1.7485094     0.32653968    
    5.730300  1.8856236     0.33966448    
    5.730600  1.6625434     0.31964505    
    5.730900  1.3537655     0.28872228    
    5.731200  1.5915759     0.31162887    
    5.731500  1.7766408     0.33025002    
    5.731800  1.5831164     0.31317979    
    5.732100  1.5626525     0.31197146    
    5.732400  1.4978707     0.30557292    
    5.732700  1.4751381     0.30380331    
    5.733000  1.5003382     0.30567541    
    5.733300  1.5683826     0.31128199    
    5.733600  1.5211058     0.30467113    
    5.733900  1.6673430     0.31819451    
    5.734200  1.5523219     0.30627785    
    5.734500  1.6370375     0.31312040    
    5.734800  1.5131771     0.30057972    
    5.735100  1.5346175     0.30217293    
    5.735400  1.4741962     0.29547784    
    5.735700  1.5279681     0.30110390    
    5.736000  1.6763877     0.31744919    
    5.736300  1.9183071     0.34126907    
    5.736600  1.6702470     0.32137082    
    5.736900  1.3726235     0.29303071    
    5.737200  1.5821238     0.31500433    
    5.737500  1.6508924     0.32262024    
    5.737800  1.3618384     0.29321683    
    5.738100  1.3781839     0.29438457    
    5.738400  1.0113513     0.25106905    
    5.738700  1.3158844     0.28617836    
    5.739000  1.7265601     0.32478558    
    5.739300  1.4024272     0.29423939    
    5.739600  1.5706755     0.31167667    
    5.739900  1.9150150     0.34626101    
    5.740200  1.7601482     0.33316560    
    5.740500  1.7105850     0.32755281    
    5.740800  1.5388916     0.31077223    
    5.741100  1.2148268     0.27772630    
    5.741400  1.3442089     0.29230452    
    5.741700  1.2094163     0.27808967    
    5.742000  1.5716105     0.31662352    
    5.742300  1.8310347     0.34112932    
    5.742600  1.5896532     0.31748717    
    5.742900  1.7804385     0.33562547    
    5.743200  1.8461927     0.34236952    
    5.743500  1.4947705     0.30876759    
    5.743800  1.3461069     0.29347827    
    5.744100  1.6751389     0.32595499    
    5.744400  1.6636424     0.32358741    
    5.744700  1.7861423     0.33732277    
    5.745000  1.7814329     0.33492092    
    5.745300  1.6625689     0.32418765    
    5.745600  1.6248926     0.31969522    
    5.745900  1.5744261     0.31484675    
    5.746200  1.8612925     0.34206709    
    5.746500  1.8934162     0.34623371    
    5.746800  1.8654975     0.34441284    
    5.747100  1.9309426     0.35269029    
    5.747400  1.6224377     0.32427831    
    5.747700  1.3685445     0.29964732    
    5.748000  1.1009339     0.26837088    
    5.748300  1.2348058     0.28442360    
    5.748600  1.4672256     0.30822699    
    5.748900  1.4728413     0.30672151    
    5.749200  1.3683514     0.29366971    
    5.749500  1.4578977     0.30288114    
    5.749800  1.3710875     0.29371583    
    5.750100  1.2159012     0.27804133    
    5.750400  1.5464747     0.31158483    
    5.750700  1.8468107     0.34023638    
    5.751000  1.9988161     0.35369710    
    5.751300  1.7566155     0.33298515    
    5.751600  1.7188357     0.32986996    
    5.751900  1.6352847     0.32248689    
    5.752200  1.8259635     0.34110586    
    5.752500  1.8137274     0.34045508    
    5.752800  1.7327593     0.33372443    
    5.753100  1.7894899     0.33724943    
    5.753400  1.7435850     0.33357037    
    5.753700  1.4549551     0.30452737    
    5.754000  1.5069773     0.31036654    
    5.754300  1.6830010     0.32731014    
    5.754600  1.7158385     0.33058441    
    5.754900  1.5775434     0.31550000    
    5.755200  1.3325591     0.28889579    
    5.755500  1.6860505     0.32447385    
    5.755800  1.5777345     0.31510334    
    5.756100  1.4955673     0.30875486    
    5.756400  1.4972499     0.30940550    
    5.756700  1.6338789     0.32229148    
    5.757000  1.5192614     0.31027140    
    5.757300  1.5113518     0.31044263    
    5.757600  1.6993928     0.32992785    
    5.757900  1.6153885     0.32408238    
    5.758200  1.7426269     0.33685443    
    5.758500  1.9338440     0.35216682    
    5.758800  1.6123658     0.32142821    
    5.759100  1.3198863     0.28915775    
    5.759400  1.6966203     0.32837269    
    5.759700  1.8825349     0.34610259    
    5.760000  1.9056475     0.35069960    
    5.760300  1.2624419     0.28710840    
    5.760600  1.1179477     0.27189347    
    5.760900  1.1407093     0.27424936    
    5.761200  1.4158573     0.30372741    
    5.761500  2.1445198     0.37065807    
    5.761800  2.0168271     0.35973760    
    5.762100  1.6198935     0.32466810    
    5.762400  1.5274679     0.31596628    
    5.762700  1.5541464     0.31918965    
    5.763000  1.5751288     0.32000874    
    5.763300  1.8611096     0.34711718    
    5.763600  1.7783711     0.33991137    
    5.763900  1.4814923     0.31095189    
    5.764200  1.5105694     0.31450408    
    5.764500  1.6761842     0.33122125    
    5.764800  1.6758210     0.33148670    
    5.765100  1.6971594     0.33260857    
    5.765400  1.7094210     0.33345580    
    5.765700  1.8406381     0.34529051    
    5.766000  2.1073740     0.36937868    
    5.766300  1.9975952     0.35963796    
    5.766600  1.7097739     0.33362261    
    5.766900  1.9248986     0.35230210    
    5.767200  1.6648761     0.32783435    
    5.767500  1.4129598     0.30202878    
    5.767800  1.2926112     0.28904183    
    5.768100  1.3766161     0.29615634    
    5.768400  1.5713352     0.31521253    
    5.768700  1.3460821     0.29213568    
    5.769000  1.2990584     0.28894357    
    5.769300  1.5472951     0.31562302    
    5.769600  1.4807985     0.31057024    
    5.769900  1.5672640     0.31773701    
    5.770200  1.9657590     0.35476154    
    5.770500  2.1123183     0.36615236    
    5.770800  1.9082884     0.35070862    
    5.771100  1.7664511     0.33654451    
    5.771400  1.8015862     0.33918689    
    5.771700  1.7756033     0.33663521    
    5.772000  1.7417684     0.33267179    
    5.772300  1.6111740     0.32128507    
    5.772600  1.9998104     0.35764907    
    5.772900  2.1440694     0.37038066    
    5.773200  1.8155703     0.33939274    
    5.773500  1.5457396     0.31299727    
    5.773800  1.4714159     0.30298666    
    5.774100  1.4509066     0.30208725    
    5.774400  1.6107320     0.31837242    
    5.774700  1.8580438     0.34266220    
    5.775000  1.6924674     0.32705395    
    5.775300  1.3185940     0.29075975    
    5.775600  1.3273508     0.29144691    
    5.775900  1.4939630     0.30706608    
    5.776200  1.6920927     0.32749357    
    5.776500  1.8391489     0.34111707    
    5.776800  1.6409500     0.32380391    
    5.777100  1.7497204     0.33370983    
    5.777400  1.7180756     0.33182889    
    5.777700  1.6277159     0.31944448    
    5.778000  1.6716668     0.32167675    
    5.778300  1.6756546     0.32156420    
    5.778600  1.5205121     0.30773129    
    5.778900  1.5678293     0.31221192    
    5.779200  1.9218633     0.34504096    
    5.779500  1.6666023     0.32415447    
    5.779800  1.7237297     0.32989164    
    5.780100  1.7372061     0.33244415    
    5.780400  1.6234446     0.32167679    
    5.780700  1.4581275     0.30532558    
    5.781000  1.4882539     0.30854061    
    5.781300  1.7725283     0.33574779    
    5.781600  1.7019130     0.33140071    
    5.781900  1.4408262     0.30505061    
    5.782200  1.3576739     0.29643272    
    5.782500  1.4548387     0.30553917    
    5.782800  1.7629674     0.33147098    
    5.783100  1.7357937     0.32713206    
    5.783400  1.6389478     0.31649615    
    5.783700  1.5949443     0.31229600    
    5.784000  1.7265576     0.32506269    
    5.784300  1.9230729     0.34384735    
    5.784600  1.6900479     0.32394527    
    5.784900  1.8200005     0.33538785    
    5.785200  1.4531732     0.30102432    
    5.785500  1.1095392     0.26523012    
    5.785800  1.1834867     0.27692853    
    5.786100  1.2279109     0.28316544    
    5.786400  1.3949288     0.30270142    
    5.786700  1.4013322     0.30249371    
    5.787000  1.4478915     0.30620644    
    5.787300  1.5224223     0.31143038    
    5.787600  1.6913069     0.32767870    
    5.787900  1.5675808     0.31546119    
    5.788200  1.4673561     0.30497567    
    5.788500  1.5961999     0.31782340    
    5.788800  1.5991747     0.31827236    
    5.789100  1.1763192     0.27414221    
    5.789400  1.4449572     0.30219839    
    5.789700  1.7100870     0.32864821    
    5.790000  1.6569884     0.32416727    
    5.790300  1.3421681     0.29302948    
    5.790600  1.1586925     0.27299631    
    5.790900  1.4409290     0.30314823    
    5.791200  1.4999341     0.30931659    
    5.791500  1.6354628     0.32154015    
    5.791800  1.5508743     0.31363850    
    5.792100  1.3271695     0.29115878    
    5.792400  1.5269892     0.31186596    
    5.792700  1.4820238     0.30717704    
    5.793000  1.7719768     0.33828903    
    5.793300  1.8616506     0.34560740    
    5.793600  1.9185695     0.34850776    
    5.793900  1.9193065     0.34822458    
    5.794200  1.7073178     0.33030686    
    5.794500  1.5034929     0.31189336    
    5.794800  1.8262460     0.34323440    
    5.795100  2.0500952     0.36376104    
    5.795400  1.5604158     0.31614701    
    5.795700  1.3698105     0.29824487    
    5.796000  1.1675234     0.27740557    
    5.796300  1.3953128     0.30290390    
    5.796600  1.7326254     0.33708789    
    5.796900  1.6455756     0.33030121    
    5.797200  1.4275499     0.30816959    
    5.797500  1.4945348     0.31558704    
    5.797800  1.5973558     0.32395320    
    5.798100  1.7801007     0.34252592    
    5.798400  1.8913686     0.35417140    
    5.798700  1.5978522     0.32776641    
    5.799000  1.5946936     0.32736637    
    5.799300  1.2506697     0.28989900    
    5.799600  1.2320499     0.28791170    
    5.799900  1.4755324     0.31454328    
    5.800200  1.5507439     0.32187863    
    5.800500  1.4208808     0.30758482    
    5.800800  1.3272454     0.29609141    
    5.801100  1.4071343     0.30593405    
    5.801400  1.5489663     0.32064576    
    5.801700  1.5405984     0.32036688    
    5.802000  1.1939735     0.28177400    
    5.802300  1.3509466     0.29993324    
    5.802600  1.5078325     0.31823794    
    5.802900  1.1957416     0.28536706    
    5.803200  1.5435934     0.32434252    
    5.803500  1.7715368     0.34724126    
    5.803800  1.7180947     0.34484026    
    5.804100  1.6938492     0.34289385    
    5.804400  1.7000910     0.34373502    
    5.804700  1.7356678     0.34825091    
    5.805000  1.5042655     0.32225769    
    5.805300  1.5141846     0.32206629    
    5.805600  1.7136142     0.33982912    
    5.805900  1.8237603     0.34906799    
    5.806200  1.8772320     0.35358630    
    5.806500  1.3324685     0.29975960    
    5.806800  1.3993876     0.30727223    
    5.807100  1.5713170     0.32623368    
    5.807400  1.5513495     0.32285236    
    5.807700  1.6337670     0.33118245    
    5.808000  1.5464743     0.32117644    
    5.808300  1.3513264     0.30090113    
    5.808600  1.4592188     0.31199633    
    5.808900  1.4358261     0.30908263    
    5.809200  1.0935451     0.27041006    
    5.809500  1.1401817     0.27504906    
    5.809800  1.8038700     0.34270845    
    5.810100  1.7091689     0.33349551    
    5.810400  1.4400274     0.30644000    
    5.810700  1.4037018     0.30134867    
    5.811000  1.2865722     0.28849314    
    5.811300  1.3859907     0.29879629    
    5.811600  1.3258471     0.29336874    
    5.811900  1.4837188     0.31026111    
    5.812200  1.6604831     0.32977207    
    5.812500  1.6086016     0.32425124    
    5.812800  1.5453111     0.31716497    
    5.813100  1.8026256     0.34127347    
    5.813400  1.5924980     0.32099719    
    5.813700  1.3514589     0.29673631    
    5.814000  1.3355822     0.29526925    
    5.814300  1.5061873     0.31193977    
    5.814600  1.0902471     0.26482488    
    5.814900  1.3119779     0.29125407    
    5.815200  1.5628723     0.31619289    
    5.815500  1.2722357     0.28554555    
    5.815800  1.3820771     0.29582628    
    5.816100  1.5413431     0.31066549    
    5.816400  1.8292851     0.33746228    
    5.816700  1.6435225     0.32130969    
    5.817000  1.3763958     0.29516682    
    5.817300  1.4062911     0.29790467    
    5.817600  1.4120329     0.29645805    
    5.817900  1.6627220     0.32123283    
    5.818200  1.3686003     0.29162524    
    5.818500  1.3074736     0.28713690    
    5.818800  1.3728761     0.29408012    
    5.819100  1.7084653     0.32658621    
    5.819400  1.5843308     0.31348787    
    5.819700  1.3730534     0.29154259    
    5.820000  1.3211833     0.28528979    
    5.820300  1.6933064     0.32537247    
    5.820600  1.3061015     0.28593002    
    5.820900  1.4056056     0.29633694    
    5.821200  1.4411833     0.29824019    
    5.821500  1.3164631     0.28480346    
    5.821800  1.3492373     0.28776381    
    5.822100  1.7175895     0.32370286    
    5.822400  1.6786778     0.31937883    
    5.822700  1.6501182     0.31685109    
    5.823000  1.5840033     0.31171987    
    5.823300  1.4582593     0.30011928    
    5.823600  1.5011796     0.30353791    
    5.823900  1.4682620     0.29795692    
    5.824200  1.2934222     0.28027937    
    5.824500  1.4248467     0.29545657    
    5.824800  1.1636445     0.26873529    
    5.825100  1.5028767     0.30287873    
    5.825400  1.9008284     0.33985955    
    5.825700  2.0608365     0.35247524    
    5.826000  1.5852699     0.30992576    
    5.826300  1.7127935     0.32155818    
    5.826600  1.7225542     0.32522658    
    5.826900  1.4064206     0.29374186    
    5.827200  1.3041589     0.28274250    
    5.827500  1.3420086     0.28679151    
    5.827800  1.1747028     0.26875827    
    5.828100  1.7015573     0.32314162    
    5.828400  1.6024635     0.31443147    
    5.828700  1.6378725     0.31882472    
    5.829000  1.6173864     0.31728113    
    5.829300  1.4355573     0.30033825    
    5.829600  1.4546970     0.30306289    
    5.829900  1.7950401     0.33657865    
    5.830200  1.6378805     0.32051049    
    5.830500  1.4372625     0.30075696    
    5.830800  1.6385975     0.32084521    
    5.831100  1.9491066     0.34966048    
    5.831400  1.9261117     0.34904829    
    5.831700  1.9042160     0.34761112    
    5.832000  1.6086253     0.32015923    
    5.832300  1.5385916     0.31299066    
    5.832600  1.3871178     0.29695224    
    5.832900  1.3252784     0.29039844    
    5.833200  1.4965746     0.30854790    
    5.833500  1.4665557     0.30431323    
    5.833800  1.4640208     0.30200737    
    5.834100  1.2082887     0.27543473    
    5.834400  1.5603925     0.31365862    
    5.834700  1.4662167     0.30675289    
    5.835000  1.1802695     0.27720569    
    5.835300  1.1381702     0.27218688    
    5.835600  1.3333982     0.29510784    
    5.835900  1.2957842     0.29111553    
    5.836200  1.3326805     0.29585674    
    5.836500  1.6818840     0.33211009    
    5.836800  1.8743860     0.35041377    
    5.837100  1.3862893     0.30193177    
    5.837400  1.4577713     0.30867469    
    5.837700  1.6021139     0.32288371    
    5.838000  1.7238293     0.33378802    
    5.838300  1.8197960     0.34163741    
    5.838600  1.5768568     0.31988056    
    5.838900  1.5429968     0.31662018    
    5.839200  1.4874287     0.31161791    
    5.839500  1.3565157     0.29756487    
    5.839800  1.2738859     0.29006822    
    5.840100  1.2352364     0.28564888    
    5.840400  1.3724921     0.30037709    
    5.840700  1.6568887     0.32976374    
    5.841000  1.8792476     0.35146406    
    5.841300  1.5033737     0.31421261    
    5.841600  1.1828060     0.27937783    
    5.841900  1.3914648     0.30244630    
    5.842200  1.5554990     0.32098369    
    5.842500  1.3995747     0.30485873    
    5.842800  1.2035435     0.28343094    
    5.843100  1.1763349     0.28063263    
    5.843400  1.1306343     0.27545537    
    5.843700  1.2703234     0.28907335    
    5.844000  1.3998830     0.30286596    
    5.844300  1.2194171     0.28360503    
    5.844600  1.7110984     0.33663996    
    5.844900  1.7575716     0.34003536    
    5.845200  1.5635944     0.32095880    
    5.845500  1.8347814     0.34448905    
    5.845800  1.7846956     0.33963361    
    5.846100  1.6267515     0.32529336    
    5.846400  2.0414866     0.36549606    
    5.846700  1.8059616     0.34610994    
    5.847000  1.4294611     0.31153893    
    5.847300  1.5144550     0.32057211    
    5.847600  1.4597702     0.31477185    
    5.847900  1.8416417     0.34971370    
    5.848200  1.7001953     0.33653930    
    5.848500  1.4621239     0.31212768    
    5.848800  1.2245781     0.28669875    
    5.849100  1.3110061     0.29558971    
    5.849400  1.4603008     0.31162497    
    5.849700  1.7480825     0.33941653    
    5.850000  1.5854061     0.32245630    
    5.850300  1.4849106     0.31151656    
    5.850600  1.7484481     0.33744622    
    5.850900  1.3137784     0.29386924    
    5.851200  1.5059288     0.31539587    
    5.851500  1.8593236     0.35064161    
    5.851800  1.6856210     0.33449964    
    5.852100  1.7655823     0.34207835    
    5.852400  1.7799231     0.34508518    
    5.852700  1.7639958     0.34178304    
    5.853000  1.7478975     0.33859571    
    5.853300  1.5986652     0.32365302    
    5.853600  1.2650759     0.28984781    
    5.853900  1.3170151     0.29648282    
    5.854200  1.2600653     0.28961187    
    5.854500  1.4587181     0.31104886    
    5.854800  1.7420788     0.33833110    
    5.855100  1.4554051     0.30854180    
    5.855400  1.0518537     0.26238174    
    5.855700  1.1588881     0.27444998    
    5.856000  1.4318103     0.30432651    
    5.856300  1.6791822     0.32854741    
    5.856600  1.4768247     0.30743491    
    5.856900  1.5257652     0.31099225    
    5.857200  1.4660944     0.30602388    
    5.857500  1.4382676     0.30393890    
    5.857800  1.6038725     0.32278281    
    5.858100  1.5574834     0.31908808    
    5.858400  1.2901333     0.29221013    
    5.858700  1.3264791     0.29579490    
    5.859000  1.1804308     0.27941677    
    5.859300  1.4189669     0.30599543    
    5.859600  1.7984526     0.34321714    
    5.859900  1.7215444     0.33511612    
    5.860200  1.1916196     0.27974722    
    5.860500  1.3387659     0.29543182    
    5.860800  1.7324276     0.33356745    
    5.861100  1.9223647     0.34930514    
    5.861400  1.4770554     0.30654094    
    5.861700  1.4246096     0.30220680    
    5.862000  1.5444743     0.31482928    
    5.862300  1.4337543     0.30416775    
    5.862600  1.4504845     0.30546077    
    5.862900  1.5890442     0.31799843    
    5.863200  1.7804960     0.33596641    
    5.863500  1.4193309     0.29923666    
    5.863800  1.2231702     0.27661831    
    5.864100  1.1047622     0.26409005    
    5.864400  1.3383996     0.29108014    
    5.864700  1.7170209     0.32900462    
    5.865000  1.3906431     0.29721398    
    5.865300  1.2675742     0.28189144    
    5.865600  1.3436950     0.29061757    
    5.865900  1.3735356     0.29523245    
    5.866200  1.3319679     0.29272106    
    5.866500  1.4962897     0.31097892    
    5.866800  1.7551141     0.33534339    
    5.867100  1.7634027     0.33443684    
    5.867400  1.5948805     0.31667910    
    5.867700  1.3470298     0.29212016    
    5.868000  1.7911005     0.33658909    
    5.868300  1.8804246     0.34496533    
    5.868600  1.5729184     0.31514134    
    5.868900  1.2026048     0.27599528    
    5.869200  1.4939329     0.30542283    
    5.869500  2.0020514     0.35302070    
    5.869800  1.6584246     0.32259241    
    5.870100  1.1587378     0.27033206    
    5.870400 0.98937606     0.24913568    
    5.870700  1.0126276     0.25114803    
    5.871000  1.3720645     0.29122258    
    5.871300  2.0001699     0.35121333    
    5.871600  1.5129232     0.30641015    
    5.871900  1.5023302     0.30379634    
    5.872200  1.5653678     0.31074655    
    5.872500  1.5072936     0.30578148    
    5.872800  1.6564247     0.32032882    
    5.873100  1.4673000     0.30136489    
    5.873400  1.6241288     0.31570382    
    5.873700  1.3539156     0.28873288    
    5.874000  1.3020974     0.28246551    
    5.874300  1.6213174     0.31438593    
    5.874600  1.7152844     0.32417327    
    5.874900  1.6164506     0.31522132    
    5.875200  1.7315684     0.32532046    
    5.875500  1.7556477     0.32711755    
    5.875800  1.5785441     0.30888622    
    5.876100  1.7443036     0.32540187    
    5.876400  1.6234976     0.31397391    
    5.876700  1.3026716     0.28186631    
    5.877000  1.3917441     0.29004387    
    5.877300  1.3985544     0.28983899    
    5.877600  1.4163959     0.29267795    
    5.877900  1.7041769     0.32164939    
    5.878200  1.7456651     0.32581828    
    5.878500  1.6693584     0.31963998    
    5.878800  1.5285796     0.30629359    
    5.879100  1.3265237     0.28416238    
    5.879400  1.3969216     0.29149329    
    5.879700  1.7199373     0.32081683    
    5.880000  1.8293351     0.33120582    
    5.880300  1.6764926     0.31726774    
    5.880600  1.5934863     0.30866891    
    5.880900  1.6131791     0.31088330    
    5.881200  1.6212779     0.31340937    
    5.881500  1.4795856     0.29927785    
    5.881800  1.4743104     0.29798062    
    5.882100  1.6927887     0.31907715    
    5.882400  1.9067930     0.33782660    
    5.882700  1.7203810     0.32055779    
    5.883000  1.4007784     0.28919627    
    5.883300  1.4674601     0.29592316    
    5.883600  1.4266145     0.29153471    
    5.883900  1.6260371     0.31167158    
    5.884200  1.4237014     0.29127504    
    5.884500  1.3169486     0.28058201    
    5.884800  1.8696808     0.33160729    
    5.885100  1.8073069     0.32800778    
    5.885400  1.6294264     0.31268193    
    5.885700  1.7966732     0.32948952    
    5.886000  1.7933983     0.32902955    
    5.886300  1.2510388     0.27663916    
    5.886600  1.1288659     0.26458414    
    5.886900  1.5544472     0.30943171    
    5.887200  1.8406172     0.33772310    
    5.887500  1.7049722     0.32686081    
    5.887800  1.3705613     0.29373953    
    5.888100  1.1314082     0.26824306    
    5.888400  1.0031658     0.25203517    
    5.888700  1.2735987     0.28205157    
    5.889000  1.3832205     0.29289501    
    5.889300  1.4540909     0.30130753    
    5.889600  1.3760862     0.29387110    
    5.889900  1.6122758     0.31913780    
    5.890200  2.0981734     0.36621292    
    5.890500  1.6488623     0.32528974    
    5.890800  1.3727504     0.29796628    
    5.891100  1.7246937     0.33244547    
    5.891400  1.8213559     0.34270791    
    5.891700  1.7603704     0.33504336    
    5.892000  1.4025662     0.30099899    
    5.892300  1.5786262     0.31796561    
    5.892600  1.5269421     0.31222367    
    5.892900  1.4360737     0.30323705    
    5.893200  1.3591062     0.29655130    
    5.893500  1.2358547     0.28438611    
    5.893800  1.4382234     0.30657553    
    5.894100  1.5874540     0.32359650    
    5.894400  1.4711708     0.31165525    
    5.894700  1.4540813     0.31036255    
    5.895000  1.5644626     0.32149569    
    5.895300  1.7743509     0.34118844    
    5.895600  1.7409178     0.33825534    
    5.895900  1.2491127     0.28843325    
    5.896200 0.94934372     0.25344512    
    5.896500  1.2947530     0.29381665    
    5.896800  1.2858700     0.29243103    
    5.897100  1.5281075     0.31719153    
    5.897400  1.5078009     0.31478768    
    5.897700  1.5802198     0.32197869    
    5.898000  1.6770677     0.33210235    
    5.898300  1.5237345     0.31808569    
    5.898600  1.6650031     0.33207181    
    5.898900  1.6636218     0.33225792    
    5.899200  1.4270389     0.30652694    
    5.899500  1.4996815     0.31269145    
    5.899800  1.3848957     0.29883421    
    5.900100  1.4768724     0.30879131    
    5.900400  1.6061803     0.32126819    
    5.900700  1.5645045     0.31727814    
    5.901000  1.7663871     0.33901763    
    5.901300  1.5625655     0.31828930    
    5.901600  1.3864653     0.29974133    
    5.901900  1.9651170     0.35681208    
    5.902200  1.7580391     0.33800639    
    5.902500  1.5477677     0.31783147    
    5.902800  1.7136918     0.33348688    
    5.903100  1.4008306     0.30226861    
    5.903400  1.6934923     0.32971405    
    5.903700  2.0631585     0.36087589    
    5.904000  1.2767739     0.28341366    
    5.904300  1.4947834     0.30598016    
    5.904600  1.9769543     0.35252187    
    5.904900  1.7944488     0.33782991    
    5.905200  1.5964482     0.31943586    
    5.905500  1.4888712     0.30819283    
    5.905800  1.7475506     0.33108213    
    5.906100  1.7047506     0.32604415    
    5.906400  1.3929598     0.29500646    
    5.906700  1.2453528     0.28111443    
    5.907000  1.2658627     0.28319975    
    5.907300  1.3902194     0.29578829    
    5.907600  1.4552905     0.30014771    
    5.907900  1.3766282     0.29373252    
    5.908200  1.6536374     0.32178781    
    5.908500  1.4959509     0.30719017    
    5.908800  1.3892450     0.29646111    
    5.909100  1.6045050     0.31979021    
    5.909400  1.5698327     0.31630462    
    5.909700  1.6551342     0.32503030    
    5.910000  1.6542354     0.32540046    
    5.910300  1.2487491     0.28246769    
    5.910600  1.3873190     0.29594317    
    5.910900  1.2275235     0.27761080    
    5.911200  1.3086609     0.28471253    
    5.911500  1.3411917     0.28734852    
    5.911800  1.4523189     0.29875254    
    5.912100  1.4320468     0.29641160    
    5.912400  1.2481826     0.27582150    
    5.912700  1.3146239     0.28273340    
    5.913000  1.3052780     0.28050412    
    5.913300  1.5772814     0.30664807    
    5.913600  1.7645978     0.32580204    
    5.913900  1.5465959     0.30746095    
    5.914200  1.4440959     0.29915709    
    5.914500  1.5356808     0.30969371    
    5.914800  1.4580549     0.30209902    
    5.915100  1.4127556     0.29662525    
    5.915400  1.4673036     0.30164878    
    5.915700  1.8165602     0.33573993    
    5.916000  1.8551807     0.33928771    
    5.916300  1.6359855     0.32058709    
    5.916600  1.8244087     0.33549489    
    5.916900  1.8715063     0.33868129    
    5.917200  1.6790604     0.31970708    
    5.917500  1.6621545     0.31809086    
    5.917800  1.6429216     0.31799403    
    5.918100  1.3880326     0.29332919    
    5.918400  1.3388755     0.28797422    
    5.918700  1.3783910     0.29118037    
    5.919000  1.4794505     0.30072817    
    5.919300  1.6046785     0.31326446    
    5.919600  1.3067714     0.28544436    
    5.919900  1.3587078     0.29130597    
    5.920200  1.2825927     0.28216624    
    5.920500  1.2720058     0.28084246    
    5.920800  1.2457829     0.27709217    
    5.921100  1.0270933     0.25121519    
    5.921400  1.3270727     0.28476307    
    5.921700  1.7812049     0.32974954    
    5.922000  1.5885934     0.31161698    
    5.922300  1.5188451     0.30527173    
    5.922600  1.7519060     0.32750505    
    5.922900  1.7505872     0.32583941    
    5.923200  1.5303199     0.30426389    
    5.923500  1.4230603     0.29455170    
    5.923800  1.6868079     0.32105223    
    5.924100  1.9806736     0.34775088    
    5.924400  1.9041346     0.34281046    
    5.924700  1.3606202     0.29048273    
    5.925000  1.1843622     0.27100602    
    5.925300  1.3776780     0.29285888    
    5.925600  1.4876580     0.30447399    
    5.925900  1.6167147     0.31644924    
    5.926200  1.5391791     0.30973613    
    5.926500  1.4462515     0.30034035    
    5.926800  1.5588098     0.30984539    
    5.927100  1.8122236     0.33363907    
    5.927400  1.6918124     0.32361894    
    5.927700  1.4562130     0.30033019    
    5.928000  1.4317352     0.30010514    
    5.928300  1.3360442     0.29089046    
    5.928600  1.3262982     0.28947200    
    5.928900  1.5676385     0.31216674    
    5.929200  1.6292121     0.31761248    
    5.929500  1.3816671     0.29339770    
    5.929800  1.3894464     0.29421272    
    5.930100  1.4179642     0.29848934    
    5.930400  1.3370211     0.29254518    
    5.930700  1.7018492     0.33018420    
    5.931000  1.8808002     0.34715984    
    5.931300  1.5413807     0.31587929    
    5.931600  1.4887811     0.31073000    
    5.931900  1.3369696     0.29484936    
    5.932200  1.4257618     0.30444872    
    5.932500  1.5152396     0.31445785    
    5.932800  1.4100141     0.30301399    
    5.933100  1.2697184     0.28718408    
    5.933400  1.5642360     0.31673550    
    5.933700  1.7228449     0.33030228    
    5.934000  1.2923642     0.28563787    
    5.934300  1.1699783     0.27137426    
    5.934600  1.3107581     0.28801435    
    5.934900  1.3996666     0.29846813    
    5.935200  1.4217244     0.30023439    
    5.935500  1.5323098     0.31047915    
    5.935800  1.6484557     0.32055289    
    5.936100  1.7881079     0.33285296    
    5.936400  1.8466895     0.33780754    
    5.936700  1.4961080     0.30626722    
    5.937000  1.4662405     0.30367267    
    5.937300  1.3372302     0.29034558    
    5.937600  1.3192719     0.28880772    
    5.937900  1.2293323     0.27919565    
    5.938200  1.3821850     0.29465609    
    5.938500  1.5520951     0.31173301    
    5.938800  1.6592399     0.32429162    
    5.939100  1.2188179     0.27885142    
    5.939400  1.3276467     0.29161641    
    5.939700  1.6301842     0.32311253    
    5.940000  1.4336262     0.30411589    
    5.940300  1.1106763     0.26854998    
    5.940600  1.1495035     0.27282269    
    5.940900  1.1249867     0.26879136    
    5.941200  1.3522750     0.29236578    
    5.941500  1.3072863     0.28620501    
    5.941800  1.2338826     0.27725654    
    5.942100  1.7994019     0.33281834    
    5.942400  1.8756623     0.34147959    
    5.942700  1.6283126     0.31845046    
    5.943000  1.3293241     0.28819399    
    5.943300  1.2468522     0.27785180    
    5.943600  1.4720987     0.30012842    
    5.943900  1.5527935     0.30981149    
    5.944200  1.8649697     0.34019195    
    5.944500  1.4709498     0.30261930    
    5.944800  1.2474841     0.27925595    
    5.945100  1.6966419     0.32443976    
    5.945400  2.0410805     0.35449501    
    5.945700  1.3604231     0.29228440    
    5.946000  1.1569087     0.27095828    
    5.946300  1.6066190     0.31945957    
    5.946600  1.5350268     0.31105037    
    5.946900  1.9712575     0.35043028    
    5.947200  2.3004010     0.37462930    
    5.947500  1.6696930     0.31846033    
    5.947800  1.1923504     0.27019685    
    5.948100  1.0900727     0.25928270    
    5.948400  1.4589025     0.30108572    
    5.948700  1.8025709     0.33408124    
    5.949000  1.5188093     0.30713175    
    5.949300  1.4362493     0.29885893    
    5.949600  1.5856314     0.31606051    
    5.949900  1.7332606     0.33007195    
    5.950200  2.0020190     0.35388421    
    5.950500  2.0077466     0.35459403    
    5.950800  1.8107483     0.33870511    
    5.951100  1.7776313     0.33516864    
    5.951400  1.4297167     0.30310636    
    5.951700  1.3903733     0.29980090    
    5.952000  1.5228123     0.31325560    
    5.952300  1.7740850     0.33526266    
    5.952600  1.7596577     0.33414312    
    5.952900  1.3413618     0.29380631    
    5.953200  1.2715161     0.28621564    
    5.953500  1.2145697     0.28160108    
    5.953800  1.2314232     0.28425592    
    5.954100  1.5463995     0.31478682    
    5.954400  1.6212264     0.31964823    
    5.954700  1.6042090     0.31713613    
    5.955000  1.6708426     0.32471626    
    5.955300  2.1114960     0.36727103    
    5.955600  1.7491484     0.33517172    
    5.955900  1.3493810     0.29394485    
    5.956200  1.7154960     0.32743721    
    5.956500  1.4713491     0.30448947    
    5.956800  1.4281219     0.30147746    
    5.957100  1.7123938     0.33085442    
    5.957400  1.5191869     0.31441524    
    5.957700  1.4815424     0.31015122    
    5.958000  1.4294866     0.30512232    
    5.958300  1.6361529     0.32429213    
    5.958600  1.8034664     0.34027381    
    5.958900  1.7719315     0.33832477    
    5.959200  1.7051225     0.33275989    
    5.959500  1.5305624     0.31628646    
    5.959800  1.4441915     0.30737872    
    5.960100  1.5360857     0.31725548    
    5.960400  1.6859587     0.33180692    
    5.960700  1.8114992     0.34243241    
    5.961000  1.6509342     0.32751834    
    5.961300  1.5186259     0.31498699    
    5.961600  1.3735906     0.30130626    
    5.961900  1.2677241     0.28926453    
    5.962200  1.2024471     0.28292604    
    5.962500  1.0866466     0.26978268    
    5.962800  1.2188740     0.28583495    
    5.963100  1.4578905     0.31140845    
    5.963400  1.4279758     0.30809874    
    5.963700  1.6591818     0.33140924    
    5.964000  1.7377429     0.33978597    
    5.964300  1.5078251     0.31732791    
    5.964600  1.3803310     0.30333612    
    5.964900  1.1800672     0.27915544    
    5.965200  1.2646849     0.28611457    
    5.965500  1.4896757     0.30719178    
    5.965800  1.5335802     0.30919473    
    5.966100  1.5074925     0.30679694    
    5.966400  1.7213650     0.32866010    
    5.966700  1.5459724     0.31369089    
    5.967000  1.5119547     0.31136091    
    5.967300  1.5804625     0.31727974    
    5.967600  1.4284227     0.30136640    
    5.967900  1.4318863     0.30176505    
    5.968200  1.5121691     0.31133973    
    5.968500  1.6339729     0.32465891    
    5.968800  1.5527628     0.31741120    
    5.969100  1.4718761     0.31007628    
    5.969400  1.4702694     0.31002762    
    5.969700  1.6320688     0.32334368    
    5.970000  1.4871166     0.30895116    
    5.970300  1.5007551     0.30993240    
    5.970600  1.7346982     0.33339235    
    5.970900  1.8625399     0.34622528    
    5.971200  1.6477453     0.32482603    
    5.971500  1.5254942     0.31164415    
    5.971800  1.5422696     0.31124459    
    5.972100  1.5262694     0.30884329    
    5.972400  1.6319976     0.31851308    
    5.972700  1.4146554     0.29725330    
    5.973000  1.4937057     0.30466660    
    5.973300  1.8426712     0.33601665    
    5.973600  1.5373338     0.30597232    
    5.973900  1.1597858     0.26483033    
    5.974200  1.1838656     0.26808468    
    5.974500  1.5048675     0.30363633    
    5.974800  1.7592692     0.33183152    
    5.975100  1.5600520     0.31405919    
    5.975400  1.7744405     0.33493058    
    5.975700  2.0285533     0.35795441    
    5.976000  1.6478894     0.32507477    
    5.976300  1.4288185     0.30370741    
    5.976600  1.6910094     0.33132778    
    5.976900  1.6019861     0.32216908    
    5.977200  1.4496691     0.30534117    
    5.977500  1.4035704     0.29657252    
    5.977800  1.0915122     0.26019122    
    5.978100  1.2720807     0.27971867    
    5.978400  1.1913679     0.27092743    
    5.978700  1.5898629     0.31088543    
    5.979000  1.7026152     0.32037531    
    5.979300  1.7987736     0.32845766    
    5.979600  1.6235851     0.31555229    
    5.979900  1.7804491     0.33358929    
    5.980200  1.8176699     0.33967527    
    5.980500  1.5143875     0.31213861    
    5.980800  1.3121043     0.29081483    
    5.981100  1.3267341     0.29259243    
    5.981400  1.3402355     0.29289145    
    5.981700  1.2292402     0.28177565    
    5.982000  1.4743116     0.31000332    
    5.982300  1.6237830     0.32553307    
    5.982600  1.6323260     0.32666765    
    5.982900  1.7155317     0.33380216    
    5.983200  1.9729158     0.35659579    
    5.983500  1.8755985     0.34610845    
    5.983800  1.8568887     0.34464515    
    5.984100  1.4554883     0.30561755    
    5.984400  1.2850754     0.28747455    
    5.984700  1.8871829     0.34595202    
    5.985000  1.9286636     0.34778867    
    5.985300  1.2847089     0.28425052    
    5.985600  1.3119474     0.28909978    
    5.985900  1.4400237     0.30370954    
    5.986200  2.0244286     0.35925082    
    5.986500  2.2632926     0.37884807    
    5.986800  1.7712953     0.33678718    
    5.987100  1.4759299     0.30877875    
    5.987400  1.5132466     0.31445334    
    5.987700  1.7781409     0.34109511    
    5.988000  1.5924472     0.32185032    
    5.988300  1.4025168     0.30297876    
    5.988600  1.6842805     0.32960581    
    5.988900  1.7758699     0.33840838    
    5.989200  1.6858176     0.32965333    
    5.989500  1.4175574     0.30330432    
    5.989800  1.4805073     0.31088117    
    5.990100  1.3712039     0.30053413    
    5.990400  1.2610896     0.28905644    
    5.990700  1.2356265     0.28489451    
    5.991000  1.4389721     0.30639603    
    5.991300  1.3377208     0.29407722    
    5.991600  1.4752397     0.30864061    
    5.991900  1.7614232     0.33660482    
    5.992200  1.4849516     0.31024957    
    5.992500  1.5797432     0.31938729    
    5.992800  1.5913158     0.31790346    
    5.993100  1.5148774     0.30916040    
    5.993400  1.2355496     0.27973521    
    5.993700  1.3913050     0.29589749    
    5.994000  1.6678737     0.32423062    
    5.994300  1.4436011     0.30484522    
    5.994600  1.7633549     0.33773659    
    5.994900  1.6480308     0.32778321    
    5.995200  1.3614583     0.29824896    
    5.995500  1.6282712     0.32513609    
    5.995800  1.6449800     0.32678469    
    5.996100  1.6382946     0.32545994    
    5.996400  1.6985496     0.33046299    
    5.996700  1.4575637     0.30612080    
    5.997000  1.3523799     0.29311919    
    5.997300  1.9420992     0.34835612    
    5.997600  1.6632257     0.32160109    
    5.997900  1.5831111     0.31476021    
    5.998200  1.5109540     0.30830270    
    5.998500  1.4723540     0.30743747    
    5.998800  1.4094318     0.30279499    
    5.999100  1.3494767     0.29512467    
    5.999400  1.3508631     0.29516950    
    5.999700  1.3211210     0.29002576    
    6.000000  1.8202262     0.33794880    
    6.000300  2.0611353     0.35717204    
    6.000600  1.2504704     0.27797630    
    6.000900  1.4488194     0.29971987    
    6.001200  1.8425957     0.33814723    
    6.001500  1.8497652     0.33691072    
    6.001800  1.8736046     0.33983923    
    6.002100  1.6138826     0.31647108    
    6.002400  1.5437836     0.30926749    
    6.002700  1.4375684     0.29861000    
    6.003000  1.3805072     0.29275914    
    6.003300  1.3661987     0.29092651    
    6.003600  1.3954723     0.29530677    
    6.003900  1.3345499     0.28841081    
    6.004200  1.3458043     0.28992324    
    6.004500  1.6169210     0.31715179    
    6.004800  1.3843060     0.29413593    
    6.005100  1.0685711     0.25951209    
    6.005400  1.0110768     0.25310156    
    6.005700  1.5473608     0.31280341    
    6.006000  1.7453401     0.33226183    
    6.006300  1.7235014     0.32899239    
    6.006600  1.3898461     0.29474663    
    6.006900  1.4127577     0.29602795    
    6.007200  1.2745745     0.28156070    
    6.007500  1.3282919     0.28716333    
    6.007800  1.4166325     0.29558062    
    6.008100  1.5697205     0.31160170    
    6.008400  1.6919513     0.32341063    
    6.008700  1.3593057     0.29395335    
    6.009000  1.2852194     0.28738675    
    6.009300  1.3954188     0.30135734    
    6.009600  1.2644668     0.28806320    
    6.009900  1.8856826     0.34992062    
    6.010200  1.6651877     0.32884523    
    6.010500  1.2615169     0.28616230    
    6.010800  1.5401381     0.31608993    
    6.011100  1.6197499     0.32490926    
    6.011400  1.4096402     0.30499864    
    6.011700  1.6799856     0.33319259    
    6.012000  1.6391326     0.32773946    
    6.012300  1.5131288     0.31405655    
    6.012600  1.5928555     0.31954018    
    6.012900  1.7308954     0.33431770    
    6.013200  1.5584689     0.31839228    
    6.013500  1.3220467     0.29524088    
    6.013800  2.0062950     0.36424803    
    6.014100  1.9497187     0.36159276    
    6.014400  1.5045676     0.31710402    
    6.014700  1.4506609     0.31092368    
    6.015000  1.4199709     0.30676765    
    6.015300  1.5132163     0.31544989    
    6.015600  1.2506234     0.28870580    
    6.015900  1.4295293     0.30852520    
    6.016200  1.4703031     0.31442253    
    6.016500  1.5741298     0.32423698    
    6.016800  1.7813830     0.34471878    
    6.017100  1.6670862     0.33328961    
    6.017400  1.2250334     0.28752988    
    6.017700  1.3652151     0.30316294    
    6.018000  1.3468805     0.30113567    
    6.018300  1.2332578     0.28843928    
    6.018600  1.1276187     0.27534690    
    6.018900  1.1510465     0.27680032    
    6.019200  1.7361176     0.33834946    
    6.019500  1.9971862     0.36258644    
    6.019800  1.4884399     0.31210673    
    6.020100  1.2104462     0.28194239    
    6.020400  1.3459449     0.29579417    
    6.020700  1.5545923     0.31757725    
    6.021000  1.5653374     0.31883041    
    6.021300  1.6119739     0.32510444    
    6.021600  1.3626744     0.30160200    
    6.021900  1.3164359     0.29639275    
    6.022200  1.8066226     0.34414713    
    6.022500  1.6343548     0.32623646    
    6.022800  1.5037462     0.31172037    
    6.023100  1.7569160     0.33683547    
    6.023400  1.6488901     0.32645600    
    6.023700  1.3682522     0.30022122    
    6.024000  1.3073788     0.29464312    
    6.024300  1.6166467     0.32596660    
    6.024600  1.7610926     0.33869246    
    6.024900  1.4337195     0.30554175    
    6.025200  1.2986120     0.29123536    
    6.025500  1.1792872     0.27973351    
    6.025800  1.1652753     0.27688294    
    6.026100  1.4431632     0.30626700    
    6.026400  1.5474934     0.31514243    
    6.026700  1.3693963     0.29548150    
    6.027000  1.2478883     0.28146750    
    6.027300  1.3735594     0.29646087    
    6.027600  1.2210598     0.28170518    
    6.027900  1.1812569     0.27818118    
    6.028200  1.1936847     0.28060551    
    6.028500  1.4187757     0.30677399    
    6.028800  1.7215881     0.33861641    
    6.029100  1.4639489     0.31380332    
    6.029400  1.3585891     0.30194353    
    6.029700  1.4237287     0.30870042    
    6.030000  1.3323632     0.29903243    
    6.030300  1.1660431     0.27794371    
    6.030600  1.5337945     0.31635424    
    6.030900  1.8343057     0.34262788    
    6.031200  1.8000615     0.33920072    
    6.031500  1.6124969     0.31942401    
    6.031800  1.5934359     0.31661841    
    6.032100  1.5577653     0.31372404    
    6.032400  1.4940612     0.30824658    
    6.032700  1.7083285     0.32769184    
    6.033000  1.6858171     0.32639239    
    6.033300  1.6729841     0.32530439    
    6.033600  1.5082940     0.30973820    
    6.033900  1.5379770     0.30919680    
    6.034200  1.6512168     0.31849841    
    6.034500  1.9822413     0.34915958    
    6.034800  1.6902920     0.32391344    
    6.035100  1.7500221     0.33166456    
    6.035400  1.6215884     0.32241962    
    6.035700  1.3772535     0.29852860    
    6.036000  1.0141273     0.25572373    
    6.036300  1.2765099     0.28524621    
    6.036600  1.7866051     0.33499416    
    6.036900  1.8400156     0.34170663    
    6.037200  1.8475450     0.34204377    
    6.037500  1.5919979     0.31804204    
    6.037800  1.3088988     0.28794379    
    6.038100  1.4744659     0.30221927    
    6.038400  1.6628816     0.31938629    
    6.038700  1.6817005     0.32084083    
    6.039000  1.7236001     0.32543837    
    6.039300  1.3586222     0.28980220    
    6.039600  1.2401867     0.27895056    
    6.039900  1.5042904     0.30543741    
    6.040200  1.5114734     0.30687249    
    6.040500  1.4450951     0.29966219    
    6.040800  1.8302322     0.33800581    
    6.041100  1.4816602     0.30343166    
    6.041400  1.2441294     0.27933092    
    6.041700  1.3936266     0.29572815    
    6.042000  1.4939696     0.30726449    
    6.042300  1.6210821     0.32083305    
    6.042600  1.5549002     0.31580264    
    6.042900  1.5144730     0.31219058    
    6.043200  1.6049019     0.32198956    
    6.043500  1.5744464     0.31757393    
    6.043800  1.7383066     0.33360539    
    6.044100  1.9108484     0.34792909    
    6.044400  1.6561513     0.32401632    
    6.044700  1.3769140     0.29395137    
    6.045000  1.3992868     0.29477476    
    6.045300  1.1432117     0.26571243    
    6.045600  1.3855685     0.29150822    
    6.045900  1.5723289     0.31034283    
    6.046200  1.6938144     0.32176321    
    6.046500  1.5292547     0.30609785    
    6.046800  1.3530739     0.28764549    
    6.047100  1.5646776     0.30856641    
    6.047400  1.3798205     0.29121395    
    6.047700  1.3348282     0.28761532    
    6.048000  1.5389179     0.31073833    
    6.048300  1.5581413     0.31342339    
    6.048600  1.4698168     0.30355245    
    6.048900  1.5607768     0.31202249    
    6.049200  1.4518638     0.29981460    
    6.049500  1.7007731     0.32416918    
    6.049800  1.4193244     0.29890818    
    6.050100  1.5387517     0.31079916    
    6.050400  1.5155306     0.30854775    
    6.050700  1.2989882     0.28541135    
    6.051000  1.4424868     0.29966757    
    6.051300  1.6097692     0.31589743    
    6.051600  1.2393878     0.27794406    
    6.051900  1.4323762     0.29891958    
    6.052200  1.5974692     0.31542830    
    6.052500  1.6941399     0.32425249    
    6.052800  1.5430385     0.31077212    
    6.053100  1.8958311     0.34516420    
    6.053400  1.4169699     0.29883868    
    6.053700  1.2600117     0.28274668    
    6.054000  1.2599750     0.28486852    
    6.054300  1.5128018     0.31268050    
    6.054600  1.6382245     0.32659971    
    6.054900  1.6039111     0.32213769    
    6.055200  1.5160146     0.31316780    
    6.055500  1.5124363     0.31010343    
    6.055800  1.5583540     0.31336315    
    6.056100  1.6488370     0.32172765    
    6.056400  1.8340321     0.34027766    
    6.056700  2.2000675     0.37362551    
    6.057000  1.9991670     0.35567793    
    6.057300  1.5020223     0.30904767    
    6.057600  1.4054763     0.29799563    
    6.057900  1.4792333     0.30469478    
    6.058200  1.6376423     0.32097537    
    6.058500  1.4005043     0.29822499    
    6.058800  1.3922414     0.29820873    
    6.059100  1.2224702     0.27879028    
    6.059400  1.3081617     0.28571703    
    6.059700  1.3760492     0.29272485    
    6.060000  1.2877559     0.28276061    
    6.060300  1.5829263     0.31534808    
    6.060600  1.4967795     0.30904296    
    6.060900  1.6394287     0.32500683    
    6.061200  1.5239607     0.31366342    
    6.061500  1.4727681     0.30882275    
    6.061800  1.7354682     0.33494179    
    6.062100  1.6229665     0.32410001    
    6.062400  1.3837530     0.30114630    
    6.062700  1.2308650     0.28584702    
    6.063000  1.4977968     0.31394041    
    6.063300  1.9746067     0.35973152    
    6.063600  1.6605469     0.32869811    
    6.063900  1.1982824     0.27888928    
    6.064200  1.4001144     0.29906343    
    6.064500  1.7418406     0.33462962    
    6.064800  1.6421884     0.32645582    
    6.065100  1.5921810     0.32246856    
    6.065400  1.5774882     0.32106496    
    6.065700  1.5172191     0.31532699    
    6.066000  1.2642890     0.28789362    
    6.066300  1.2004334     0.27958810    
    6.066600  1.2005057     0.27842384    
    6.066900  1.4604567     0.30649369    
    6.067200  1.7107644     0.33144850    
    6.067500  1.4428070     0.30442322    
    6.067800  1.3992064     0.29916005    
    6.068100  1.3401811     0.29292685    
    6.068400  1.2569744     0.28439475    
    6.068700  1.5512265     0.31598456    
    6.069000  1.5470896     0.31672204    
    6.069300  1.1565686     0.27586682    
    6.069600 0.89498847     0.24487717    
    6.069900  1.3560509     0.29934083    
    6.070200  1.3855151     0.30285975    
    6.070500  1.2462944     0.28825947    
    6.070800  1.3565372     0.30089905    
    6.071100  1.6498173     0.33297918    
    6.071400  1.6569547     0.33501233    
    6.071700  1.0863042     0.27128646    
    6.072000  1.0336336     0.26348263    
    6.072300  1.4304965     0.30702999    
    6.072600  1.4912417     0.31141645    
    6.072900  1.3326779     0.29383786    
    6.073200  1.4911006     0.31134346    
    6.073500  1.4434651     0.30701333    
    6.073800  1.7270935     0.33538760    
    6.074100  1.7991414     0.34215106    
    6.074400  1.5389373     0.31806066    
    6.074700  1.4608626     0.30715902    
    6.075000  1.7412543     0.33530785    
    6.075300  1.8520983     0.34605884    
    6.075600  1.5463779     0.31506345    
    6.075900  1.5749697     0.31865925    
    6.076200  1.8615362     0.34371701    
    6.076500  1.8684725     0.34446021    
    6.076800  1.9926742     0.35773106    
    6.077100  1.9425541     0.35493270    
    6.077400  1.6661984     0.33074074    
    6.077700  1.6076660     0.32516186    
    6.078000  1.7327171     0.33438135    
    6.078300  1.5528963     0.31566086    
    6.078600  1.6116146     0.32113289    
    6.078900  1.4773418     0.30966970    
    6.079200  1.1189886     0.27137286    
    6.079500  1.0146833     0.25870155    
    6.079800  1.3076649     0.29206282    
    6.080100  1.8518151     0.34155508    
    6.080400  1.9368180     0.34750054    
    6.080700  1.4786640     0.30532165    
    6.081000  1.3460480     0.29271520    
    6.081300  1.4876041     0.30681166    
    6.081600  2.0446414     0.36035570    
    6.081900  1.5984384     0.31785287    
    6.082200  1.5854849     0.31449848    
    6.082500  1.9029017     0.34508286    
    6.082800  1.8271520     0.33885604    
    6.083100  1.8229964     0.34041971    
    6.083400  1.5472781     0.31574965    
    6.083700  1.4620331     0.30843008    
    6.084000  1.3131601     0.29197840    
    6.084300  1.1995515     0.27860512    
    6.084600  1.5004604     0.31248249    
    6.084900  1.3782749     0.29903245    
    6.085200  1.3352655     0.29389295    
    6.085500  1.3320892     0.29369237    
    6.085800  1.4368201     0.30391615    
    6.086100  1.6799235     0.32523000    
    6.086400  1.4192370     0.29701085    
    6.086700  1.1888207     0.27220332    
    6.087000  1.3760160     0.29361821    
    6.087300  1.4639771     0.30351791    
    6.087600  1.3775148     0.29527890    
    6.087900  1.4643280     0.30178485    
    6.088200  1.7148556     0.32562935    
    6.088500  1.6092675     0.31550139    
    6.088800  1.7668937     0.33196698    
    6.089100  1.7451254     0.33216683    
    6.089400  1.4902207     0.30769602    
    6.089700  1.4716182     0.30714943    
    6.090000  1.9220076     0.34981873    
    6.090300  1.6340287     0.32176569    
    6.090600  1.4187395     0.29918596    
    6.090900  1.3611301     0.29251406    
    6.091200  1.1648157     0.27102018    
    6.091500  1.1592730     0.26968420    
    6.091800  1.5808406     0.31222304    
    6.092100  1.5825964     0.31324432    
    6.092400  1.3510343     0.29143776    
    6.092700  1.6696149     0.32272095    
    6.093000  1.5052002     0.30730979    
    6.093300  1.4353975     0.30138877    
    6.093600  1.6290012     0.31942766    
    6.093900  1.7507586     0.33155596    
    6.094200  1.6919379     0.32666488    
    6.094500  1.4460575     0.30147660    
    6.094800  1.6720812     0.32230812    
    6.095100  1.4832310     0.30240953    
    6.095400  1.4251408     0.29521908    
    6.095700  1.7557962     0.32644647    
    6.096000  1.7449714     0.32729151    
    6.096300  1.3425825     0.28889096    
    6.096600  1.5960202     0.31570056    
    6.096900  1.7975633     0.33345131    
    6.097200  1.7594342     0.32839632    
    6.097500  1.6367341     0.31544721    
    6.097800  1.5417843     0.30475156    
    6.098100  1.6082727     0.31131150    
    6.098400  1.6565179     0.31454928    
    6.098700  1.4493492     0.29455435    
    6.099000  1.6292053     0.31192538    
    6.099300  1.4638759     0.29596966    
    6.099600  1.4175729     0.29068378    
    6.099900  1.2770953     0.27617403    
    6.100200  1.2866521     0.27749647    
    6.100500  1.8264948     0.32966333    
    6.100800  1.7100243     0.31925864    
    6.101100  1.5190972     0.30210550    
    6.101400  1.6559213     0.31670371    
    6.101700  1.4711158     0.29886033    
    6.102000  1.3545010     0.28684235    
    6.102300  1.5360588     0.30454967    
    6.102600  1.4556909     0.29680144    
    6.102900  1.7322790     0.32281066    
    6.103200  1.6430978     0.31555813    
    6.103500  1.2326985     0.27450280    
    6.103800  1.3297350     0.28406158    
    6.104100  1.3794816     0.28869812    
    6.104400  1.1361830     0.26233386    
    6.104700  1.3204037     0.28197941    
    6.105000  1.5739506     0.30771829    
    6.105300  2.0337605     0.34930558    
    6.105600  1.5854306     0.30844617    
    6.105900  1.5012723     0.29947526    
    6.106200  1.6777452     0.31919825    
    6.106500  1.4883210     0.30304452    
    6.106800  1.3535328     0.29002585    
    6.107100  1.2922524     0.28464244    
    6.107400  1.4161964     0.29790688    
    6.107700  1.6671323     0.32571179    
    6.108000  1.7315112     0.33361469    
    6.108300  1.5871791     0.31947150    
    6.108600  1.3727689     0.29663731    
    6.108900  1.1368538     0.27098225    
    6.109200  1.3136251     0.29099462    
    6.109500  1.3518358     0.29676323    
    6.109800  1.1908753     0.27980062    
    6.110100  1.3777728     0.30024806    
    6.110400  1.4276759     0.30376347    
    6.110700  1.4979377     0.30910772    
    6.111000  1.5093653     0.30736002    
    6.111300  1.2086190     0.27345499    
    6.111600  1.1525797     0.26664524    
    6.111900  1.4156596     0.29599491    
    6.112200  1.4967989     0.30539020    
    6.112500  1.3454360     0.29085209    
    6.112800  1.2004136     0.27618620    
    6.113100  1.5365789     0.31253495    
    6.113400  1.6870063     0.32991060    
    6.113700  1.6492589     0.32850986    
    6.114000  1.3872222     0.30281311    
    6.114300  1.3762201     0.30318732    
    6.114600  1.5831878     0.32427794    
    6.114900  1.8882851     0.35259902    
    6.115200  1.9399689     0.35704684    
    6.115500  1.3594757     0.30003314    
    6.115800  1.1829580     0.28001257    
    6.116100  1.2661199     0.29011260    
    6.116400  1.6246645     0.32909012    
    6.116700  1.6468899     0.33214913    
    6.117000  1.4353903     0.31186851    
    6.117300  1.3584890     0.30275124    
    6.117600  1.4364519     0.31056094    
    6.117900  1.2683978     0.29168546    
    6.118200  1.1395002     0.27698305    
    6.118500  1.3431367     0.30016112    
    6.118800  1.4124712     0.30926331    
    6.119100  1.3103076     0.29846680    
    6.119400  1.3747051     0.30555654    
    6.119700  1.5476774     0.32323040    
    6.120000  1.5915629     0.32616534    
    6.120300  1.3856268     0.30481227    
    6.120600  1.3755201     0.30458322    
    6.120900  1.5468712     0.32210174    
    6.121200  1.3724774     0.30410111    
    6.121500  1.2797096     0.29367071    
    6.121800  1.3399104     0.29906447    
    6.122100  1.3227666     0.29542897    
    6.122400  1.4697257     0.31223326    
    6.122700  1.6996664     0.33606095    
    6.123000  1.3446827     0.30025187    
    6.123300  1.2944099     0.29410125    
    6.123600  1.4518177     0.31134520    
    6.123900  1.5231770     0.31760331    
    6.124200  1.6028988     0.32312876    
    6.124500  1.2149097     0.28230102    
    6.124800  1.2910537     0.29058029    
    6.125100  1.5261293     0.31585619    
    6.125400  1.3057537     0.29243242    
    6.125700  1.2023372     0.28164286    
    6.126000  1.1709799     0.27746497    
    6.126300  1.3616748     0.29968821    
    6.126600  1.5602929     0.32106037    
    6.126900  1.6539862     0.32897255    
    6.127200  1.6246673     0.32705659    
    6.127500  1.6343848     0.32714119    
    6.127800  1.5734853     0.32035446    
    6.128100  1.4755114     0.30854967    
    6.128400  1.3811668     0.29880051    
    6.128700  1.3149803     0.28958769    
    6.129000  1.3744026     0.29580907    
    6.129300  1.5740056     0.31625948    
    6.129600  1.4963016     0.30810737    
    6.129900  1.1784968     0.27320977    
    6.130200  1.0522142     0.25797841    
    6.130500  1.2911788     0.28489408    
    6.130800  1.4472903     0.30039776    
    6.131100  1.6442234     0.32097038    
    6.131400  1.6496592     0.32329204    
    6.131700  1.6613194     0.32283952    
    6.132000  1.5806324     0.31371443    
    6.132300  1.6421391     0.31709169    
    6.132600  1.6030226     0.31062471    
    6.132900  1.2324518     0.27284905    
    6.133200  1.1786456     0.26827468    
    6.133500 0.99872718     0.24874864    
    6.133800 0.94452165     0.24343819    
    6.134100  1.1650200     0.26950725    
    6.134400  1.5459298     0.30846017    
    6.134700  1.4396025     0.29721714    
    6.135000  1.5711899     0.31025562    
    6.135300  1.6875532     0.32189120    
    6.135600  1.6476935     0.31855083    
    6.135900  1.4996589     0.30349602    
    6.136200  1.5973273     0.31162833    
    6.136500  1.4658803     0.29864259    
    6.136800  1.4166487     0.29395214    
    6.137100  1.6546147     0.31505121    
    6.137400  1.5511083     0.30571983    
    6.137700  1.4746444     0.29900631    
    6.138000  1.4873586     0.30006696    
    6.138300  1.5116970     0.30311207    
    6.138600  1.6258558     0.31524834    
    6.138900  1.9268587     0.34315589    
    6.139200  1.8431548     0.33793393    
    6.139500  1.2378475     0.27939155    
    6.139800  1.5198257     0.30808149    
    6.140100  1.5133808     0.30681603    
    6.140400  1.3941363     0.29232472    
    6.140700  1.4817098     0.29971752    
    6.141000  1.7609366     0.32559969    
    6.141300  1.6634125     0.31664727    
    6.141600  1.7069121     0.32157410    
    6.141900  1.6077463     0.31282451    
    6.142200  1.5675587     0.30806214    
    6.142500  1.4666902     0.29947081    
    6.142800  1.3716966     0.29172144    
    6.143100  1.1939801     0.27246937    
    6.143400  1.5194272     0.30882671    
    6.143700  1.5448055     0.31009499    
    6.144000  1.3813399     0.29246989    
    6.144300  1.6502023     0.31797603    
    6.144600  1.6202976     0.31437950    
    6.144900  1.7867392     0.32742194    
    6.145200  1.5141974     0.30475449    
    6.145500  1.6934415     0.32220107    
    6.145800  1.8500264     0.33635098    
    6.146100  1.7363082     0.32424378    
    6.146400  1.6224284     0.31426357    
    6.146700  1.5782354     0.31052835    
    6.147000  1.6001066     0.31502406    
    6.147300  1.5675309     0.31148224    
    6.147600  1.7072553     0.32529813    
    6.147900  1.2039539     0.27215771    
    6.148200  1.1286163     0.26392641    
    6.148500  1.5741399     0.31074228    
    6.148800  1.5781307     0.31436904    
    6.149100  1.4392224     0.30179487    
    6.149400  1.7534582     0.33247898    
    6.149700  1.5965936     0.31636270    
    6.150000  1.3881523     0.29473275    
    6.150300  1.8025217     0.33317041    
    6.150600  1.4824992     0.30377748    
    6.150900  1.5351053     0.31086183    
    6.151200  1.3875609     0.29826201    
    6.151500  1.3317522     0.29400922    
    6.151800  1.5085355     0.31269083    
    6.152100  1.4859854     0.30947149    
    6.152400  1.3130360     0.29121219    
    6.152700  1.4257828     0.30358515    
    6.153000  1.6245735     0.32150351    
    6.153300  1.5840142     0.31720688    
    6.153600  1.5508718     0.31317224    
    6.153900  1.4453058     0.30181516    
    6.154200  1.4857004     0.30784201    
    6.154500  1.6814173     0.32759557    
    6.154800  1.4142593     0.30101720    
    6.155100  1.5422294     0.31339589    
    6.155400  1.3469591     0.29242357    
    6.155700  1.1226116     0.26765077    
    6.156000  1.3104211     0.28958435    
    6.156300  1.7461440     0.33530448    
    6.156600  1.8800742     0.34631208    
    6.156900  1.5547255     0.31478732    
    6.157200  1.3679322     0.29459695    
    6.157500  1.3279553     0.28952748    
    6.157800  1.3611516     0.29507473    
    6.158100  1.2587325     0.28541377    
    6.158400  1.1624547     0.27521851    
    6.158700  1.4258110     0.30287808    
    6.159000  1.6359777     0.32396959    
    6.159300  1.5775452     0.31802057    
    6.159600  1.6518908     0.32512774    
    6.159900  1.5885670     0.31887422    
    6.160200  1.3174841     0.29048347    
    6.160500  1.3183862     0.29055412    
    6.160800  1.7412264     0.33367111    
    6.161100  1.5902174     0.31983770    
    6.161400  1.3416970     0.29533366    
    6.161700  1.3426773     0.29493233    
    6.162000  1.4842296     0.31018879    
    6.162300  1.3061504     0.29146814    
    6.162600  1.0628898     0.26390551    
    6.162900  1.3656420     0.29648734    
    6.163200  1.3229454     0.29290370    
    6.163500  1.0676738     0.26290031    
    6.163800  1.3719443     0.29544888    
    6.164100  1.4522169     0.30343025    
    6.164400 0.88753024     0.23950548    
    6.164700  1.0622163     0.26034500    
    6.165000  1.4077256     0.29796608    
    6.165300  1.9716214     0.35262064    
    6.165600  2.0759324     0.36158779    
    6.165900  1.5497383     0.31323734    
    6.166200  1.4848504     0.30865758    
    6.166500  1.4277445     0.30457565    
    6.166800  1.4591661     0.30934184    
    6.167100  1.2428350     0.28545039    
    6.167400  1.3762476     0.29925274    
    6.167700  1.7766947     0.33800860    
    6.168000  1.8024493     0.34036117    
    6.168300  1.5740297     0.31840358    
    6.168600  1.6007434     0.32225853    
    6.168900  1.4151740     0.30378708    
    6.169200  1.2983858     0.29061542    
    6.169500  1.4986812     0.31224755    
    6.169800  1.5570413     0.31703725    
    6.170100  1.3827905     0.29910664    
    6.170400  1.3603516     0.29638595    
    6.170700  1.5807995     0.31819217    
    6.171000  1.6248581     0.32275363    
    6.171300  1.4371274     0.30355948    
    6.171600  1.3381232     0.29160303    
    6.171900  1.2470980     0.28163017    
    6.172200  1.6439018     0.32108833    
    6.172500  1.4256543     0.29917894    
    6.172800  1.1312758     0.26872860    
    6.173100  1.5170773     0.31032527    
    6.173400  1.6638332     0.32620666    
    6.173700  1.6119148     0.32211044    
    6.174000  1.9447856     0.35537557    
    6.174300  1.8270049     0.34650397    
    6.174600  1.6248189     0.32768729    
    6.174900  1.5773682     0.32364611    
    6.175200  1.5243900     0.31928892    
    6.175500  1.1865337     0.28244606    
    6.175800  1.2815387     0.29209214    
    6.176100  1.4319248     0.30796725    
    6.176400  1.5440162     0.31750283    
    6.176700  1.6359924     0.32570281    
    6.177000  1.6365594     0.32404922    
    6.177300  1.8653977     0.34696561    
    6.177600  1.5784721     0.32022479    
    6.177900  1.3876024     0.30016984    
    6.178200  1.1009743     0.26711150    
    6.178500  1.1404174     0.27146200    
    6.178800  1.4712328     0.30700960    
    6.179100  1.4378960     0.30420583    
    6.179400  1.6312282     0.32350298    
    6.179700  1.6832948     0.32967584    
    6.180000  1.8526143     0.34402403    
    6.180300  1.5804465     0.31747164    
    6.180600  1.2906859     0.28752351    
    6.180900  1.6819940     0.32697805    
    6.181200  1.7254262     0.33188395    
    6.181500  1.6658550     0.32489604    
    6.181800  1.7827270     0.33744335    
    6.182100  1.8026724     0.34027574    
    6.182400  1.7698425     0.33837623    
    6.182700  1.6271534     0.32423982    
    6.183000  1.6923181     0.33054702    
    6.183300  1.5421982     0.31556374    
    6.183600  1.4893120     0.31110984    
    6.183900  1.4767212     0.30924396    
    6.184200  1.7419085     0.33639138    
    6.184500  1.7539564     0.33690815    
    6.184800  1.5944649     0.31945778    
    6.185100  1.7630672     0.33476227    
    6.185400  1.9220205     0.34756102    
    6.185700  1.8379469     0.33912462    
    6.186000  1.8381132     0.33983427    
    6.186300  1.4713561     0.30713935    
    6.186600  1.6164337     0.32216834    
    6.186900  1.5030061     0.31153919    
    6.187200  1.4491618     0.30481521    
    6.187500  1.4389048     0.30175847    
    6.187800  1.3901958     0.29494923    
    6.188100  1.6458975     0.32088730    
    6.188400  1.5186480     0.31012652    
    6.188700  1.4293212     0.30224919    
    6.189000  1.4009276     0.29910043    
    6.189300  1.5163832     0.31002670    
    6.189600  1.6508899     0.32285092    
    6.189900  1.4901311     0.30786432    
    6.190200  1.5045511     0.31050166    
    6.190500  1.5745965     0.31943731    
    6.190800  1.5737654     0.31912360    
    6.191100  1.5618061     0.31655823    
    6.191400  1.5551532     0.31282494    
    6.191700  1.5308135     0.30924948    
    6.192000  1.1606570     0.26961337    
    6.192300  1.0930015     0.26338592    
    6.192600  1.3223032     0.28935984    
    6.192900  1.4061676     0.29898331    
    6.193200  1.5843826     0.31570670    
    6.193500  1.6949195     0.32513995    
    6.193800  1.7327715     0.32833500    
    6.194100  1.4074733     0.29821268    
    6.194400  1.2686270     0.28403307    
    6.194700  1.2266416     0.27913523    
    6.195000  1.1451723     0.26842700    
    6.195300  1.6256717     0.31509952    
    6.195600  1.6432312     0.31645128    
    6.195900  1.3237265     0.28658576    
    6.196200  1.2713821     0.28203891    
    6.196500  1.6804859     0.32425223    
    6.196800  1.3500934     0.28965226    
    6.197100  1.3261728     0.28514987    
    6.197400  1.4903469     0.30175973    
    6.197700  1.6478482     0.31816666    
    6.198000  1.3778291     0.29203283    
    6.198300  1.2209501     0.27531015    
    6.198600  1.6932936     0.32407899    
    6.198900  1.4173833     0.29819713    
    6.199200  1.3597609     0.29223717    
    6.199500  1.3256618     0.29011761    
    6.199800  1.2638432     0.28353848    
    6.200100  1.1631904     0.27155744    
    6.200400  1.2852459     0.28288822    
    6.200700  1.7098819     0.32386122    
    6.201000  1.9955421     0.34889263    
    6.201300  1.9319022     0.34314675    
    6.201600  1.6278057     0.31231755    
    6.201900  1.7612059     0.32395769    
    6.202200  1.9057105     0.33699697    
    6.202500  1.3994729     0.29071324    
    6.202800  1.2563539     0.27746093    
    6.203100  1.4240777     0.29747019    
    6.203400  1.1977226     0.27307320    
    6.203700  1.3314468     0.28873292    
    6.204000  1.4270147     0.29961772    
    6.204300  1.3722376     0.29441954    
    6.204600  1.5344034     0.31130491    
    6.204900  1.3706686     0.29430962    
    6.205200  1.1921960     0.27318795    
    6.205500  1.6328062     0.31860195    
    6.205800  1.6361637     0.31732845    
    6.206100  1.3492689     0.28920596    
    6.206400  1.5772265     0.31133845    
    6.206700  1.4423382     0.29780900    
    6.207000  1.4722613     0.29886232    
    6.207300  1.5940978     0.31082041    
    6.207600  1.4894133     0.30123724    
    6.207900  1.3484067     0.28998208    
    6.208200  1.3771217     0.29377057    
    6.208500  1.2594134     0.28445373    
    6.208800  1.2438326     0.28375860    
    6.209100  1.1877623     0.27790228    
    6.209400  1.1454245     0.27112921    
    6.209700  1.6607691     0.32563883    
    6.210000  1.6135837     0.32173377    
    6.210300  1.1153713     0.26858727    
    6.210600  1.1216818     0.26931547    
    6.210900  1.5873562     0.31827278    
    6.211200  1.6793152     0.32543725    
    6.211500  1.6541477     0.32218881    
    6.211800  1.9424963     0.34916812    
    6.212100  1.9194682     0.34821910    
    6.212400  1.7392799     0.33178322    
    6.212700  2.0444250     0.35852484    
    6.213000  1.7597038     0.33359602    
    6.213300  1.3416812     0.29451422    
    6.213600  1.6355177     0.32590030    
    6.213900  1.5852826     0.32079242    
    6.214200  1.2272489     0.28220465    
    6.214500  1.4752491     0.30852880    
    6.214800  1.7109451     0.33111084    
    6.215100  1.8039140     0.33982495    
    6.215400  2.0108446     0.35848284    
    6.215700  1.8989407     0.34812668    
    6.216000  1.6303551     0.32361028    
    6.216300  1.3289408     0.29318359    
    6.216600  1.5963204     0.32137711    
    6.216900  1.3885259     0.30132090    
    6.217200  1.1868298     0.28033252    
    6.217500  1.1360045     0.27500086    
    6.217800  1.0628929     0.26582098    
    6.218100  1.3847802     0.30061896    
    6.218400  1.7861810     0.33937237    
    6.218700  1.6073978     0.32322348    
    6.219000  1.2686409     0.28731632    
    6.219300  1.4916993     0.31137485    
    6.219600  1.6484825     0.32602059    
    6.219900  1.6418786     0.32309389    
    6.220200  1.3868404     0.29545436    
    6.220500  1.3706945     0.29363370    
    6.220800  1.1829737     0.27483936    
    6.221100  1.2481334     0.28436335    
    6.221400  1.4163892     0.30341357    
    6.221700  1.4095665     0.30146169    
    6.222000  1.6852320     0.32629663    
    6.222300  1.5785239     0.31355398    
    6.222600  1.6172627     0.31639651    
    6.222900  1.5460681     0.30961906    
    6.223200  1.3812848     0.29429516    
    6.223500  1.5311630     0.31092469    
    6.223800  1.4437942     0.30141775    
    6.224100  1.8125986     0.33556504    
    6.224400  1.8122128     0.33180398    
    6.224700  1.9075237     0.34014363    
    6.225000  1.9677388     0.34770685    
    6.225300  1.6738892     0.32206243    
    6.225600  1.1602483     0.27029143    
    6.225900  1.5418709     0.31061615    
    6.226200  1.8042769     0.33302978    
    6.226500  1.2874731     0.28093295    
    6.226800  1.7061625     0.32265883    
    6.227100  1.9835942     0.34973572    
    6.227400  1.6811989     0.32293272    
    6.227700  1.7123232     0.32776628    
    6.228000  1.5183491     0.30864320    
    6.228300  1.5125767     0.30747003    
    6.228600  1.5029961     0.30575675    
    6.228900  1.7540729     0.33087942    
    6.229200  1.7866683     0.33429286    
    6.229500  1.4102004     0.29908361    
    6.229800  1.8880113     0.34384043    
    6.230100  1.7897676     0.33237191    
    6.230400  1.5384554     0.30663293    
    6.230700  1.3577643     0.29113012    
    6.231000  1.4890415     0.30577308    
    6.231300  1.4673305     0.30499573    
    6.231600  1.1132303     0.26568425    
    6.231900  1.0414633     0.25592004    
    6.232200  1.4360666     0.29707871    
    6.232500  1.5338716     0.30841655    
    6.232800  1.5365448     0.31028041    
    6.233100  1.6197792     0.32014298    
    6.233400  1.6599958     0.32320499    
    6.233700  1.4898580     0.30405607    
    6.234000  1.7351903     0.32593085    
    6.234300  1.8107717     0.33440221    
    6.234600  1.7146009     0.32902887    
    6.234900  1.7002937     0.32878869    
    6.235200  1.5425509     0.31463443    
    6.235500  1.5890027     0.31720419    
    6.235800  1.5843260     0.31606548    
    6.236100  1.4502643     0.30414487    
    6.236400  1.5205885     0.31238633    
    6.236700  1.4897603     0.31026284    
    6.237000  1.3371364     0.29294126    
    6.237300  1.6041214     0.31915172    
    6.237600  1.7219096     0.32876302    
    6.237900  1.4799837     0.30678250    
    6.238200  1.6186876     0.32089329    
    6.238500  1.9843663     0.35725669    
    6.238800  1.6980429     0.33152815    
    6.239100  1.2207278     0.28257675    
    6.239400  1.3641859     0.29857408    
    6.239700  1.5781875     0.32238485    
    6.240000  1.4035398     0.30635445    
    6.240300  1.3655688     0.30181071    
    6.240600  1.7179085     0.33756815    
    6.240900  1.6666841     0.33095969    
    6.241200  1.5134819     0.31611872    
    6.241500  1.5296102     0.31746949    
    6.241800  1.3291899     0.29818360    
    6.242100  1.2767684     0.29377808    
    6.242400  1.7735265     0.34454842    
    6.242700  1.7561172     0.34129366    
    6.243000  1.4939137     0.31086815    
    6.243300  1.4001569     0.30116719    
    6.243600  1.7188292     0.33215250    
    6.243900  1.7085102     0.33128768    
    6.244200  1.4515824     0.30579453    
    6.244500  1.4992453     0.31113036    
    6.244800  1.6000651     0.31915295    
    6.245100  1.4015151     0.29903816    
    6.245400  1.3891205     0.29963670    
    6.245700  1.5856642     0.32169944    
    6.246000  1.6955121     0.33369668    
    6.246300  1.7445742     0.33812032    
    6.246600  1.4945364     0.31335064    
    6.246900  1.7402107     0.33734823    
    6.247200  1.9702153     0.35945531    
    6.247500  2.1627176     0.37714785    
    6.247800  2.1121647     0.37417844    
    6.248100  1.7951196     0.34451343    
    6.248400  1.3654998     0.29906557    
    6.248700  1.3681510     0.29770498    
    6.249000  1.4383400     0.30184511    
    6.249300  1.7736269     0.33436043    
    6.249600  2.0616534     0.36032660    
    6.249900  1.8479637     0.34252857    
    6.250200  1.5061666     0.30961195    
    6.250500  1.5825262     0.31625583    
    6.250800  1.5971701     0.31796202    
    6.251100  1.7514741     0.33280474    
    6.251400  1.7751001     0.33604671    
    6.251700  1.6268657     0.32301983    
    6.252000  1.3098613     0.29050796    
    6.252300  1.3172274     0.29076570    
    6.252600  1.3524949     0.29346351    
    6.252900  1.2682780     0.28288446    
    6.253200  1.4477038     0.30116313    
    6.253500  1.6647500     0.32118111    
    6.253800  1.4982681     0.30469284    
    6.254100  1.6164612     0.31570885    
    6.254400  1.6394575     0.31675765    
    6.254700  1.6755191     0.31976112    
    6.255000  1.7654403     0.32802135    
    6.255300  1.8271959     0.33515514    
    6.255600  1.6768798     0.32340804    
    6.255900  1.5161474     0.30744115    
    6.256200  1.7200077     0.32798089    
    6.256500  1.7631398     0.33123980    
    6.256800  1.5809114     0.31381539    
    6.257100  1.6631445     0.32082444    
    6.257400  1.7869098     0.33351526    
    6.257700  1.5287034     0.30972609    
    6.258000  1.3220468     0.28838182    
    6.258300  1.3488982     0.29172822    
    6.258600  1.7342676     0.33229814    
    6.258900  1.9985963     0.35723309    
    6.259200  1.5789069     0.31756318    
    6.259500  1.6579830     0.32459504    
    6.259800  1.9348745     0.34953514    
    6.260100  1.7741160     0.33183572    
    6.260400  1.3302104     0.28807804    
    6.260700  1.2136069     0.27457618    
    6.261000  1.3649389     0.29107101    
    6.261300  1.5385868     0.30799530    
    6.261600  1.7353700     0.32760718    
    6.261900  1.2947557     0.28412786    
    6.262200  1.5181081     0.30748688    
    6.262500  1.7073327     0.32669281    
    6.262800  1.4023330     0.29856141    
    6.263100  1.3688041     0.29481901    
    6.263400  1.5605011     0.31418790    
    6.263700  1.3538504     0.29183824    
    6.264000  1.1967459     0.27272110    
    6.264300  1.2377477     0.27496389    
    6.264600  1.3008177     0.28199290    
    6.264900  1.5711712     0.30944946    
    6.265200  2.0313524     0.35278391    
    6.265500  2.0333077     0.35420364    
    6.265800  1.8743927     0.34031687    
    6.266100  1.6916983     0.32352410    
    6.266400  1.5795453     0.31259104    
    6.266700  1.5588926     0.31131939    
    6.267000  1.8713803     0.34093412    
    6.267300  1.8199301     0.33813577    
    6.267600  1.6748534     0.32383242    
    6.267900  1.7758498     0.33475801    
    6.268200  1.8888519     0.34439849    
    6.268500  1.7190443     0.32771177    
    6.268800  1.5756766     0.31304171    
    6.269100  1.4514977     0.30033419    
    6.269400  1.5766590     0.31305302    
    6.269700  1.4445364     0.30197404    
    6.270000  1.4021400     0.29922607    
    6.270300  1.6755898     0.32612641    
    6.270600  1.6139444     0.32047658    
    6.270900  1.3886532     0.29493856    
    6.271200  1.5462488     0.31151467    
    6.271500  1.5637434     0.31238845    
    6.271800  1.4779108     0.30470073    
    6.272100  1.7297690     0.33023991    
    6.272400  1.9362805     0.35093454    
    6.272700  1.8755032     0.34631478    
    6.273000  1.7024490     0.33192275    
    6.273300  1.7371480     0.33625886    
    6.273600  1.7493673     0.33951936    
    6.273900  1.8411169     0.34610618    
    6.274200  1.8635616     0.34786002    
    6.274500  1.3940295     0.30078411    
    6.274800  1.6250820     0.32399926    
    6.275100  1.9526565     0.35256763    
    6.275400  1.6313123     0.32336727    
    6.275700  1.5641671     0.31716277    
    6.276000  1.2494787     0.28443840    
    6.276300  1.4252965     0.30500790    
    6.276600  1.7424615     0.33599115    
    6.276900  1.5781005     0.31997033    
    6.277200  1.2004345     0.27960074    
    6.277500  1.1406629     0.27211794    
    6.277800  1.1460055     0.27174391    
    6.278100  1.4293291     0.30244983    
    6.278400  2.0310608     0.35816924    
    6.278700  1.6851466     0.32664833    
    6.279000  1.9112653     0.35058177    
    6.279300  1.9436021     0.35463978    
    6.279600  1.8559058     0.34837395    
    6.279900  1.6335820     0.32704866    
    6.280200  1.4539884     0.30929910    
    6.280500  1.5603135     0.31898388    
    6.280800  1.9013233     0.35022343    
    6.281100  1.4985525     0.31183049    
    6.281400  1.7364455     0.33430511    
    6.281700  1.6508939     0.32949351    
    6.282000  1.2949440     0.29157806    
    6.282300  1.5271272     0.31616386    
    6.282600  1.5273523     0.31429442    
    6.282900  1.5577168     0.31684573    
    6.283200  1.7054236     0.33185363    
    6.283500  1.6377894     0.32758849    
    6.283800  1.4403818     0.30762307    
    6.284100  1.4233627     0.30743133    
    6.284400  1.4692261     0.31312699    
    6.284700  1.5661219     0.32506411    
    6.285000  1.5592213     0.32453683    
    6.285300  1.6791396     0.33630189    
    6.285600  1.4716591     0.31547869    
    6.285900  1.3381290     0.29999050    
    6.286200  1.3235085     0.29644921    
    6.286500  1.5495060     0.32061832    
    6.286800  1.6276588     0.32792649    
    6.287100  1.4703129     0.31242977    
    6.287400  1.3471515     0.29863015    
    6.287700  1.3050128     0.29279815    
    6.288000  1.3607126     0.29917022    
    6.288300  1.5811809     0.32233702    
    6.288600  1.8802834     0.35409311    
    6.288900  1.6519534     0.33193631    
    6.289200  1.6984260     0.33648562    
    6.289500  1.9077776     0.35590612    
    6.289800  1.4822577     0.31433074    
    6.290100  1.5864047     0.32360505    
    6.290400  1.9718518     0.35939880    
    6.290700  2.1464261     0.37440584    
    6.291000  1.8133481     0.34410501    
    6.291300  1.5212651     0.31452691    
    6.291600  1.5688162     0.31994521    
    6.291900  1.6215915     0.32509922    
    6.292200  1.4862633     0.31278219    
    6.292500  1.8400429     0.34863492    
    6.292800  1.8053696     0.34712444    
    6.293100  1.6536050     0.33321097    
    6.293400  1.2737915     0.29390603    
    6.293700  1.3990432     0.30701454    
    6.294000  1.7634863     0.34081133    
    6.294300  1.5740440     0.32065147    
    6.294600  1.5250335     0.31495691    
    6.294900  1.8162461     0.34397301    
    6.295200  1.9028297     0.35322927    
    6.295500  1.3677490     0.29996504    
    6.295800  1.3064773     0.29315231    
    6.296100  1.5338319     0.31666318    
    6.296400  1.7025812     0.33508027    
    6.296700  1.9381266     0.35585102    
    6.297000  1.5893193     0.32356598    
    6.297300  1.5219014     0.31632318    
    6.297600  1.7354505     0.33685252    
    6.297900  2.0248648     0.36429355    
    6.298200  1.9467999     0.35627203    
    6.298500  1.6723194     0.33072546    
    6.298800  1.6534515     0.32823439    
    6.299100  1.6061122     0.32220945    
    6.299400  1.7042262     0.33001195    
    6.299700  2.0367145     0.35866106    
    6.300000  1.8096875     0.33826851    
    6.300300  1.8306879     0.33886145    
    6.300600  1.7138944     0.32919165    
    6.300900  1.5778906     0.31531917    
    6.301200  1.5591964     0.31381307    
    6.301500  1.8560548     0.34435346    
    6.301800  1.8030510     0.33718372    
    6.302100  1.2064143     0.27605444    
    6.302400  1.7393829     0.33047082    
    6.302700  2.4972598     0.39610328    
    6.303000  1.6469019     0.32020424    
    6.303300  1.1539170     0.26904024    
    6.303600  1.3895196     0.29341529    
    6.303900  1.5328996     0.30732058    
    6.304200  1.2695076     0.27932740    
    6.304500  1.6814264     0.32104590    
    6.304800  1.7013984     0.32281051    
    6.305100  1.4088863     0.29615296    
    6.305400  1.6140228     0.31748056    
    6.305700  1.8346481     0.33805181    
    6.306000  1.6768825     0.32375535    
    6.306300  1.6470620     0.32055397    
    6.306600  1.9073565     0.34551098    
    6.306900  2.0958204     0.36263106    
    6.307200  1.8681234     0.34513927    
    6.307500  1.6766543     0.32958341    
    6.307800  1.2898307     0.28764638    
    6.308100  1.5132892     0.31063055    
    6.308400  1.6826506     0.32528423    
    6.308700  1.7771617     0.33145188    
    6.309000  1.9961819     0.35062501    
    6.309300  2.0982862     0.36013984    
    6.309600  1.6547634     0.32116333    
    6.309900  1.4639355     0.30229008    
    6.310200  1.5952599     0.31357699    
    6.310500  1.9885937     0.34932290    
    6.310800  2.2353898     0.36972653    
    6.311100  1.6080588     0.31615731    
    6.311400  1.9377389     0.34569256    
    6.311700  1.7161145     0.32653889    
    6.312000  1.1704168     0.27111207    
    6.312300  1.4313586     0.29891027    
    6.312600  1.3110685     0.28521051    
    6.312900  1.5661572     0.31214860    
    6.313200  1.9812297     0.35153082    
    6.313500  2.0525998     0.36011601    
    6.313800  1.5341409     0.31258717    
    6.314100  1.7823814     0.33765345    
    6.314400  2.0362121     0.36189930    
    6.314700  1.8557660     0.34428494    
    6.315000  1.6818210     0.32877285    
    6.315300  1.6426759     0.32555462    
    6.315600  1.8342175     0.34367362    
    6.315900  1.8130564     0.34019219    
    6.316200  1.8838853     0.34525222    
    6.316500  1.7942873     0.33601308    
    6.316800  1.8808535     0.34337312    
    6.317100  1.8241623     0.33772414    
    6.317400  1.9383402     0.34796700    
    6.317700  1.9521019     0.35104219    
    6.318000  1.8579197     0.34236748    
    6.318300  1.8040346     0.33855576    
    6.318600  1.6224921     0.32111250    
    6.318900  1.2993146     0.28785579    
    6.319200  1.6657462     0.32579769    
    6.319500  1.6981952     0.32979891    
    6.319800  1.4468048     0.30481449    
    6.320100  1.4369725     0.30499301    
    6.320400  1.6917728     0.33111296    
    6.320700  1.5947736     0.32105206    
    6.321000  1.6279770     0.32438040    
    6.321300  1.8134666     0.34089292    
    6.321600  1.7918845     0.33805900    
    6.321900  1.7431278     0.33183986    
    6.322200  1.5622852     0.31574666    
    6.322500  1.7110267     0.32961691    
    6.322800  1.8221065     0.34066758    
    6.323100  1.3075141     0.28960989    
    6.323400  1.2818717     0.28580768    
    6.323700  1.3877042     0.29655954    
    6.324000  1.8002206     0.33619625    
    6.324300  1.6720599     0.32578192    
    6.324600  1.4289558     0.30186623    
    6.324900  2.0104451     0.35712106    
    6.325200  2.0706453     0.36214968    
    6.325500  1.7945206     0.33664889    
    6.325800  1.5024689     0.30818463    
    6.326100  1.3890504     0.29534143    
    6.326400  1.4241566     0.29788210    
    6.326700  1.8162515     0.33510081    
    6.327000  2.0096777     0.35240155    
    6.327300  1.8097761     0.33344837    
    6.327600  1.4931041     0.30375356    
    6.327900  2.1312683     0.36227035    
    6.328200  1.9312658     0.34394680    
    6.328500  1.5560641     0.30838615    
    6.328800  1.7381412     0.32808319    
    6.329100  1.7010321     0.32723797    
    6.329400  1.7480445     0.33322656    
    6.329700  1.6181846     0.32334270    
    6.330000  1.9741869     0.35457519    
    6.330300  2.0604378     0.35802712    
    6.330600  1.9279027     0.34363064    
    6.330900  1.6285375     0.31544230    
    6.331200  1.6549275     0.31884979    
    6.331500  1.8983412     0.34238750    
    6.331800  1.8148629     0.33649873    
    6.332100  1.7820917     0.33254675    
    6.332400  1.9101153     0.34285710    
    6.332700  1.9906476     0.35008338    
    6.333000  2.1248094     0.36309370    
    6.333300  1.8356960     0.34060579    
    6.333600  1.3400310     0.29328223    
    6.333900  1.3199227     0.29185024    
    6.334200  1.9103351     0.34891915    
    6.334500  1.9673081     0.35394282    
    6.334800  1.6693699     0.32641090    
    6.335100  1.5852021     0.31967635    
    6.335400  1.4347880     0.30487626    
    6.335700  1.3594003     0.29637746    
    6.336000  1.7089043     0.33146470    
    6.336300  1.9075310     0.34649715    
    6.336600  1.7933286     0.33529634    
    6.336900  1.6859846     0.32403774    
    6.337200  2.0856260     0.35875526    
    6.337500  2.0475312     0.35380817    
    6.337800  1.7060495     0.32627388    
    6.338100  1.8060194     0.33692830    
    6.338400  1.8384717     0.34209840    
    6.338700  1.5639555     0.31492509    
    6.339000  1.3743613     0.29699288    
    6.339300  1.8424205     0.34329970    
    6.339600  1.9628407     0.35563677    
    6.339900  1.9278194     0.35349297    
    6.340200  1.8418643     0.34639925    
    6.340500  1.4860473     0.31088864    
    6.340800  1.3662419     0.29573306    
    6.341100  1.6814820     0.32497184    
    6.341400  1.7592043     0.33053747    
    6.341700  1.7318101     0.32775602    
    6.342000  1.6928413     0.32391760    
    6.342300  1.7404833     0.33035401    
    6.342600  2.0565709     0.35919009    
    6.342900  1.8520685     0.34304252    
    6.343200  1.6594373     0.32618451    
    6.343500  1.7717632     0.33724496    
    6.343800  1.8452088     0.34295886    
    6.344100  1.8232804     0.34068005    
    6.344400  1.9046487     0.34867529    
    6.344700  1.9432626     0.35186483    
    6.345000  2.0017206     0.35678563    
    6.345300  2.1971355     0.37139435    
    6.345600  2.1346459     0.36494522    
    6.345900  1.7408885     0.32868570    
    6.346200  1.7250250     0.32766043    
    6.346500  1.5969119     0.31514236    
    6.346800  1.6187829     0.31881939    
    6.347100  1.6357827     0.32181132    
    6.347400  1.7963534     0.33640849    
    6.347700  1.9559098     0.35152485    
    6.348000  1.6807137     0.32791834    
    6.348300  1.6825446     0.32995552    
    6.348600  1.8021048     0.34201837    
    6.348900  1.7071449     0.33352843    
    6.349200  1.6924023     0.33037829    
    6.349500  1.5065125     0.31229189    
    6.349800  1.7433561     0.33579714    
    6.350100  1.7729004     0.33764340    
    6.350400  1.5109426     0.31309781    
    6.350700  1.5628543     0.31780166    
    6.351000  1.7748222     0.33830232    
    6.351300  1.6854654     0.32859023    
    6.351600  1.8577867     0.34468750    
    6.351900  2.2350515     0.37767612    
    6.352200  1.8759027     0.34738711    
    6.352500  1.5825006     0.32026252    
    6.352800  1.6132388     0.32456643    
    6.353100  1.5913835     0.32207171    
    6.353400  1.6234971     0.32328807    
    6.353700  1.9644773     0.35352352    
    6.354000  1.9254649     0.35084210    
    6.354300  1.6350047     0.32339108    
    6.354600  1.5906609     0.31870394    
    6.354900  1.8727969     0.34573899    
    6.355200  1.5738428     0.31781408    
    6.355500  1.6270631     0.32251342    
    6.355800  1.4310832     0.30163591    
    6.356100  1.5076501     0.30804168    
    6.356400  1.8670684     0.34187942    
    6.356700  1.7870902     0.33458722    
    6.357000  1.6671846     0.32416001    
    6.357300  1.5717577     0.31525595    
    6.357600  1.8363372     0.34191029    
    6.357900  1.9269766     0.34969312    
    6.358200  1.5364886     0.31226638    
    6.358500  1.8715831     0.34657051    
    6.358800  1.9516333     0.35453141    
    6.359100  1.6755936     0.32812656    
    6.359400  1.5134104     0.31051028    
    6.359700  1.5548088     0.31339552    
    6.360000  2.0311568     0.35450469    
    6.360300  2.3035626     0.37499736    
    6.360600  1.8409238     0.33608708    
    6.360900  1.7348523     0.32687082    
    6.361200  2.0269655     0.35320856    
    6.361500  1.8823373     0.34181937    
    6.361800  1.6391453     0.32032033    
    6.362100  1.8172689     0.33914020    
    6.362400  1.9423798     0.35162990    
    6.362700  1.9957627     0.35532194    
    6.363000  2.0362032     0.35856216    
    6.363300  2.0644645     0.36056802    
    6.363600  1.7009772     0.32811418    
    6.363900  1.7984299     0.33692693    
    6.364200  1.8964495     0.34626405    
    6.364500  2.0354275     0.35801921    
    6.364800  2.0652717     0.36082145    
    6.365100  1.7188795     0.32928012    
    6.365400  1.5135720     0.30919781    
    6.365700  1.4502643     0.30250539    
    6.366000  1.7217178     0.32900102    
    6.366300  1.6313741     0.31862911    
    6.366600  1.8292991     0.33705087    
    6.366900  1.8422373     0.33800064    
    6.367200  1.5902221     0.31463261    
    6.367500  1.8439418     0.33760051    
    6.367800  1.9273399     0.34410935    
    6.368100  1.7541090     0.32695465    
    6.368400  1.7528029     0.32671787    
    6.368700  1.7687754     0.32984111    
    6.369000  1.7263709     0.32803155    
    6.369300  1.6159614     0.31890789    
    6.369600  1.4289395     0.30086863    
    6.369900  1.2843313     0.28580805    
    6.370200  1.5820005     0.31535051    
    6.370500  1.5906733     0.31589178    
    6.370800  1.8437273     0.33833862    
    6.371100  2.0343585     0.35338275    
    6.371400  1.8406677     0.33697640    
    6.371700  1.9003588     0.34338651    
    6.372000  1.8115984     0.33464265    
    6.372300  1.9670344     0.34883059    
    6.372600  2.1182759     0.36189025    
    6.372900  2.2183012     0.36980654    
    6.373200  1.7691441     0.33002700    
    6.373500  1.7623748     0.32969171    
    6.373800  1.9673506     0.34704963    
    6.374100  2.1262836     0.35953162    
    6.374400  2.1411423     0.36030134    
    6.374700  2.3245659     0.37657225    
    6.375000  1.8037408     0.33203688    
    6.375300  1.8280860     0.33601823    
    6.375600  1.8014668     0.33485795    
    6.375900  1.7308091     0.32634492    
    6.376200  1.9570149     0.34624562    
    6.376500  2.1433466     0.36225323    
    6.376800  1.7416965     0.32792210    
    6.377100  1.3339254     0.28867667    
    6.377400  1.6441079     0.32078061    
    6.377700  1.9813515     0.35134139    
    6.378000  2.0501851     0.35525975    
    6.378300  2.1435399     0.36216001    
    6.378600  2.0160509     0.35032115    
    6.378900  1.9913443     0.34921485    
    6.379200  2.1193570     0.36134224    
    6.379500  2.0328554     0.35403031    
    6.379800  1.9281306     0.34409642    
    6.380100  1.7402713     0.32636979    
    6.380400  1.3972458     0.29320046    
    6.380700  1.8946754     0.34233603    
    6.381000  1.9729453     0.35039310    
    6.381300  2.1008787     0.36036275    
    6.381600  2.0487861     0.35580769    
    6.381900  1.8526381     0.33944910    
    6.382200  1.4748877     0.30492747    
    6.382500  1.9802794     0.35360424    
    6.382800  1.9743628     0.35380927    
    6.383100  1.8864791     0.34746473    
    6.383400  2.0254659     0.35821784    
    6.383700  2.2290908     0.37320967    
    6.384000  2.1780659     0.36878640    
    6.384300  2.3055338     0.38011291    
    6.384600  1.8543530     0.34204099    
    6.384900  1.8587945     0.34181167    
    6.385200  2.0433089     0.35637721    
    6.385500  2.1038629     0.36057046    
    6.385800  1.8234213     0.33433678    
    6.386100  1.7836690     0.32986546    
    6.386400  2.0261472     0.35038702    
    6.386700  1.8571535     0.33660159    
    6.387000  1.8895736     0.34132374    
    6.387300  2.1505125     0.36648461    
    6.387600  1.8317121     0.33835062    
    6.387900  1.7389271     0.32988136    
    6.388200  1.4412162     0.30064974    
    6.388500  1.5721278     0.31389756    
    6.388800  1.8946259     0.34487568    
    6.389100  2.2866522     0.38008877    
    6.389400  2.0781422     0.36359616    
    6.389700  1.9431923     0.35143095    
    6.390000  1.9585728     0.35324250    
    6.390300  1.6282463     0.32298457    
    6.390600  1.7026677     0.33152260    
    6.390900  2.3037266     0.38560252    
    6.391200  2.4313602     0.39746860    
    6.391500  1.7376721     0.33551374    
    6.391800  1.7491624     0.33615813    
    6.392100  2.0172075     0.36093266    
    6.392400  1.9216442     0.35259803    
    6.392700  1.6373425     0.32620316    
    6.393000  1.6866157     0.33084124    
    6.393300  1.6654395     0.32828106    
    6.393600  1.7119299     0.33205112    
    6.393900  1.5577645     0.31717045    
    6.394200  1.8043922     0.34330742    
    6.394500  1.8748565     0.35151743    
    6.394800  2.0438262     0.36766550    
    6.395100  1.8676505     0.35232195    
    6.395400  1.7375387     0.34012488    
    6.395700  1.9798785     0.36288535    
    6.396000  2.0125935     0.36728401    
    6.396300  1.4356500     0.31055802    
    6.396600  1.1038212     0.27249341    
    6.396900  1.3310875     0.29757906    
    6.397200  1.6286890     0.33099001    
    6.397500  1.8716484     0.35301975    
    6.397800  1.8138344     0.34822081    
    6.398100  1.6977654     0.33534752    
    6.398400  1.6277618     0.32919291    
    6.398700  1.8893636     0.35466312    
    6.399000  1.8555373     0.35140559    
    6.399300  1.7541358     0.34181788    
    6.399600  1.7385806     0.34137286    
    6.399900  2.0184617     0.36870486    
    6.400200  2.5207898     0.40860828    
    6.400500  2.3073944     0.38991712    
    6.400800  1.6988741     0.33425487    
    6.401100  1.5383669     0.31916624    
    6.401400  1.7745553     0.34509457    
    6.401700  1.8866704     0.35602405    
    6.402000  1.8475240     0.35266766    
    6.402300  1.8793576     0.35370181    
    6.402600  1.9914609     0.36275973    
    6.402900  1.4525437     0.31026522    
    6.403200  1.5070577     0.31567554    
    6.403500  1.6965895     0.33445610    
    6.403800  1.6720898     0.33151238    
    6.404100  1.6598499     0.32972424    
    6.404400  1.5053962     0.31434479    
    6.404700  1.4954415     0.31177944    
    6.405000  1.7797141     0.33809214    
    6.405300  1.7660616     0.33601857    
    6.405600  1.6189571     0.32122780    
    6.405900  1.5438427     0.31269105    
    6.406200  1.8740962     0.34364798    
    6.406500  2.0152315     0.35679284    
    6.406800  1.8205261     0.34023339    
    6.407100  1.7881118     0.33767632    
    6.407400  1.6296104     0.32253743    
    6.407700  1.8159889     0.33820284    
    6.408000  1.8289953     0.33903222    
    6.408300  1.5196255     0.31148998    
    6.408600  1.5882151     0.31847807    
    6.408900  1.6418950     0.32409501    
    6.409200  1.5861022     0.31743409    
    6.409500  1.8614535     0.34103561    
    6.409800  2.2515346     0.37018272    
    6.410100  2.3121363     0.37536298    
    6.410400  2.3114693     0.37479382    
    6.410700  1.9946407     0.34955877    
    6.411000  2.0461415     0.35469101    
    6.411300  1.8262898     0.33617549    
    6.411600  1.9902011     0.35032228    
    6.411900  2.2748603     0.37586900    
    6.412200  2.0918825     0.36138141    
    6.412500  1.8585180     0.34092340    
    6.412800  2.0132325     0.35423549    
    6.413100  2.2547523     0.37330195    
    6.413400  2.2867991     0.37441106    
    6.413700  2.8339208     0.41421717    
    6.414000  2.5185472     0.38900257    
    6.414300  1.4843021     0.29917561    
    6.414600  2.0786940     0.35288471    
    6.414900  2.0973621     0.35390792    
    6.415200  1.6309615     0.31293054    
    6.415500  1.5979359     0.30908932    
    6.415800  1.7021188     0.31829409    
    6.416100  1.8192734     0.32964323    
    6.416400  1.7955443     0.32796937    
    6.416700  1.9444110     0.33957999    
    6.417000  2.0112250     0.34678256    
    6.417300  1.9426839     0.34151238    
    6.417600  2.0272476     0.34600783    
    6.417900  1.5964686     0.30729591    
    6.418200  1.6337566     0.31253132    
    6.418500  1.9774633     0.34447662    
    6.418800  2.0469222     0.35065113    
    6.419100  1.9336507     0.34123179    
    6.419400  1.4328201     0.29389132    
    6.419700  1.5363905     0.30647460    
    6.420000  1.7000233     0.32271191    
    6.420300  1.7270570     0.32344565    
    6.420600  1.8149045     0.33025534    
    6.420900  1.7861087     0.32700055    
    6.421200  1.8080811     0.32769625    
    6.421500  2.0734169     0.34880764    
    6.421800  1.7159118     0.31617073    
    6.422100  1.5365293     0.29804911    
    6.422400  1.6142997     0.30636202    
    6.422700  1.9250308     0.33653255    
    6.423000  1.9324305     0.34078990    
    6.423300  1.5426102     0.30713375    
    6.423600  2.1380454     0.36108516    
    6.423900  2.2615596     0.36948351    
    6.424200  1.9630604     0.34344104    
    6.424500  1.6063408     0.31035208    
    6.424800  1.6615379     0.31597010    
    6.425100  1.8137372     0.33270238    
    6.425400  1.5282879     0.30534906    
    6.425700  1.9831298     0.34806889    
    6.426000  2.1166415     0.36057838    
    6.426300  1.7923979     0.33364337    
    6.426600  1.6319922     0.32006659    
    6.426900  1.4499257     0.30199237    
    6.427200  1.5331277     0.30984164    
    6.427500  1.8169275     0.33810427    
    6.427800  1.9540926     0.34792835    
    6.428100  2.0905282     0.35778904    
    6.428400  2.0267168     0.35191312    
    6.428700  2.1974551     0.36693502    
    6.429000  1.9791621     0.35107863    
    6.429300  1.8182270     0.33908303    
    6.429600  2.2556154     0.37835339    
    6.429900  2.2965875     0.38244754    
    6.430200  1.9454748     0.35285563    
    6.430500  2.0213967     0.35948820    
    6.430800  1.8942144     0.34770011    
    6.431100  1.7641396     0.33580823    
    6.431400  2.1313394     0.36959104    
    6.431700  1.9428902     0.35451034    
    6.432000  2.4669582     0.39965920    
    6.432300  2.4748843     0.40043802    
    6.432600  1.8477446     0.34725464    
    6.432900  1.8298639     0.34727474    
    6.433200  2.3162917     0.39150196    
    6.433500  2.3840632     0.39729279    
    6.433800  1.7889993     0.34532573    
    6.434100  1.6340583     0.33081227    
    6.434400  1.6944139     0.33713085    
    6.434700  1.8939947     0.35461150    
    6.435000  1.8867873     0.35306895    
    6.435300  1.9609697     0.35756557    
    6.435600  2.0155102     0.36289647    
    6.435900  2.1467956     0.37452007    
    6.436200  2.0188452     0.36446603    
    6.436500  1.7713639     0.34137921    
    6.436800  2.0643275     0.36997086    
    6.437100  2.0497701     0.36839840    
    6.437400  2.1092220     0.37318518    
    6.437700  2.2128942     0.38215929    
    6.438000  2.1810287     0.38004945    
    6.438300  2.1718267     0.37952467    
    6.438600  2.2033426     0.38044661    
    6.438900  2.0390010     0.36479209    
    6.439200  2.1686980     0.37412798    
    6.439500  2.1289528     0.36903667    
    6.439800  2.2366846     0.37786973    
    6.440100  1.8693705     0.34698832    
    6.440400  1.9028126     0.34978328    
    6.440700  1.8479594     0.34491734    
    6.441000  1.9549897     0.35390841    
    6.441300  2.0917557     0.36556127    
    6.441600  1.9385567     0.35444715    
    6.441900  2.0999896     0.36778143    
    6.442200  1.9068848     0.35164094    
    6.442500  1.6616512     0.32820485    
    6.442800  1.7644725     0.33721826    
    6.443100  1.7922905     0.34015200    
    6.443400  1.9699599     0.35566017    
    6.443700  1.8862115     0.34791991    
    6.444000  1.9183060     0.34851557    
    6.444300  2.1248384     0.36663777    
    6.444600  2.3978840     0.39232178    
    6.444900  2.1335481     0.36935334    
    6.445200  1.9468779     0.35305084    
    6.445500  2.3746611     0.38945420    
    6.445800  2.2960803     0.38107185    
    6.446100  2.2018847     0.37141382    
    6.446400  1.8457146     0.34046769    
    6.446700  1.6790722     0.32636275    
    6.447000  1.7939084     0.33628365    
    6.447300  1.7999480     0.33541029    
    6.447600  1.9287169     0.34663597    
    6.447900  1.9787632     0.35118179    
    6.448200  1.8602381     0.34121221    
    6.448500  2.0734424     0.36057035    
    6.448800  2.2878520     0.37856138    
    6.449100  2.4269448     0.38695054    
    6.449400  2.5524596     0.39687452    
    6.449700  1.9556606     0.34716929    
    6.450000  1.7915403     0.33025640    
    6.450300  1.9108929     0.34224067    
    6.450600  1.9328983     0.34611448    
    6.450900  1.9594692     0.35026452    
    6.451200  2.2232275     0.37354393    
    6.451500  1.8853386     0.34427182    
    6.451800  1.7897991     0.33453457    
    6.452100  2.0124841     0.35379184    
    6.452400  2.0656552     0.35882912    
    6.452700  2.1424892     0.36657763    
    6.453000  2.0819505     0.35921227    
    6.453300  1.9905163     0.34875994    
    6.453600  1.9153202     0.33986552    
    6.453900  1.9923086     0.34702593    
    6.454200  2.2453584     0.36924296    
    6.454500  1.9948536     0.34991480    
    6.454800  1.9943276     0.34940039    
    6.455100  2.1468578     0.36247075    
    6.455400  2.0198885     0.35071211    
    6.455700  2.3355028     0.37950120    
    6.456000  2.5567684     0.39739834    
    6.456300  2.1745739     0.36917284    
    6.456600  1.8755463     0.34629783    
    6.456900  1.9002149     0.35119425    
    6.457200  2.1932332     0.37959567    
    6.457500  2.3429103     0.39143436    
    6.457800  1.9192892     0.35312241    
    6.458100  1.8176198     0.34138036    
    6.458400  1.9830609     0.35431736    
    6.458700  1.9358206     0.34894505    
    6.459000  1.8605651     0.34232387    
    6.459300  1.8463294     0.34415817    
    6.459600  1.8074110     0.34181594    
    6.459900  1.8571129     0.34809105    
    6.460200  2.0768280     0.36773125    
    6.460500  1.8377539     0.34704114    
    6.460800  1.7081969     0.33494503    
    6.461100  1.4721819     0.31311938    
    6.461400  1.9276583     0.35822258    
    6.461700  2.3650306     0.39577626    
    6.462000  2.2424138     0.38345184    
    6.462300  1.9004458     0.35211284    
    6.462600  1.9298378     0.35242518    
    6.462900  1.9682867     0.35599016    
    6.463200  2.0244542     0.36321893    
    6.463500  1.7428574     0.33862679    
    6.463800  1.6012243     0.32639527    
    6.464100  1.5568689     0.32164602    
    6.464400  1.6373588     0.32705541    
    6.464700  1.9434954     0.35604075    
    6.465000  1.8315736     0.34684658    
    6.465300  1.9416399     0.35860589    
    6.465600  2.1236751     0.37464985    
    6.465900  1.9009785     0.35430964    
    6.466200  1.8931161     0.35146020    
    6.466500  2.0322288     0.36130483    
    6.466800  1.9988901     0.35711201    
    6.467100  1.9430646     0.35138571    
    6.467400  1.9008740     0.34784633    
    6.467700  2.0939157     0.36835908    
    6.468000  2.1891014     0.37541863    
    6.468300  1.8350149     0.34220724    
    6.468600  1.8630785     0.34378175    
    6.468900  1.9951889     0.35603041    
    6.469200  2.0407191     0.36148630    
    6.469500  1.7355383     0.33523640    
    6.469800  1.6325166     0.32735473    
    6.470100  1.7788671     0.34056798    
    6.470400  1.6320716     0.32337619    
    6.470700  2.1835678     0.37164385    
    6.471000  2.3733719     0.38730874    
    6.471300  1.9457246     0.35155031    
    6.471600  2.1913694     0.37349676    
    6.471900  2.5487365     0.40186588    
    6.472200  2.2989598     0.38228153    
    6.472500  2.1042551     0.36396846    
    6.472800  1.7920414     0.33572276    
    6.473100  1.8193196     0.33804761    
    6.473400  1.7993952     0.33960454    
    6.473700  1.8183790     0.34369335    
    6.474000  1.9972253     0.36072491    
    6.474300  2.1333798     0.37115864    
    6.474600  2.0796557     0.36759302    
    6.474900  2.1906255     0.37535216    
    6.475200  2.1787135     0.37220261    
    6.475500  2.1057489     0.36734600    
    6.475800  2.1737760     0.37404953    
    6.476100  2.0600318     0.36071457    
    6.476400  1.7157533     0.32861087    
    6.476700  1.8630509     0.34179714    
    6.477000  1.7831702     0.33230755    
    6.477300  1.6195544     0.31745291    
    6.477600  2.0014836     0.35438486    
    6.477900  2.0250376     0.35854270    
    6.478200  2.1523846     0.36948963    
    6.478500  2.0727756     0.36472917    
    6.478800  1.7273557     0.33457768    
    6.479100  2.2644227     0.38280208    
    6.479400  2.4129960     0.39708076    
    6.479700  2.0610202     0.36979061    
    6.480000  2.2633715     0.38518192    
    6.480300  2.0338331     0.36457614    
    6.480600  1.9671575     0.35694863    
    6.480900  1.7779075     0.33831010    
    6.481200  1.7933697     0.33825423    
    6.481500  2.0002764     0.35756885    
    6.481800  2.1646046     0.37248944    
    6.482100  2.0587933     0.36462174    
    6.482400  2.0563775     0.36425634    
    6.482700  2.3107596     0.38685639    
    6.483000  1.9945222     0.36065112    
    6.483300  1.7018937     0.33533891    
    6.483600  1.7601876     0.34031175    
    6.483900  1.7139933     0.33506812    
    6.484200  1.8455961     0.34797124    
    6.484500  2.1101840     0.37083383    
    6.484800  1.6986209     0.33144703    
    6.485100  1.7061551     0.33028746    
    6.485400  1.9613231     0.35515912    
    6.485700  2.0572427     0.36326836    
    6.486000  1.9390356     0.35164018    
    6.486300  2.0393775     0.35741182    
    6.486600  2.0883184     0.36092620    
    6.486900  2.2070163     0.36895910    
    6.487200  2.5714746     0.39981331    
    6.487500  2.0932322     0.36376674    
    6.487800  2.2119555     0.37397064    
    6.488100  2.2939531     0.38136381    
    6.488400  2.1625350     0.37259480    
    6.488700  2.1877144     0.37545712    
    6.489000  1.9352698     0.35435853    
    6.489300  2.2320512     0.38011408    
    6.489600  2.1936375     0.37554464    
    6.489900  1.9267881     0.35086021    
    6.490200  1.7108216     0.32962296    
    6.490500  2.1946854     0.37263231    
    6.490800  2.0726712     0.36410645    
    6.491100  1.7529053     0.33640092    
    6.491400  2.0263785     0.36107084    
    6.491700  2.0205680     0.36012312    
    6.492000  1.8893211     0.34581812    
    6.492300  1.9840241     0.35218773    
    6.492600  1.7033312     0.32743971    
    6.492900  1.6933388     0.33016086    
    6.493200  2.2430349     0.38160108    
    6.493500  2.5550260     0.40627112    
    6.493800  2.1725935     0.37223172    
    6.494100  2.0963014     0.36255188    
    6.494400  1.9928028     0.35276496    
    6.494700  2.0629495     0.35900244    
    6.495000  2.0200470     0.35604488    
    6.495300  1.8625331     0.34254837    
    6.495600  1.8267969     0.33837928    
    6.495900  2.0593731     0.35727042    
    6.496200  1.8416045     0.34053332    
    6.496500  1.8750061     0.34387710    
    6.496800  2.0540202     0.36237430    
    6.497100  2.0150192     0.36040175    
    6.497400  2.0870311     0.36935424    
    6.497700  2.0872359     0.36902353    
    6.498000  2.2902858     0.38632638    
    6.498300  1.8875603     0.34848124    
    6.498600  1.6071482     0.32124636    
    6.498900  1.8226316     0.34068925    
    6.499200  2.1705491     0.36970862    
    6.499500  2.0755741     0.36185477    
    6.499800  1.6812398     0.32588569    
    6.500100  1.5661180     0.31465961    
    6.500400  1.7470531     0.33072826    
    6.500700  1.7556851     0.33264756    
    6.501000  1.7378160     0.33142334    
    6.501300  1.5725011     0.31654643    
    6.501600  1.8422750     0.34087338    
    6.501900  2.3284171     0.37935175    
    6.502200  1.9961212     0.35031360    
    6.502500  1.9787155     0.34917325    
    6.502800  1.8156600     0.33575865    
    6.503100  1.9035632     0.34594498    
    6.503400  2.0443302     0.35869516    
    6.503700  2.0704930     0.36322389    
    6.504000  1.7503216     0.33421696    
    6.504300  1.7440057     0.33357069    
    6.504600  1.8596203     0.34223384    
    6.504900  2.0006040     0.35604428    
    6.505200  2.1317918     0.36702759    
    6.505500  2.1065336     0.36420126    
    6.505800  2.3930045     0.38791795    
    6.506100  2.1579218     0.37031700    
    6.506400  1.8235203     0.34071266    
    6.506700  2.1241959     0.36875225    
    6.507000  1.9826787     0.35674874    
    6.507300  1.9660899     0.35659350    
    6.507600  2.1027239     0.36765611    
    6.507900  2.1806815     0.37637079    
    6.508200  1.9040619     0.35262845    
    6.508500  1.8099194     0.34112587    
    6.508800  1.8863022     0.34743302    
    6.509100  1.8667497     0.34722662    
    6.509400  2.0587572     0.36193056    
    6.509700  2.0725284     0.36259160    
    6.510000  2.5477149     0.40145329    
    6.510300  2.4065321     0.38999171    
    6.510600  2.1488596     0.36874942    
    6.510900  2.3193713     0.38535156    
    6.511200  1.8426367     0.34570186    
    6.511500  2.2393915     0.38006465    
    6.511800  2.0744834     0.36479480    
    6.512100  2.2821812     0.38143757    
    6.512400  2.5733044     0.40333192    
    6.512700  2.2913077     0.38277309    
    6.513000  2.2467129     0.37832819    
    6.513300  2.2952460     0.38270033    
    6.513600  2.2050524     0.37395950    
    6.513900  2.1939474     0.37187250    
    6.514200  2.2948793     0.37943813    
    6.514500  2.1051600     0.36355329    
    6.514800  2.0758792     0.36228347    
    6.515100  2.1267780     0.36701765    
    6.515400  1.5927025     0.31958175    
    6.515700  2.0837446     0.36236607    
    6.516000  2.3795053     0.38734355    
    6.516300  2.0116142     0.35686057    
    6.516600  1.8551868     0.34334833    
    6.516900  2.0386289     0.36020256    
    6.517200  1.6966072     0.32923755    
    6.517500  1.8932507     0.34711647    
    6.517800  2.0188886     0.35761789    
    6.518100  1.8886668     0.34553518    
    6.518400  2.0303017     0.36026919    
    6.518700  2.0866959     0.36532779    
    6.519000  1.9158310     0.35034459    
    6.519300  2.0487568     0.36026653    
    6.519600  1.9587514     0.35153994    
    6.519900  1.9832013     0.35313759    
    6.520200  1.9897996     0.35452537    
    6.520500  1.8788759     0.34624227    
    6.520800  1.9950776     0.35600927    
    6.521100  2.2854831     0.38281942    
    6.521400  2.2941361     0.38331548    
    6.521700  2.2079040     0.37532781    
    6.522000  2.3145985     0.38427570    
    6.522300  2.1650094     0.37222002    
    6.522600  1.6987122     0.32926780    
    6.522900  2.2361141     0.37639923    
    6.523200  2.3734331     0.38677481    
    6.523500  2.1275484     0.36666455    
    6.523800  2.0505565     0.36070125    
    6.524100  1.9908085     0.35686073    
    6.524400  2.3023520     0.38310129    
    6.524700  2.3551981     0.38608422    
    6.525000  2.1370191     0.36860139    
    6.525300  1.9308014     0.34824261    
    6.525600  2.1140869     0.36614403    
    6.525900  2.2520878     0.37947204    
    6.526200  2.3103182     0.38574929    
    6.526500  1.9355208     0.35351426    
    6.526800  1.8056708     0.33971600    
    6.527100  1.9600469     0.35261436    
    6.527400  1.9329852     0.34861131    
    6.527700  2.3714856     0.38698045    
    6.528000  2.5099393     0.39948683    
    6.528300  2.3274562     0.38531524    
    6.528600  2.5947822     0.40587132    
    6.528900  2.8767098     0.42405785    
    6.529200  2.2076677     0.37166737    
    6.529500  1.8838270     0.34511801    
    6.529800  1.8311993     0.34229727    
    6.530100  1.6519111     0.32631235    
    6.530400  1.9096853     0.35063045    
    6.530700  1.7561407     0.33501630    
    6.531000  2.0530287     0.35913337    
    6.531300  2.1921262     0.36992941    
    6.531600  2.4780777     0.39383588    
    6.531900  2.0396188     0.36069825    
    6.532200  1.9451452     0.35503770    
    6.532500  2.4910411     0.40137552    
    6.532800  2.0339900     0.36402824    
    6.533100  2.2447932     0.38114827    
    6.533400  2.2177068     0.37832206    
    6.533700  2.0127606     0.36161541    
    6.534000  1.9118976     0.35394982    
    6.534300  2.0954730     0.37102930    
    6.534600  2.1789632     0.37674018    
    6.534900  2.1475939     0.37208424    
    6.535200  1.9027327     0.34830977    
    6.535500  1.9706824     0.35374601    
    6.535800  1.8212089     0.33820919    
    6.536100  1.6925283     0.32470642    
    6.536400  2.1022744     0.36038179    
    6.536700  2.0146133     0.35112871    
    6.537000  2.0841271     0.35830723    
    6.537300  2.1165409     0.36217937    
    6.537600  1.9947312     0.35492233    
    6.537900  2.4356227     0.39270855    
    6.538200  2.2379763     0.37771648    
    6.538500  1.7365498     0.33477897    
    6.538800  1.9608040     0.35572404    
    6.539100  2.0594325     0.36387005    
    6.539400  2.0967475     0.36775159    
    6.539700  2.2959645     0.38487918    
    6.540000  2.0443210     0.36099988    
    6.540300  1.9622766     0.35340751    
    6.540600  2.0600164     0.36282329    
    6.540900  2.3738315     0.39057152    
    6.541200  2.5748493     0.40757412    
    6.541500  2.4616075     0.39855746    
    6.541800  2.2638299     0.37955727    
    6.542100  2.0633001     0.36079152    
    6.542400  2.0032163     0.35515744    
    6.542700  2.1562690     0.36838392    
    6.543000  2.2173812     0.37331811    
    6.543300  1.9126263     0.34924166    
    6.543600  2.1808717     0.37129904    
    6.543900  2.1694676     0.36932358    
    6.544200  2.3095522     0.38175831    
    6.544500  2.0955170     0.36382523    
    6.544800  1.5621707     0.31580866    
    6.545100  1.6705533     0.32540472    
    6.545400  1.8522251     0.34062952    
    6.545700  2.0383111     0.35531054    
    6.546000  2.1415742     0.36463950    
    6.546300  2.0102675     0.35273592    
    6.546600  1.8166069     0.33682147    
    6.546900  1.8857457     0.34393216    
    6.547200  1.9636023     0.35161867    
    6.547500  2.0439967     0.35633397    
    6.547800  2.0280689     0.35497788    
    6.548100  2.0036870     0.35293528    
    6.548400  2.0664067     0.36139258    
    6.548700  2.1534290     0.37064406    
    6.549000  2.2731807     0.38293088    
    6.549300  1.7992696     0.33846156    
    6.549600  1.7481375     0.33245331    
    6.549900  1.8238521     0.33794818    
    6.550200  1.6250746     0.31995914    
    6.550500  1.6574797     0.32449106    
    6.550800  1.6967553     0.33050537    
    6.551100  2.0079784     0.36031959    
    6.551400  1.9996192     0.35632940    
    6.551700  2.0604423     0.35806527    
    6.552000  2.3363894     0.37894802    
    6.552300  2.2955271     0.37721516    
    6.552600  2.1196452     0.36283036    
    6.552900  1.8889943     0.34302251    
    6.553200  1.6138546     0.31589827    
    6.553500  1.3874473     0.29252495    
    6.553800  1.6228884     0.31413173    
    6.554100  1.8735039     0.33885335    
    6.554400  2.2263043     0.37022737    
    6.554700  2.1014800     0.36215513    
    6.555000  2.0462953     0.35772765    
    6.555300  2.0048825     0.35345525    
    6.555600  1.9434164     0.34683508    
    6.555900  1.7509291     0.32972380    
    6.556200  1.6757695     0.32382754    
    6.556500  1.8292838     0.33853760    
    6.556800  1.7900436     0.33575891    
    6.557100  1.7729559     0.33122187    
    6.557400  1.6650648     0.32152880    
    6.557700  1.8609812     0.34025591    
    6.558000  1.9498002     0.34727848    
    6.558300  1.6385836     0.31658922    
    6.558600  2.0994337     0.35755882    
    6.558900  2.4265568     0.38439212    
    6.559200  1.9283142     0.34280887    
    6.559500  1.7842481     0.33229767    
    6.559800  2.1361377     0.36578605    
    6.560100  2.4589353     0.39342272    
    6.560400  2.4032954     0.38769997    
    6.560700  2.0553327     0.35843748    
    6.561000  2.1533580     0.36602427    
    6.561300  2.3437026     0.38322600    
    6.561600  2.3508535     0.38552244    
    6.561900  2.4111286     0.39134217    
    6.562200  2.0878642     0.36377223    
    6.562500  2.0687615     0.36063936    
    6.562800  1.8835404     0.34021127    
    6.563100  1.9224831     0.34531073    
    6.563400  1.9478341     0.34850317    
    6.563700  1.6865330     0.32664701    
    6.564000  1.8202665     0.34167572    
    6.564300  1.6624105     0.32670407    
    6.564600  1.8899420     0.34674903    
    6.564900  2.0371790     0.35950579    
    6.565200  1.6486135     0.32378337    
    6.565500  1.6415515     0.32328607    
    6.565800  1.8815871     0.34435076    
    6.566100  2.1179359     0.36348964    
    6.566400  2.2387836     0.37189918    
    6.566700  2.1562562     0.36598044    
    6.567000  1.8296986     0.33830818    
    6.567300  2.0894180     0.36449689    
    6.567600  2.5457061     0.40066177    
    6.567900  2.7113191     0.41496361    
    6.568200  2.1910150     0.37271588    
    6.568500  2.2419584     0.37939909    
    6.568800  2.1518893     0.37032397    
    6.569100  2.0326185     0.36013886    
    6.569400  1.9542449     0.35110332    
    6.569700  2.0473636     0.35722972    
    6.570000  2.0532847     0.35585689    
    6.570300  2.0757390     0.35657036    
    6.570600  2.0467258     0.35374625    
    6.570900  1.8495533     0.33755387    
    6.571200  1.3767487     0.29280172    
    6.571500  1.4397807     0.29931468    
    6.571800  1.7282765     0.32758414    
    6.572100  1.9601149     0.34800209    
    6.572400  2.0817979     0.36069702    
    6.572700  1.9979864     0.35502247    
    6.573000  2.1182941     0.36809122    
    6.573300  2.1140418     0.36770558    
    6.573600  2.0754644     0.36154076    
    6.573900  2.0505489     0.35701405    
    6.574200  2.0901143     0.35989638    
    6.574500  2.3265283     0.38188849    
    6.574800  2.4851826     0.39408508    
    6.575100  2.2022568     0.37023388    
    6.575400  1.5950176     0.31468362    
    6.575700  1.7621027     0.32936750    
    6.576000  2.1008548     0.35909641    
    6.576300  1.8007637     0.33270939    
    6.576600  2.0589896     0.35452230    
    6.576900  1.9771617     0.34548468    
    6.577200  2.0418805     0.34863489    
    6.577500  1.6868202     0.31708425    
    6.577800  1.5471626     0.30557047    
    6.578100  1.6915332     0.32122593    
    6.578400  1.9880436     0.34745273    
    6.578700  2.1990439     0.36506725    
    6.579000  2.1814363     0.36452166    
    6.579300  2.0311888     0.35258617    
    6.579600  2.0816022     0.35650090    
    6.579900  1.6346907     0.31656504    
    6.580200  1.5436134     0.30858588    
    6.580500  1.5292355     0.30705721    
    6.580800  1.8694649     0.33994191    
    6.581100  2.1207779     0.36142764    
    6.581400  1.8096501     0.33472817    
    6.581700  2.1742149     0.36512195    
    6.582000  2.3407297     0.37875260    
    6.582300  2.0442721     0.35326870    
    6.582600  2.0342043     0.35151716    
    6.582900  2.5027321     0.38850261    
    6.583200  2.3030474     0.37193766    
    6.583500  1.7575846     0.32664412    
    6.583800  1.8120804     0.33347892    
    6.584100  1.7352559     0.32611025    
    6.584400  1.8612639     0.33612110    
    6.584700  2.2305143     0.36571548    
    6.585000  2.2692985     0.37045790    
    6.585300  1.9172396     0.34110892    
    6.585600  1.7746537     0.33131255    
    6.585900  2.0458699     0.35770207    
    6.586200  2.1388640     0.36688647    
    6.586500  2.4638182     0.39537453    
    6.586800  2.6892028     0.41231750    
    6.587100  2.1184255     0.36624408    
    6.587400  1.8794529     0.34524246    
    6.587700  1.8037592     0.33835374    
    6.588000  1.6140417     0.31921177    
    6.588300  1.9438690     0.34982690    
    6.588600  2.2091989     0.37202832    
    6.588900  1.9013096     0.34567832    
    6.589200  1.9825302     0.35222524    
    6.589500  2.0274702     0.35426003    
    6.589800  2.1530979     0.36575849    
    6.590100  2.0552802     0.35979627    
    6.590400  1.9471731     0.35118694    
    6.590700  2.0995833     0.36430714    
    6.591000  1.8541419     0.34347591    
    6.591300  1.8169763     0.33910619    
    6.591600  1.8733832     0.34390599    
    6.591900  2.0225943     0.35847025    
    6.592200  2.4915520     0.39770992    
    6.592500  2.5327050     0.40291375    
    6.592800  1.8609673     0.34591827    
    6.593100  1.8156616     0.34209707    
    6.593400  2.0514618     0.36297594    
    6.593700  2.2421727     0.37889455    
    6.594000  1.9677902     0.35457019    
    6.594300  2.1905258     0.37135712    
    6.594600  2.1040104     0.36312160    
    6.594900  1.8003881     0.33643630    
    6.595200  1.9609856     0.35158018    
    6.595500  2.0139275     0.35746291    
    6.595800  1.7482850     0.33405031    
    6.596100  2.0365711     0.35935481    
    6.596400  1.9304997     0.34751178    
    6.596700  2.1038260     0.36110440    
    6.597000  2.0949243     0.36093832    
    6.597300  1.7627043     0.33252745    
    6.597600  2.1287155     0.36566879    
    6.597900  2.5044662     0.39724121    
    6.598200  2.3226580     0.38101127    
    6.598500  2.1542266     0.36786918    
    6.598800  2.1295464     0.36704198    
    6.599100  2.2493597     0.37845443    
    6.599400  2.3815844     0.39041705    
    6.599700  2.3428832     0.38845422    
    6.600000  2.2756748     0.38342946    
    6.600300  1.9801504     0.35447447    
    6.600600  1.8178400     0.34118084    
    6.600900  1.6453908     0.32446143    
    6.601200  2.0114528     0.35675579    
    6.601500  2.1965896     0.37199089    
    6.601800  2.6564726     0.40713662    
    6.602100  2.5524499     0.39780416    
    6.602400  2.5115709     0.39331093    
    6.602700  2.3656625     0.38254212    
    6.603000  2.1019495     0.36166596    
    6.603300  1.8509924     0.33892162    
    6.603600  1.6372377     0.32094783    
    6.603900  1.9962667     0.35466632    
    6.604200  2.2530481     0.37476021    
    6.604500  2.3580574     0.38226719    
    6.604800  2.5218141     0.39325585    
    6.605100  2.4337109     0.38607783    
    6.605400  2.5020467     0.39166853    
    6.605700  1.9557305     0.34717554    
    6.606000  1.7915985     0.33396115    
    6.606300  1.9720744     0.35165426    
    6.606600  2.4140668     0.38923979    
    6.606900  2.0537501     0.36071676    
    6.607200  1.8998620     0.34587833    
    6.607500  1.9428706     0.34867545    
    6.607800  2.1290167     0.36141021    
    6.608100  2.3705780     0.38134748    
    6.608400  1.9298250     0.34502755    
    6.608700  1.9430398     0.34590153    
    6.609000  2.2491403     0.37267012    
    6.609300  2.1004436     0.35987724    
    6.609600  1.6546566     0.32009552    
    6.609900  1.7313842     0.32706436    
    6.610200  2.0388118     0.35318416    
    6.610500  2.3419115     0.37811977    
    6.610800  2.2493825     0.36895531    
    6.611100  2.3700745     0.38033140    
    6.611400  2.3797349     0.38092634    
    6.611700  2.4332995     0.38585712    
    6.612000  2.5828197     0.39784934    
    6.612300  2.3293643     0.38071809    
    6.612600  2.0835255     0.36100956    
    6.612900  2.3550811     0.38481253    
    6.613200  2.3123454     0.38066952    
    6.613500  2.0239462     0.35439227    
    6.613800  2.2550511     0.37183182    
    6.614100  2.5276646     0.39386680    
    6.614400  2.4269092     0.38662041    
    6.614700  2.1562234     0.36641125    
    6.615000  2.1949576     0.37069366    
    6.615300  2.1284384     0.36726946    
    6.615600  2.2499455     0.37678599    
    6.615900  2.1366643     0.36643494    
    6.616200  2.0210031     0.35688071    
    6.616500  2.1733251     0.37137746    
    6.616800  1.8471702     0.34238638    
    6.617100  1.6448933     0.32403088    
    6.617400  1.6093057     0.32066838    
    6.617700  1.8317567     0.34148325    
    6.618000  2.2524449     0.37799816    
    6.618300  2.1570414     0.37116176    
    6.618600  1.9448284     0.35334965    
    6.618900  1.7922077     0.34038084    
    6.619200  1.5434616     0.31574871    
    6.619500  1.5913855     0.31881214    
    6.619800  1.8844575     0.34500341    
    6.620100  2.2865895     0.37767586    
    6.620400  2.1868944     0.36843841    
    6.620700  1.7856322     0.33279071    
    6.621000  2.0604028     0.35967403    
    6.621300  2.1998012     0.37224760    
    6.621600  2.3711077     0.38648941    
    6.621900  2.6883718     0.41248966    
    6.622200  2.6993734     0.41358611    
    6.622500  2.4650037     0.39701848    
    6.622800  2.5811166     0.40821874    
    6.623100  2.6637124     0.41773833    
    6.623400  2.2150240     0.38049869    
    6.623700  1.8443820     0.34651276    
    6.624000  1.7581054     0.33589040    
    6.624300  1.7497594     0.33456727    
    6.624600  2.3344180     0.38666530    
    6.624900  2.3418700     0.38658161    
    6.625200  2.2808384     0.38168025    
    6.625500  2.0796806     0.36670264    
    6.625800  2.0249007     0.36308736    
    6.626100  2.0212639     0.36454795    
    6.626400  2.2449458     0.38360954    
    6.626700  2.4451638     0.39940361    
    6.627000  2.4428774     0.39698292    
    6.627300  2.3881424     0.39279930    
    6.627600  2.3946065     0.38990302    
    6.627900  2.0615758     0.36276771    
    6.628200  1.8007871     0.33940606    
    6.628500  1.8813372     0.34856507    
    6.628800  1.9529200     0.35569898    
    6.629100  2.2373854     0.38066827    
    6.629400  2.1653945     0.37476453    
    6.629700  2.3156821     0.38663654    
    6.630000  2.0893884     0.36973810    
    6.630300  2.0798042     0.36962544    
    6.630600  2.1752308     0.37924027    
    6.630900  2.1436387     0.37859295    
    6.631200  2.3917126     0.39840342    
    6.631500  2.3971984     0.39735856    
    6.631800  1.7314882     0.33604213    
    6.632100  2.0241272     0.36284307    
    6.632400  2.5667790     0.40971558    
    6.632700  2.3779088     0.39516999    
    6.633000  2.4692219     0.40188271    
    6.633300  2.0773644     0.37160561    
    6.633600  1.8377788     0.34830285    
    6.633900  2.1093352     0.37112358    
    6.634200  2.2658441     0.38510711    
    6.634500  2.2214896     0.38319226    
    6.634800  2.0890668     0.37032845    
    6.635100  2.1085209     0.37055968    
    6.635400  2.0012526     0.36250754    
    6.635700  1.8774074     0.35232960    
    6.636000  2.0435248     0.36786261    
    6.636300  2.2359642     0.38591238    
    6.636600  2.2210854     0.38626002    
    6.636900  2.1668053     0.38194016    
    6.637200  1.9830598     0.36303842    
    6.637500  1.8076400     0.34660160    
    6.637800  1.9710884     0.35952745    
    6.638100  2.0109374     0.36192424    
    6.638400  2.1904820     0.37530544    
    6.638700  2.1674515     0.37323656    
    6.639000  2.3220570     0.38544659    
    6.639300  2.6196659     0.40944738    
    6.639600  2.3976329     0.39330597    
    6.639900  2.3969665     0.39319491    
    6.640200  2.4087914     0.39659260    
    6.640500  2.7257746     0.42198223    
    6.640800  1.8572211     0.34765796    
    6.641100  1.8160776     0.34305974    
    6.641400  1.8127769     0.34156517    
    6.641700  1.9385316     0.35272074    
    6.642000  2.2680574     0.37991902    
    6.642300  2.0853176     0.36668933    
    6.642600  2.1697601     0.37522621    
    6.642900  2.2362557     0.38232961    
    6.643200  2.1024232     0.36898796    
    6.643500  2.5235767     0.40470313    
    6.643800  2.5858533     0.40585545    
    6.644100  1.9604203     0.35234754    
    6.644400  2.1677571     0.36951154    
    6.644700  2.5847209     0.40292008    
    6.645000  2.1924733     0.37140261    
    6.645300  2.1584481     0.36779596    
    6.645600  2.1265514     0.36312403    
    6.645900  2.0953258     0.35881359    
    6.646200  2.0891546     0.35775659    
    6.646500  2.3235799     0.37646701    
    6.646800  2.1071010     0.36066454    
    6.647100  2.1724561     0.36704705    
    6.647400  2.2040691     0.36924756    
    6.647700  2.1968183     0.36982677    
    6.648000  2.3082427     0.37948442    
    6.648300  2.1911832     0.37101557    
    6.648600  2.2049690     0.37360468    
    6.648900  2.3708692     0.38880574    
    6.649200  2.1754328     0.37232528    
    6.649500  2.2662798     0.37807313    
    6.649800  2.0812691     0.35916201    
    6.650100  2.3295681     0.37814390    
    6.650400  2.4382237     0.38682460    
    6.650700  2.6116386     0.40068396    
    6.651000  2.2640685     0.37502021    
    6.651300  2.0603560     0.35805825    
    6.651600  2.0253689     0.35403159    
    6.651900  2.5310121     0.39490018    
    6.652200  2.7780558     0.41223944    
    6.652500  2.4310970     0.38705131    
    6.652800  2.3991012     0.38597303    
    6.653100  2.1874972     0.37079775    
    6.653400  2.0494267     0.36012855    
    6.653700  2.2520905     0.37547452    
    6.654000  2.0953864     0.35989613    
    6.654300  2.1017096     0.35826237    
    6.654600  2.1775251     0.36352040    
    6.654900  1.8894305     0.34016034    
    6.655200  1.7947249     0.33142574    
    6.655500  2.4420450     0.38651154    
    6.655800  2.3383554     0.37620289    
    6.656100  2.1751948     0.36094675    
    6.656400  1.7908121     0.32705937    
    6.656700  2.1583557     0.36052607    
    6.657000  1.9865262     0.34722415    
    6.657300  1.8088214     0.33451363    
    6.657600  2.1972474     0.36895650    
    6.657900  2.1729740     0.36692941    
    6.658200  2.1998553     0.36805569    
    6.658500  1.7972540     0.33237862    
    6.658800  2.0395985     0.35428665    
    6.659100  2.1123372     0.36197130    
    6.659400  2.1042293     0.36178935    
    6.659700  1.9433456     0.34751073    
    6.660000  1.8251224     0.33551191    
    6.660300  2.3397779     0.37913230    
    6.660600  2.1229870     0.36422036    
    6.660900  2.0287479     0.35666650    
    6.661200  1.9476146     0.34862705    
    6.661500  2.0122967     0.35238279    
    6.661800  2.0675247     0.35551481    
    6.662100  2.1629520     0.36282187    
    6.662400  1.9646847     0.34748698    
    6.662700  2.1267944     0.36294967    
    6.663000  2.2610404     0.37517463    
    6.663300  2.1487524     0.36796835    
    6.663600  2.4249800     0.39155941    
    6.663900  2.4335856     0.39108590    
    6.664200  2.4786534     0.39304799    
    6.664500  2.0943709     0.36075982    
    6.664800  1.8250136     0.33655260    
    6.665100  2.0586458     0.35557275    
    6.665400  2.3164108     0.37612656    
    6.665700  2.1375325     0.36358847    
    6.666000  1.7880881     0.33531312    
    6.666300  2.1186480     0.36609734    
    6.666600  2.4581637     0.39351332    
    6.666900  2.3001343     0.38293749    
    6.667200  1.8644878     0.34593701    
    6.667500  1.8073202     0.34176723    
    6.667800  1.7633297     0.33712960    
    6.668100  1.9016816     0.34848693    
    6.668400  2.2779802     0.37970574    
    6.668700  2.5534442     0.39941480    
    6.669000  2.2649546     0.37447411    
    6.669300  1.8009617     0.33313442    
    6.669600  1.8191724     0.33548516    
    6.669900  1.8276319     0.33682027    
    6.670200  2.3777547     0.38435222    
    6.670500  2.5306084     0.39663820    
    6.670800  2.6177218     0.40332173    
    6.671100  2.3205148     0.37932553    
    6.671400  2.1891981     0.36753276    
    6.671700  2.3943861     0.38447001    
    6.672000  2.1992711     0.36865412    
    6.672300  1.7072900     0.32596594    
    6.672600  2.0467439     0.35760811    
    6.672900  2.4340825     0.39141986    
    6.673200  2.0548288     0.36001550    
    6.673500  2.3649201     0.38680039    
    6.673800  2.2793106     0.37976553    
    6.674100  1.9573696     0.35203825    
    6.674400  2.0303570     0.35877464    
    6.674700  2.4860618     0.39565813    
    6.675000  2.3614062     0.38644777    
    6.675300  2.4389974     0.39262357    
    6.675600  2.4809789     0.39481245    
    6.675900  2.4605759     0.39179991    
    6.676200  2.8029002     0.41743960    
    6.676500  2.5352853     0.39507860    
    6.676800  2.1866402     0.36674410    
    6.677100  2.0062004     0.35158350    
    6.677400  1.9387903     0.34504230    
    6.677700  1.9539722     0.34772731    
    6.678000  1.8592449     0.34037914    
    6.678300  1.9180279     0.34616006    
    6.678600  2.0622766     0.36010028    
    6.678900  2.4669626     0.39174441    
    6.679200  2.2759525     0.37585953    
    6.679500  1.7328151     0.32832536    
    6.679800  1.9013108     0.34285481    
    6.680100  2.4045056     0.38437436    
    6.680400  2.6783228     0.40749117    
    6.680700  2.5652240     0.40151065    
    6.681000  2.7155085     0.41335493    
    6.681300  2.7574860     0.41590534    
    6.681600  2.6429714     0.40807028    
    6.681900  2.9457765     0.43130552    
    6.682200  2.5351913     0.39919220    
    6.682500  2.0907854     0.36305806    
    6.682800  2.3376489     0.38557757    
    6.683100  2.5343312     0.40189389    
    6.683400  2.5943781     0.40667770    
    6.683700  2.6543596     0.41146939    
    6.684000  2.3380617     0.38524040    
    6.684300  2.3643175     0.38593101    
    6.684600  2.3722967     0.38677573    
    6.684900  1.8840358     0.34727165    
    6.685200  1.5763111     0.31960866    
    6.685500  2.4598739     0.40011918    
    6.685800  2.5169325     0.40409446    
    6.686100  2.0455050     0.36279606    
    6.686400  2.5074651     0.40116580    
    6.686700  2.5833236     0.40631203    
    6.687000  2.4486289     0.39832509    
    6.687300  2.4105194     0.39536178    
    6.687600  2.3352740     0.39107130    
    6.687900  2.3082844     0.38830713    
    6.688200  2.6561250     0.41380262    
    6.688500  2.6681714     0.41453361    
    6.688800  2.2633639     0.38102457    
    6.689100  2.1021026     0.36815747    
    6.689400  2.0002235     0.36115591    
    6.689700  2.5861588     0.41362287    
    6.690000  2.6501674     0.41744115    
    6.690300  2.3368407     0.39244453    
    6.690600  2.2909650     0.38815285    
    6.690900  1.9260764     0.35712013    
    6.691200  2.2602830     0.38648512    
    6.691500  2.9475712     0.44222832    
    6.691800  2.7227903     0.42560932    
    6.692100  2.3128328     0.39050400    
    6.692400  2.3488279     0.39118315    
    6.692700  2.2554724     0.38314669    
    6.693000  2.2239282     0.38036495    
    6.693300  2.2405876     0.38089637    
    6.693600  1.8881197     0.34962477    
    6.693900  1.8992325     0.34989810    
    6.694200  1.9675746     0.35609217    
    6.694500  2.1979440     0.37486381    
    6.694800  2.2308312     0.37606556    
    6.695100  2.2202267     0.37765152    
    6.695400  2.0863256     0.36781631    
    6.695700  1.8440300     0.34735679    
    6.696000  1.8219093     0.34567006    
    6.696300  2.0062162     0.36428476    
    6.696600  2.0315724     0.36554054    
    6.696900  2.5565666     0.40801820    
    6.697200  2.7625806     0.42334052    
    6.697500  2.4758701     0.40098597    
    6.697800  2.5016670     0.40281430    
    6.698100  2.1313579     0.37237419    
    6.698400  1.9552679     0.35656446    
    6.698700  2.0562894     0.36483495    
    6.699000  1.9310331     0.35408308    
    6.699300  1.9574185     0.35574948    
    6.699600  2.0351925     0.36251788    
    6.699900  2.2003336     0.37620131    
    6.700200  1.9098016     0.35095217    
    6.700500  2.1136189     0.36973915    
    6.700800  2.5053554     0.40171703    
    6.701100  2.1801800     0.37592153    
    6.701400  2.0858514     0.36763920    
    6.701700  2.5330585     0.40572426    
    6.702000  2.4337794     0.39639051    
    6.702300  2.2662728     0.38276415    
    6.702600  2.2680260     0.38091850    
    6.702900  2.5374287     0.40350526    
    6.703200  2.4011284     0.39119597    
    6.703500  2.3062187     0.38208284    
    6.703800  1.9685000     0.35388801    
    6.704100  1.6978654     0.32886117    
    6.704400  2.0834168     0.36373942    
    6.704700  2.3868786     0.38985444    
    6.705000  2.2765493     0.38274230    
    6.705300  2.0529923     0.36526398    
    6.705600  1.9676910     0.35785877    
    6.705900  2.2203551     0.38142565    
    6.706200  2.3066310     0.38769598    
    6.706500  2.0762756     0.36791329    
    6.706800  2.1963124     0.37891056    
    6.707100  2.5017204     0.40385797    
    6.707400  2.8943252     0.43293262    
    6.707700  2.6107392     0.41137531    
    6.708000  2.3681443     0.39050586    
    6.708300  2.0643781     0.36356387    
    6.708600  2.1522531     0.37102935    
    6.708900  2.2635623     0.38025035    
    6.709200  2.1068987     0.36669079    
    6.709500  1.9182009     0.34862935    
    6.709800  2.4053489     0.38791631    
    6.710100  2.7415420     0.41178129    
    6.710400  2.2046822     0.37245594    
    6.710700  1.9801126     0.35423855    
    6.711000  2.2940212     0.38032894    
    6.711300  2.1789606     0.36938692    
    6.711600  2.6543371     0.40288663    
    6.711900  2.4260346     0.38348444    
    6.712200  2.0199864     0.35294563    
    6.712500  2.2053176     0.36938761    
    6.712800  2.0616914     0.35979992    
    6.713100  2.6417117     0.40556780    
    6.713400  2.9179060     0.42505557    
    6.713700  3.2516121     0.44709232    
    6.714000  2.6448310     0.40619215    
    6.714300  2.3438253     0.38244935    
    6.714600  2.0311250     0.35681579    
    6.714900  2.1316401     0.36488045    
    6.715200  2.6109284     0.40197827    
    6.715500  2.5295081     0.39634944    
    6.715800  2.2327361     0.37315771    
    6.716100  2.2111609     0.37413248    
    6.716400  2.6237901     0.40544291    
    6.716700  2.5726014     0.39909036    
    6.717000  2.6069914     0.40102813    
    6.717300  2.3368742     0.38104317    
    6.717600  2.1688276     0.36639419    
    6.717900  2.1283513     0.36440035    
    6.718200  2.3763559     0.38527039    
    6.718500  2.3899100     0.38605478    
    6.718800  2.6698135     0.40662793    
    6.719100  2.7647464     0.41534949    
    6.719400  2.0945224     0.36435470    
    6.719700  2.1883062     0.37268105    
    6.720000  2.3193617     0.38401979    
    6.720300  2.3836170     0.38888333    
    6.720600  2.6373150     0.40942254    
    6.720900  2.5762441     0.40462565    
    6.721200  2.2578079     0.38018393    
    6.721500  2.3495798     0.38725714    
    6.721800  2.4990092     0.39797672    
    6.722100  2.5158654     0.39900789    
    6.722400  2.1562429     0.36984027    
    6.722700  2.0979993     0.36479868    
    6.723000  2.3231943     0.38269022    
    6.723300  2.7402191     0.41740287    
    6.723600  2.8417229     0.42453578    
    6.723900  2.5956497     0.40591739    
    6.724200  2.3770456     0.38902078    
    6.724500  2.2914233     0.38416443    
    6.724800  2.3393655     0.38956477    
    6.725100  2.5144658     0.40349960    
    6.725400  2.8874442     0.43169050    
    6.725700  3.1996771     0.45503132    
    6.726000  2.5081425     0.40206141    
    6.726300  2.0804529     0.36523488    
    6.726600  2.3495507     0.38757138    
    6.726900  2.4201347     0.39305732    
    6.727200  2.5579686     0.40446037    
    6.727500  2.8602508     0.42993346    
    6.727800  2.7859155     0.42564769    
    6.728100  2.2173860     0.38016420    
    6.728400  2.1339982     0.37273498    
    6.728700  2.3964403     0.39552209    
    6.729000  2.5078787     0.40559427    
    6.729300  2.1211974     0.37491371    
    6.729600  1.9780202     0.36252962    
    6.729900  2.2899574     0.38617347    
    6.730200  2.3882496     0.39258456    
    6.730500  2.2482053     0.37960224    
    6.730800  2.3345845     0.38551873    
    6.731100  2.4228877     0.39349405    
    6.731400  2.5266704     0.40252690    
    6.731700  2.6148609     0.41327578    
    6.732000  2.7666713     0.42575446    
    6.732300  2.5579127     0.40979118    
    6.732600  2.1373510     0.37663492    
    6.732900  2.1074037     0.37473494    
    6.733200  1.8572036     0.35501312    
    6.733500  1.7925060     0.34880452    
    6.733800  2.2906976     0.39417396    
    6.734100  2.5155973     0.40883472    
    6.734400  2.5542414     0.41030504    
    6.734700  3.0189312     0.44367118    
    6.735000  3.1356682     0.45118651    
    6.735300  2.6652022     0.41466913    
    6.735600  2.5958140     0.40876566    
    6.735900  2.1376907     0.37192158    
    6.736200  2.5376960     0.40445884    
    6.736500  2.6647862     0.41577146    
    6.736800  2.2548965     0.38271866    
    6.737100  2.5557223     0.40864262    
    6.737400  2.7197629     0.42197986    
    6.737700  2.3123764     0.38941967    
    6.738000  2.3052928     0.38856972    
    6.738300  2.5347272     0.40634257    
    6.738600  2.2384815     0.38241452    
    6.738900  2.1101040     0.37158916    
    6.739200  2.6445158     0.41553510    
    6.739500  3.0186136     0.44323531    
    6.739800  2.5456923     0.40631344    
    6.740100  2.7169800     0.41876929    
    6.740400  2.8635897     0.42679728    
    6.740700  2.4110058     0.39274474    
    6.741000  2.3061869     0.38427574    
    6.741300  2.2178785     0.37698438    
    6.741600  2.1113190     0.36996849    
    6.741900  2.7575769     0.42438307    
    6.742200  2.8543017     0.43389274    
    6.742500  2.5785989     0.41329716    
    6.742800  2.8830773     0.43808671    
    6.743100  2.8728318     0.43515887    
    6.743400  2.6883138     0.42035278    
    6.743700  2.5179808     0.40480481    
    6.744000  2.3202823     0.38658016    
    6.744300  2.2169989     0.37628935    
    6.744600  2.2950397     0.38136440    
    6.744900  2.0243408     0.35783093    
    6.745200  1.9307953     0.34799240    
    6.745500  1.8198992     0.33823436    
    6.745800  2.2046917     0.37091846    
    6.746100  2.7284286     0.41028748    
    6.746400  2.3401263     0.38185177    
    6.746700  2.2100147     0.37305609    
    6.747000  2.2395752     0.37665109    
    6.747300  2.2586621     0.37887171    
    6.747600  2.7008704     0.41588670    
    6.747900  2.5670237     0.40704459    
    6.748200  2.3141667     0.38613329    
    6.748500  2.3619887     0.39020690    
    6.748800  2.0762103     0.36513404    
    6.749100  2.1352606     0.36968581    
    6.749400  2.0511075     0.36097843    
    6.749700  2.4223982     0.39199488    
    6.750000  2.6048191     0.40499495    
    6.750300  2.5176073     0.39817947    
    6.750600  2.3403401     0.38405383    
    6.750900  2.3136923     0.38360400    
    6.751200  2.8973448     0.42654471    
    6.751500  2.8471940     0.42235334    
    6.751800  2.1605609     0.36909673    
    6.752100  2.1849440     0.37136748    
    6.752400  2.7985586     0.41878258    
    6.752700  2.2832981     0.37802785    
    6.753000  2.0772054     0.36018073    
    6.753300  2.3592940     0.38047579    
    6.753600  2.5299884     0.39172199    
    6.753900  2.1427428     0.36037287    
    6.754200  2.0169397     0.35167980    
    6.754500  2.2799442     0.37561093    
    6.754800  2.5007389     0.39439955    
    6.755100  2.5463228     0.39818517    
    6.755400  2.4944290     0.39283728    
    6.755700  2.4492762     0.38691088    
    6.756000  2.4896186     0.38991511    
    6.756300  2.3272627     0.37724838    
    6.756600  2.4567963     0.39125469    
    6.756900  2.6440315     0.40588354    
    6.757200  2.6715495     0.40838760    
    6.757500  2.5354036     0.39433218    
    6.757800  2.5300420     0.39279840    
    6.758100  2.2123430     0.36602708    
    6.758400  2.4191214     0.38548710    
    6.758700  2.2621548     0.37418766    
    6.759000  2.6153880     0.40385224    
    6.759300  2.6712164     0.40645078    
    6.759600  2.4710289     0.38867987    
    6.759900  2.2302132     0.36978963    
    6.760200  2.0945858     0.36103253    
    6.760500  2.3102671     0.37996952    
    6.760800  2.1299889     0.36581277    
    6.761100  2.1752320     0.36879327    
    6.761400  2.4709893     0.39118309    
    6.761700  2.2428595     0.36911555    
    6.762000  2.4404223     0.38702944    
    6.762300  2.3169316     0.37886462    
    6.762600  2.4447044     0.39256929    
    6.762900  2.6836858     0.41208497    
    6.763200  2.8996798     0.42861030    
    6.763500  2.7127943     0.41460018    
    6.763800  2.6243343     0.40805165    
    6.764100  2.5568689     0.40207721    
    6.764400  2.5324146     0.40041218    
    6.764700  2.4911001     0.39858175    
    6.765000  2.6016186     0.40297603    
    6.765300  2.4754557     0.39133242    
    6.765600  2.7098630     0.40637193    
    6.765900  2.4295301     0.38245714    
    6.766200  1.9731979     0.34448411    
    6.766500  2.4084778     0.37876560    
    6.766800  3.1232440     0.43009455    
    6.767100  2.9138846     0.41419845    
    6.767400  2.4696739     0.38223135    
    6.767700  2.4266708     0.38142518    
    6.768000  2.7361971     0.40534322    
    6.768300  2.6843553     0.40194020    
    6.768600  2.7888623     0.40781092    
    6.768900  2.8818964     0.41444808    
    6.769200  3.0811605     0.43095604    
    6.769500  2.6332027     0.40190723    
    6.769800  2.2466992     0.37167229    
    6.770100  2.5719578     0.39707641    
    6.770400  2.2729218     0.37276335    
    6.770700  2.0268003     0.35269274    
    6.771000  2.2358419     0.37086922    
    6.771300  2.1517720     0.36542658    
    6.771600  2.3034276     0.37755394    
    6.771900  2.8022467     0.41486248    
    6.772200  3.0094622     0.42918447    
    6.772500  2.7231777     0.40830724    
    6.772800  2.1456531     0.36528098    
    6.773100  2.5561038     0.40145491    
    6.773400  2.7718099     0.42058609    
    6.773700  2.6995901     0.41634270    
    6.774000  2.6819654     0.41274016    
    6.774300  2.6391393     0.40716800    
    6.774600  2.6596142     0.40634208    
    6.774900  2.5452903     0.39724393    
    6.775200  2.7370715     0.41050641    
    6.775500  2.7938288     0.41455129    
    6.775800  2.6848753     0.40415372    
    6.776100  2.6535258     0.40143408    
    6.776400  2.5391277     0.39323244    
    6.776700  1.9607629     0.34799548    
    6.777000  2.5660664     0.39919216    
    6.777300  2.5174119     0.39672653    
    6.777600  2.2282917     0.37350294    
    6.777900  2.5448243     0.39863815    
    6.778200  2.5097042     0.39886420    
    6.778500  2.4503272     0.39545423    
    6.778800  2.5008401     0.39943608    
    6.779100  2.3484476     0.38647689    
    6.779400  2.3583906     0.38620136    
    6.779700  2.6334998     0.40583298    
    6.780000  2.5913863     0.40230760    
    6.780300  2.6224176     0.40711546    
    6.780600  2.3858849     0.38940595    
    6.780900  2.1559692     0.36883207    
    6.781200  2.0813610     0.35934733    
    6.781500  2.1551529     0.36585323    
    6.781800  2.5916463     0.40197547    
    6.782100  2.9194968     0.42775150    
    6.782400  2.5277797     0.39820311    
    6.782700  2.6091813     0.40331887    
    6.783000  2.6841569     0.40816947    
    6.783300  2.4578954     0.39113483    
    6.783600  2.3478149     0.38497584    
    6.783900  2.7268123     0.41653321    
    6.784200  3.1446183     0.44806903    
    6.784500  3.4683676     0.47100761    
    6.784800  2.6535706     0.41200312    
    6.785100  2.4180652     0.39269774    
    6.785400  2.5840786     0.40643753    
    6.785700  3.0514401     0.44122477    
    6.786000  2.9954612     0.43630630    
    6.786300  2.4807947     0.39539022    
    6.786600  2.1152304     0.36258300    
    6.786900  2.0681061     0.35941289    
    6.787200  2.4854942     0.39510577    
    6.787500  2.6382116     0.40684144    
    6.787800  2.5163830     0.39675043    
    6.788100  2.7203394     0.41094089    
    6.788400  2.7447919     0.41248515    
    6.788700  2.7741861     0.41596540    
    6.789000  2.8584500     0.42298758    
    6.789300  2.5372235     0.40093888    
    6.789600  2.5861377     0.40533022    
    6.789900  2.9334150     0.43131841    
    6.790200  2.6663492     0.41053910    
    6.790500  2.4656798     0.39530952
[truncated: 7,626,696 more chars]
