# Supplementary material for: Combining a multi-analyzer stage with a two-dimensional detector for high-resolution powder X-ray diffraction: correcting the angular scale
Source: J Appl Crystallogr. 2021 Jul 7;54(Pt 4):1088–99. doi: 10.1107/S1600576721005288 (PMC8366427; doi:10.1107/S1600576721005288)
Supplement: Supplementary file 5 [file j-54-01088-sup5.txt]

r_wp  13.6574727
r_exp  12.8346047
gof  1.06411323

iters 5000
chi2_convergence_criteria 0.0001

do_errors

xdd raw_97-119_sm_22.xye


bkg  @  1.16053718`_0.000710759531 -0.415635267`_0.00127626064  0.137731343`_0.00116953159 -0.121401444`_0.00113301015  0.0784405804`_0.001028561 -0.0649605341`_0.00100626539  0.0339139266`_0.000866512443 -0.0212826947`_0.000850800745

prm wav  35452.72956`_0.00602
prm   dlwav  0.00477`_0.00012

prm    !p1  0.00000
prm     p2  0.00069`_0.00000 min 0
prm     p3  0.01869`_0.00005 min 0
prm     p4  0.00003`_0.00001_LIMIT_MIN_0 min 0

Rs 800
Rp 42200

Full_Axial_Model(0.895, 1.2 ,  @  2.78675`_0.07596 , 50 , 50 )

	lam
	ymin_on_ymax  1e-6
	la  1 lo  = wav/10^5 ; lh = dlwav ; 
	
convolution_step 4
extra_X_right 0.05
/* 
We measured the data in steps of 0.0005 but rebinned to 0.0003. This inflates the number of points, N, although they 
are evidently not strictly statistically independent, thus artificially increasing Rexp and reducing the GOF. 
Renormalizing N by multiplying the weights by 5/3 mitigates this effect.
*/
weighting = 1/SigmaYobs^2 5/3 ;
LP_Factor(90)
Zero_Error(@, 0.00097`_0.00001)


str

  lor_fwhm =   p1 Tan(Th) + p2/Cos(Th) ; 
  gauss_fwhm = p3 Tan(Th) + p4/Cos(Th) ;
  
  prm  ec  -0.57206`_0.01619
  prm  fc   -0.38244`_0.01780
  prm  gc    0.06216`_0.00204

exp_conv_const = ec 1e-3 / (Th + gc) ;
exp_conv_const  = fc 1e-3 / (Th + gc) ;
  
  
 scale @   1.42218895e-006`_6.573e-010
 
a     4.15689
b =   Get(a) ;
c =   Get(a) ;
al    90
be    90
ga    90
volume   71.830
 
 space_group "Pm3m"


 site La    x  0      y  0   z  0   occ La 1    beq   !BL  0.5 num_posns  1
 site B     x  0.1991 y 0.5  z 0.5  occ  B 1    beq   !BB  0.5 num_posns  6

Out_for_plot(xxx.xxx)


macro Out_for_plot(file)
{ 

  xdd_out file load out_record out_fmt out_eqn 
  {
  "%14.6f" = X ;
  "%14.5f   pp \n" = If(X <= 20,Yobs,If(X > 40,100 Yobs,10 Yobs))  ;
    }

      xdd_out file append load out_record out_fmt out_eqn 
  {
  "%14.6f" = X ;
  "%14.5f  ll \n" =  If(X <= 20,Ycalc,If(X > 40,100 Ycalc,10 Ycalc))  ;
  }
  
    xdd_out file append load out_record out_fmt out_eqn 
  {
  "%14.6f" = X ;
  "%14.5f dl  \n" =  If(X <= 20,Yobs-Ycalc,If(X > 40,100 (Yobs-Ycalc),10 (Yobs-Ycalc)))  ;
  }
  
  phase_out file append load out_record out_fmt out_eqn 
  {
'  "R%5.0f" = H ;
'  "%5.0f" = K ;
'  "%5.0f" = L ;
'  "%5.0f" = M ;
  "1    %12.5f  hkl \n" = 2 Rad Th ;
'  "%5.0f\n" = phase_number ;  
  }

}


C_matrix_normalized
{
                             1   2   3   4   5   6   7   8   9  10  11  12  13  14  15  16  17  18  19
bkg350919232           1:  100 -34  66 -25  49 -18  32  -9   1  -5   0   1   1  -1   0  -5  -1   1  -0
bkg350917952           2:  -34 100 -34  68 -25  50 -16  32   0  -3   5   1  -2  -1  -0   1   1  -1  -0
bkg350914624           3:   66 -34 100 -33  63 -22  40 -11  -1   8  -8  -4   3   1   0   1  -0   0  -0
bkg350916416           4:  -25  68 -33 100 -30  61 -18  38   0  -4   3   3  -2   0   0  -1  -0  -0   0
bkg350916672           5:   49 -25  63 -30 100 -27  51 -12   0  -0   1  -0  -0  -0  -0   0   0  -0   0
bkg350914880           6:  -18  50 -22  61 -27 100 -23  50  -0   1  -1  -1   1  -0   0   0  -0   0  -0
bkg350915136           7:   32 -16  40 -18  51 -23 100 -17   0  -1   1   1  -1   0  -0  -0   0  -0   0
bkg350915648           8:   -9  32 -11  38 -12  50 -17 100  -0   0  -0  -0   0  -0   0  -0  -0   0  -0
wav                    9:    1   0  -1   0   0  -0   0  -0 100  -8   6 -19  21 -54   9  -1 -32  28  18
dlwav                 10:   -5  -3   8  -4  -0   1  -1   0  -8 100 -87 -59  40   4   0  13  -2   4  -4
p2                    11:    0   5  -8   3   1  -1   1  -0   6 -87 100  56 -47  -2  -4  -6  10 -13   2
p3                    12:    1   1  -4   3  -0  -1   1  -0 -19 -59  56 100 -90  51  14  -4  -5 -29  32
p4                    13:    1  -2   3  -2  -0   1  -1   0  21  40 -47 -90 100 -70 -21   1  11  39 -47
m60881065_15          14:   -1  -1   1   0  -0  -0   0  -0 -54   4  -2  51 -70 100  31   1 -10 -48  55
rs_len232447616_      15:    0  -0   0   0  -0   0  -0   0   9   0  -4  14 -21  31 100  -0 -91  60  84
scale20593184_        16:   -5   1   1  -1   0   0  -0  -0  -1  13  -6  -4   1   1  -0 100   1  -1  -0
ec                    17:   -1   1  -0  -0   0  -0   0  -0 -32  -2  10  -5  11 -10 -91   1 100 -72 -80
fc                    18:    1  -1   0  -0  -0   0  -0   0  28   4 -13 -29  39 -48  60  -1 -72 100  18
gc                    19:   -0  -0  -0   0   0  -0   0  -0  18  -4   2  32 -47  55  84  -0 -80  18 100
}
