# Supplementary material for: Combining a multi-analyzer stage with a two-dimensional detector for high-resolution powder X-ray diffraction: correcting the angular scale
Source: J Appl Crystallogr. 2021 Jul 7;54(Pt 4):1088–99. doi: 10.1107/S1600576721005288 (PMC8366427; doi:10.1107/S1600576721005288)
Supplement: Supplementary file 6 [file j-54-01088-sup6.txt]

    4.000200 0.90623903     0.74227831    
    4.000500  1.7015232     0.50261038    
    4.000800  1.8184056     0.47586857    
    4.001100  1.8481259     0.47781647    
    4.001400  1.7626974     0.46493362    
    4.001700  1.3459550     0.40781636    
    4.002000  1.2148001     0.38868782    
    4.002300  1.4691273     0.42615012    
    4.002600  1.4957878     0.43057575    
    4.002900  1.3388494     0.40915049    
    4.003200 0.98218728     0.35352798    
    4.003500  1.5631215     0.44070311    
    4.003800  1.6953127     0.45797618    
    4.004100  1.8338126     0.47514097    
    4.004400  1.4597109     0.42546401    
    4.004700  1.0484556     0.36370611    
    4.005000  1.2335878     0.39141805    
    4.005300  1.7731215     0.46632943    
    4.005600  2.1544178     0.51364447    
    4.005900  1.4221387     0.42101826    
    4.006200  1.6355996     0.45133577    
    4.006500  1.6204511     0.45115115    
    4.006800  1.3881050     0.41980818    
    4.007100  1.8201419     0.47813662    
    4.007400  1.5328939     0.44013353    
    4.007700  1.4658533     0.43069778    
    4.008000  1.5527705     0.44113740    
    4.008300  1.6445488     0.45259828    
    4.008600  1.5993871     0.44652257    
    4.008900  1.6460760     0.45244347    
    4.009200  1.6254527     0.44932513    
    4.009500  1.2362458     0.39394379    
    4.009800  1.5975545     0.44713447    
    4.010100  1.4192263     0.42372908    
    4.010400  1.3079269     0.40753607    
    4.010700  1.6597848     0.45456824    
    4.011000  1.6596347     0.45185880    
    4.011300  1.3828226     0.41119205    
    4.011600  1.5889318     0.43666783    
    4.011900  1.8427904     0.46752240    
    4.012200  1.6296961     0.44014561    
    4.012500  1.4273077     0.41330901    
    4.012800  1.5780010     0.43385887    
    4.013100  1.6184608     0.43973486    
    4.013400  1.8196026     0.46485458    
    4.013700  1.9154371     0.47651976    
    4.014000  1.6512201     0.44412553    
    4.014300  1.5352056     0.42965305    
    4.014600  1.6169238     0.44091474    
    4.014900  1.3653570     0.40545610    
    4.015200  1.2275354     0.38544739    
    4.015500  1.8821687     0.47197162    
    4.015800  1.6305429     0.43953179    
    4.016100  1.3345870     0.39924283    
    4.016400  1.6265451     0.44000436    
    4.016700  1.4897520     0.42283594    
    4.017000  1.3370945     0.40204483    
    4.017300  1.4921671     0.42453614    
    4.017600  1.8153385     0.46772940    
    4.017900  1.6202230     0.44404000    
    4.018200  1.2130494     0.38626073    
    4.018500  1.2103964     0.38624080    
    4.018800  1.4430129     0.42053012    
    4.019100  1.3389816     0.40578062    
    4.019400  1.4031261     0.41412725    
    4.019700  1.6379747     0.44516405    
    4.020000  1.7604711     0.45734682    
    4.020300  1.5655741     0.42889121    
    4.020600  1.6015080     0.43237615    
    4.020900  1.8702618     0.46669769    
    4.021200  1.7387761     0.45150928    
    4.021500  1.7273053     0.45056689    
    4.021800  1.5179875     0.42320715    
    4.022100  1.9292788     0.47536673    
    4.022400  1.9094018     0.47280687    
    4.022700  1.8105958     0.46048623    
    4.023000  1.9165272     0.47348312    
    4.023300  1.6235081     0.43749368    
    4.023600  1.4820539     0.41769922    
    4.023900  1.3527824     0.39855966    
    4.024200  1.6521309     0.43842299    
    4.024500  2.0144337     0.48279301    
    4.024800  1.9788379     0.48011985    
    4.025100  1.7635365     0.45550504    
    4.025400  1.6995640     0.44892107    
    4.025700  1.7331862     0.45384961    
    4.026000  1.6948369     0.44847737    
    4.026300  1.4344168     0.41362672    
    4.026600  1.5527729     0.42901906    
    4.026900  1.3747395     0.40364955    
    4.027200  1.2835445     0.38988078    
    4.027500  1.4178188     0.40872764    
    4.027800  1.5022864     0.42028245    
    4.028100  1.6546810     0.44007711    
    4.028400  1.2289881     0.38214307    
    4.028700  1.1966612     0.37640946    
    4.029000  1.8131748     0.45825255    
    4.029300  2.1080281     0.49200114    
    4.029600  1.6957356     0.44264421    
    4.029900  1.8206553     0.45736355    
    4.030200  1.4272441     0.40650470    
    4.030500  1.2664802     0.38476803    
    4.030800  1.7151587     0.44764962    
    4.031100  1.9436576     0.47722812    
    4.031400  1.8776157     0.46998991    
    4.031700  1.4058811     0.40930430    
    4.032000 0.99610849     0.34722359    
    4.032300  1.6351122     0.43922566    
    4.032600  1.8872864     0.47072672    
    4.032900  1.6756594     0.44521027    
    4.033200  1.4881382     0.42013118    
    4.033500  2.0707765     0.49122257    
    4.033800  2.4543984     0.53319530    
    4.034100  1.7096145     0.44681414    
    4.034400  1.9458731     0.47455994    
    4.034700  1.9266757     0.47219035    
    4.035000  1.6889890     0.44466751    
    4.035300  1.5757659     0.43013165    
    4.035600  1.9418922     0.47579406    
    4.035900  1.6939911     0.44542615    
    4.036200  1.0393826     0.35284802    
    4.036500  1.2469136     0.38504585    
    4.036800  1.0574104     0.35799437    
    4.037100 0.85155251     0.32550582    
    4.037400  1.4556484     0.42228375    
    4.037700  2.0068676     0.49322403    
    4.038000  2.1170705     0.50414936    
    4.038300  1.6360553     0.44254329    
    4.038600  1.5283845     0.42668255    
    4.038900  1.6655250     0.44449131    
    4.039200  1.2358576     0.38510702    
    4.039500  1.3338584     0.40092268    
    4.039800  1.4480773     0.41807005    
    4.040100  1.7808601     0.46186131    
    4.040400  1.5634063     0.43334442    
    4.040700  1.4762648     0.42330010    
    4.041000  1.8896086     0.47853929    
    4.041300  1.8496089     0.47453652    
    4.041600  1.5010899     0.42862345    
    4.041900  1.7631899     0.46263086    
    4.042200  1.6165277     0.44362523    
    4.042500  1.7147672     0.45745226    
    4.042800  1.7595360     0.46471710    
    4.043100  1.6540811     0.45344952    
    4.043400  1.7836343     0.47347380    
    4.043700  1.8445680     0.48177034    
    4.044000  1.9584513     0.49507170    
    4.044300  1.9008952     0.48649410    
    4.044600  1.0833539     0.37022948    
    4.044900 0.83723371     0.32659058    
    4.045200  1.2308519     0.39236292    
    4.045500  1.6522292     0.45250151    
    4.045800  2.0200021     0.49956094    
    4.046100  1.6772386     0.45661099    
    4.046400  1.5924905     0.44571445    
    4.046700  2.2595776     0.52792457    
    4.047000  1.9260271     0.48864842    
    4.047300  1.5228624     0.43625112    
    4.047600  1.7468567     0.46652738    
    4.047900  2.1843915     0.51871877    
    4.048200  2.0201425     0.49879302    
    4.048500  1.5572861     0.43873723    
    4.048800  1.4921347     0.43069848    
    4.049100  1.7871613     0.47060495    
    4.049400  1.7709674     0.46968510    
    4.049700  1.0091932     0.35977275    
    4.050000  1.3160972     0.40841751    
    4.050300  1.5924151     0.44843135    
    4.050600  1.8910530     0.48800816    
    4.050900  2.0677619     0.50937672    
    4.051200  2.1177292     0.51434819    
    4.051500  2.1351814     0.51432481    
    4.051800  1.7632666     0.46575502    
    4.052100  1.2124947     0.38626127    
    4.052400  1.4709173     0.42186255    
    4.052700  2.3981324     0.53456779    
    4.053000  2.1609241     0.50899175    
    4.053300  1.4194078     0.41599652    
    4.053600  2.0487780     0.49663011    
    4.053900  2.0910132     0.50107047    
    4.054200  1.6342942     0.44420852    
    4.054500  1.3615587     0.40724277    
    4.054800  1.6475051     0.44852954    
    4.055100  1.9177907     0.48415915    
    4.055400  1.7901740     0.46916623    
    4.055700  1.7953474     0.47038378    
    4.056000  1.9197174     0.48525072    
    4.056300  1.8090175     0.46929114    
    4.056600  1.2295755     0.38782473    
    4.056900  1.0078333     0.35152924    
    4.057200  1.3988593     0.41007800    
    4.057500  1.9061229     0.47549600    
    4.057800  1.4728315     0.41946726    
    4.058100  1.2765679     0.39164993    
    4.058400  1.4806878     0.42121844    
    4.058700  1.7021610     0.45116078    
    4.059000  2.0661951     0.49692362    
    4.059300  1.8058474     0.46721501    
    4.059600  1.2209635     0.38948269    
    4.059900  1.3622104     0.41256996    
    4.060200  1.8180565     0.47486155    
    4.060500  1.7674795     0.46894142    
    4.060800  1.7606378     0.46620800    
    4.061100  2.2722437     0.52415296    
    4.061400  1.9237511     0.48079636    
    4.061700  1.7238456     0.45477179    
    4.062000  1.8047699     0.46419564    
    4.062300  1.7453191     0.45731008    
    4.062600  1.5170882     0.42813448    
    4.062900  1.7858838     0.46380833    
    4.063200  1.8918655     0.47813121    
    4.063500  1.4890645     0.42573305    
    4.063800  1.4830226     0.42512370    
    4.064100  1.2864202     0.39712694    
    4.064400  1.4919562     0.42645204    
    4.064700  1.4280499     0.41813315    
    4.065000  1.4488136     0.42097635    
    4.065300  1.7390928     0.45833900    
    4.065600  1.5216563     0.42927667    
    4.065900  1.0529892     0.36023342    
    4.066200  1.5242832     0.42897368    
    4.066500  1.6752820     0.44859126    
    4.066800  1.4709902     0.42117433    
    4.067100  1.4147275     0.41312669    
    4.067400  1.4830516     0.42376737    
    4.067700  1.3756010     0.41060175    
    4.068000  1.4721861     0.42518967    
    4.068300  1.5495442     0.43633701    
    4.068600  1.9080107     0.48283379    
    4.068900  1.9159742     0.48418777    
    4.069200  1.8755963     0.47895000    
    4.069500  1.9173258     0.48180521    
    4.069800  1.4044665     0.41271498    
    4.070100  1.1651670     0.37533003    
    4.070400  1.3962356     0.40785998    
    4.070700  1.4901872     0.42047546    
    4.071000  2.1772736     0.50593359    
    4.071300  2.2161135     0.51145293    
    4.071600  1.9350669     0.47825410    
    4.071900  1.4500306     0.41505438    
    4.072200  1.7567077     0.45357375    
    4.072500  1.8198781     0.46154753    
    4.072800  1.6071622     0.43540967    
    4.073100  1.3645853     0.40390324    
    4.073400  1.2997150     0.39545473    
    4.073700  1.0856794     0.36276743    
    4.074000  1.4145647     0.41047988    
    4.074300  1.5989585     0.43553850    
    4.074600  1.7537036     0.45688439    
    4.074900  1.5029414     0.42564027    
    4.075200  1.6502134     0.44655677    
    4.075500  1.5637093     0.43570972    
    4.075800  1.3694786     0.40852044    
    4.076100  1.3531668     0.40460907    
    4.076400  1.2327731     0.38511661    
    4.076700  1.4347119     0.41336692    
    4.077000  1.6864302     0.44597268    
    4.077300  1.4311205     0.41200224    
    4.077600  1.6008484     0.43579403    
    4.077900  1.4892110     0.42143910    
    4.078200  1.1928603     0.37804871    
    4.078500  1.7327214     0.45211857    
    4.078800  1.8445859     0.46681091    
    4.079100  1.5840727     0.43561912    
    4.079400  1.4523524     0.41920765    
    4.079700  1.1407837     0.37505311    
    4.080000  1.3728514     0.41001088    
    4.080300  1.5504676     0.43480310    
    4.080600  1.5964859     0.44107429    
    4.080900  1.9440587     0.48493267    
    4.081200  1.8441359     0.47125780    
    4.081500  1.6310768     0.44262631    
    4.081800  1.5421062     0.42968798    
    4.082100  1.4594013     0.41765368    
    4.082400  1.8360500     0.46584008    
    4.082700  1.8976931     0.47274781    
    4.083000  1.5075355     0.42203316    
    4.083300  1.1918022     0.37682973    
    4.083600  1.4594962     0.41539905    
    4.083900  1.6651511     0.44287932    
    4.084200  1.6717365     0.44435317    
    4.084500  1.9193844     0.47638546    
    4.084800  1.7420722     0.45619827    
    4.085100  1.4971436     0.42589806    
    4.085400  1.5485554     0.43502413    
    4.085700  1.2859718     0.39858285    
    4.086000  1.3234749     0.40347220    
    4.086300  1.4799439     0.42402368    
    4.086600  1.4974329     0.42487807    
    4.086900  1.3238740     0.39900041    
    4.087200  1.5528222     0.42996286    
    4.087500  2.1957071     0.50550811    
    4.087800  2.3248882     0.51762525    
    4.088100  1.8311724     0.45859151    
    4.088400  1.2647218     0.38259455    
    4.088700  1.2703936     0.38365630    
    4.089000  1.5689571     0.42636455    
    4.089300  1.8457242     0.46315847    
    4.089600  1.7470927     0.45281127    
    4.089900  1.6201805     0.43674933    
    4.090200  1.5840576     0.43295483    
    4.090500  1.2416568     0.38589527    
    4.090800 0.86246524     0.32452292    
    4.091100  1.1075205     0.36474936    
    4.091400  1.3122274     0.39589651    
    4.091700  1.4656204     0.41593234    
    4.092000  1.5333074     0.42303474    
    4.092300  2.1169072     0.49273071    
    4.092600  1.9414897     0.47147109    
    4.092900  1.6791565     0.43874609    
    4.093200  1.7685266     0.44989026    
    4.093500  1.6385508     0.43416604    
    4.093800  1.8915442     0.46694138    
    4.094100  1.7522379     0.45100440    
    4.094400  1.9439025     0.47524434    
    4.094700  1.8010886     0.45709948    
    4.095000  1.7280004     0.44712232    
    4.095300  1.8154389     0.45740891    
    4.095600  1.8591038     0.46146458    
    4.095900  1.5203248     0.41754166    
    4.096200  1.9150397     0.46498177    
    4.096500  1.9711406     0.47093958    
    4.096800  1.7303073     0.44319770    
    4.097100  1.4394331     0.40749506    
    4.097400  1.6975163     0.44283775    
    4.097700  1.9046791     0.46938554    
    4.098000  1.5391846     0.42388031    
    4.098300  1.8249710     0.46124900    
    4.098600  1.6896680     0.44551816    
    4.098900  1.6023917     0.43552090    
    4.099200  2.2416183     0.51328731    
    4.099500  1.6370586     0.44048540    
    4.099800  1.3255403     0.39631289    
    4.100100  1.8653255     0.46512443    
    4.100400  1.8768493     0.46194932    
    4.100700  1.8057207     0.44931636    
    4.101000  1.8289110     0.45074737    
    4.101300  1.6765573     0.43157476    
    4.101600  1.6657573     0.43104162    
    4.101900  1.8131573     0.44980491    
    4.102200  1.7567498     0.44438647    
    4.102500  1.3169098     0.38830739    
    4.102800  1.1588226     0.36580026    
    4.103100  1.4849908     0.41264559    
    4.103400  1.4523546     0.40913802    
    4.103700  1.6256994     0.43218523    
    4.104000  1.5551737     0.42221352    
    4.104300  1.1957939     0.37191849    
    4.104600  1.2736732     0.38229698    
    4.104900  1.9077608     0.46290914    
    4.105200  2.0633789     0.48129764    
    4.105500  1.6310415     0.43068273    
    4.105800  1.3954729     0.40104749    
    4.106100  2.0583429     0.48603295    
    4.106400  2.0388525     0.48586166    
    4.106700  1.8574730     0.46590468    
    4.107000  1.6185863     0.43868019    
    4.107300  1.8468897     0.46903218    
    4.107600  1.7569613     0.45845616    
    4.107900  1.4861539     0.42366380    
    4.108200  1.3920346     0.41082631    
    4.108500  1.0785952     0.36325798    
    4.108800  1.1814876     0.37932594    
    4.109100  1.8612157     0.47176329    
    4.109400  1.8354822     0.46845252    
    4.109700  1.1556131     0.37436884    
    4.110000 0.95767973     0.34286294    
    4.110300  1.1237443     0.37010739    
    4.110600  1.6869495     0.44937469    
    4.110900  1.3463163     0.40256733    
    4.111200  1.1617603     0.37499980    
    4.111500  1.4284779     0.41266523    
    4.111800  1.9785452     0.48137746    
    4.112100  1.7307803     0.45011490    
    4.112400  1.5045552     0.42002863    
    4.112700  1.3256231     0.39579965    
    4.113000  1.2857556     0.38970716    
    4.113300  1.3654786     0.40095510    
    4.113600  1.1983542     0.37643791    
    4.113900  1.1979305     0.37777775    
    4.114200  1.5168230     0.42520528    
    4.114500  1.5521333     0.43369879    
    4.114800  1.6574889     0.44994879    
    4.115100  2.0051344     0.49609721    
    4.115400  1.9171067     0.48675067    
    4.115700  1.6230889     0.44855611    
    4.116000  1.8049653     0.47145651    
    4.116300  2.0408011     0.49992232    
    4.116600  1.8827439     0.48117311    
    4.116900  2.1757371     0.51712737    
    4.117200  1.9988459     0.49630154    
    4.117500  1.4080844     0.41784616    
    4.117800  1.3226322     0.40416459    
    4.118100  1.1713224     0.38139135    
    4.118400 0.97206263     0.34941582    
    4.118700  1.3272818     0.40512102    
    4.119000  1.5950658     0.44183400    
    4.119300  1.6256817     0.44490122    
    4.119600  1.7357217     0.45801905    
    4.119900  1.8830033     0.47699774    
    4.120200  1.7925173     0.46731552    
    4.120500  1.4611023     0.42546603    
    4.120800  1.4370097     0.42251580    
    4.121100  1.6370820     0.45006950    
    4.121400  1.6876778     0.45512725    
    4.121700  1.7323205     0.45904083    
    4.122000  1.9785745     0.49006841    
    4.122300  1.7427787     0.46343486    
    4.122600  1.0697437     0.36854085    
    4.122900  1.0007098     0.35801316    
    4.123200  1.2713684     0.40115956    
    4.123500  1.5460621     0.43893499    
    4.123800  1.5105168     0.43111260    
    4.124100  1.8550206     0.47537969    
    4.124400  2.0393130     0.49771662    
    4.124700  2.3958494     0.53958531    
    4.125000  1.8204098     0.47427302    
    4.125300  2.0388429     0.50171286    
    4.125600  1.9858839     0.49383362    
    4.125900  1.6113149     0.44508589    
    4.126200  1.4650682     0.42482444    
    4.126500  1.3144477     0.40260180    
    4.126800  1.6154792     0.44439105    
    4.127100  1.5938110     0.44182294    
    4.127400  1.8414211     0.47291177    
    4.127700  2.3083516     0.52553743    
    4.128000  2.0758118     0.49747992    
    4.128300  1.4680724     0.41955020    
    4.128600  1.5264651     0.42668852    
    4.128900  1.8152517     0.46275700    
    4.129200  1.8690509     0.46890149    
    4.129500  1.8224765     0.46348117    
    4.129800  1.6659912     0.44306711    
    4.130100  1.4732729     0.41657632    
    4.130400  1.2636627     0.38572391    
    4.130700  1.7021620     0.44403611    
    4.131000  1.6036386     0.43030271    
    4.131300  2.0314280     0.48238361    
    4.131600  2.2980285     0.51367379    
    4.131900  1.5494554     0.42401653    
    4.132200  1.1531987     0.36731218    
    4.132500  1.7273405     0.44538928    
    4.132800  1.7525041     0.44714239    
    4.133100  1.5041677     0.41414053    
    4.133400  1.6265765     0.42948324    
    4.133700  2.1264069     0.48692390    
    4.134000  1.5989595     0.42254290    
    4.134300  1.1887371     0.36705241    
    4.134600  1.6429035     0.42887636    
    4.134900  1.8488194     0.45468188    
    4.135200  1.6761997     0.43474025    
    4.135500  1.2757385     0.38075014    
    4.135800  1.2612333     0.37725594    
    4.136100  1.5954241     0.42103534    
    4.136400  1.3359542     0.38426384    
    4.136700  1.4903752     0.40385796    
    4.137000  1.3026376     0.37945805    
    4.137300  1.3991286     0.39397536    
    4.137600  1.4296066     0.39783211    
    4.137900  1.2532619     0.37412629    
    4.138200  1.2370106     0.37156284    
    4.138500  1.4230904     0.39617117    
    4.138800  1.3595360     0.38684486    
    4.139100  1.5709101     0.41506410    
    4.139400  1.7235671     0.43460189    
    4.139700  2.1028273     0.47962494    
    4.140000  1.6697110     0.42860680    
    4.140300  2.1067880     0.47924220    
    4.140600  2.1373476     0.48436571    
    4.140900  1.7370077     0.44026488    
    4.141200  2.0507483     0.47938042    
    4.141500  2.1252356     0.48927254    
    4.141800  1.5670330     0.42264387    
    4.142100  1.2022163     0.37244963    
    4.142400  1.6949802     0.43749701    
    4.142700  1.6047253     0.42587835    
    4.143000  1.4617929     0.40743921    
    4.143300  1.7530319     0.44640537    
    4.143600  1.7674035     0.44900109    
    4.143900  1.6360720     0.43323793    
    4.144200  1.4154568     0.40397141    
    4.144500  1.6066141     0.43074423    
    4.144800  1.9876786     0.47810603    
    4.145100  1.8414399     0.45984928    
    4.145400  1.6732007     0.43821534    
    4.145700  1.8720459     0.46293973    
    4.146000  1.9277284     0.46897952    
    4.146300  1.6277446     0.43108442    
    4.146600  1.9869509     0.47468468    
    4.146900  1.5432022     0.41999627    
    4.147200  1.2756280     0.38389119    
    4.147500  1.6118206     0.43115852    
    4.147800  1.4172810     0.40633042    
    4.148100  1.0950036     0.35941911    
    4.148400  1.1981255     0.37582952    
    4.148700  1.7138707     0.44730702    
    4.149000  1.5758797     0.43025429    
    4.149300  1.4173886     0.40952152    
    4.149600  1.7785388     0.45823963    
    4.149900  2.0181634     0.48853377    
    4.150200  1.2960539     0.39529721    
    4.150500  1.5340387     0.42832246    
    4.150800  2.2935424     0.52008828    
    4.151100  2.0755714     0.49545589    
    4.151400  1.3561921     0.40406241    
    4.151700  1.4692176     0.42051635    
    4.152000  1.8999243     0.47600832    
    4.152300  1.7328758     0.45502775    
    4.152600  1.6801774     0.44824151    
    4.152900  1.4168230     0.41226822    
    4.153200  1.3048451     0.39654120    
    4.153500  1.6073157     0.43860322    
    4.153800  1.9498455     0.48238402    
    4.154100  1.4750096     0.42293100    
    4.154400  1.5500168     0.43378840    
    4.154700  2.3852344     0.53540208    
    4.155000  1.8778043     0.47683465    
    4.155300  1.2686137     0.39394827    
    4.155600  1.3594493     0.40663352    
    4.155900  1.3361534     0.40337729    
    4.156200  1.4556700     0.42015737    
    4.156500  2.0594896     0.49621186    
    4.156800  1.6505198     0.44497699    
    4.157100  1.3456995     0.40362918    
    4.157400  1.3808687     0.40912860    
    4.157700  1.5618591     0.43526198    
    4.158000  2.1422502     0.50933416    
    4.158300  2.3625899     0.53574288    
    4.158600  2.3899220     0.53827845    
    4.158900  2.2594848     0.52396614    
    4.159200  2.0392896     0.49848529    
    4.159500  1.9387486     0.48598131    
    4.159800  2.3011732     0.52751004    
    4.160100  1.9460966     0.48613623    
    4.160400  1.6010289     0.44219773    
    4.160700  1.8347954     0.47143448    
    4.161000  1.5839297     0.43874886    
    4.161300  1.8302513     0.46970665    
    4.161600  1.7665745     0.46189265    
    4.161900  1.6120758     0.44108887    
    4.162200  1.4515246     0.41950236    
    4.162500  1.7378600     0.45819443    
    4.162800  1.7761965     0.46255458    
    4.163100  1.9840815     0.48894361    
    4.163400  1.8487832     0.47191919    
    4.163700  1.8482651     0.47039731    
    4.164000  1.8262296     0.46717070    
    4.164300  1.9178026     0.47670341    
    4.164600  1.8935250     0.47435385    
    4.164900  1.4378311     0.41540343    
    4.165200  1.1917701     0.38030641    
    4.165500  1.8724512     0.47181121    
    4.165800  1.8968176     0.47411320    
    4.166100  1.6313726     0.43952415    
    4.166400  1.8319918     0.46356538    
    4.166700  1.4586654     0.41447992    
    4.167000  1.0712444     0.35674942    
    4.167300 0.85025000     0.31958504    
    4.167600  1.4205791     0.40833344    
    4.167900  1.9954841     0.48182742    
    4.168200  1.7174015     0.44803095    
    4.168500  1.9905011     0.48054987    
    4.168800  2.1090773     0.49499022    
    4.169100  1.9343382     0.47551894    
    4.169400  1.6436381     0.44041468    
    4.169700  1.7681091     0.45576740    
    4.170000  1.7503456     0.45312625    
    4.170300  1.8741538     0.46871669    
    4.170600  2.0077787     0.48395239    
    4.170900  1.7494007     0.45205245    
    4.171200  1.6649417     0.44214341    
    4.171500  1.6088262     0.43563328    
    4.171800  1.7681548     0.45603773    
    4.172100  1.6085131     0.43531962    
    4.172400  1.6973682     0.44610853    
    4.172700  2.1450773     0.49931082    
    4.173000  1.9376954     0.47515738    
    4.173300  1.8431516     0.46485054    
    4.173600  1.8465675     0.46535389    
    4.173900  2.1600865     0.50154176    
    4.174200  2.1117024     0.49356796    
    4.174500  2.0202201     0.48241464    
    4.174800  2.2506677     0.50801332    
    4.175100  1.8607952     0.46255685    
    4.175400  1.5735485     0.42649727    
    4.175700  1.8512188     0.46123163    
    4.176000  2.2862192     0.51180066    
    4.176300  2.1020213     0.49136265    
    4.176600  1.6881866     0.44145307    
    4.176900  1.9752003     0.47543685    
    4.177200  1.7283646     0.44523998    
    4.177500  1.8388463     0.45842937    
    4.177800  1.9399095     0.47009335    
    4.178100  1.9232630     0.46766240    
    4.178400  1.8472777     0.45768178    
    4.178700  1.6482055     0.43211567    
    4.179000  1.3235427     0.38912461    
    4.179300  1.4665552     0.41065799    
    4.179600  1.5407120     0.42262371    
    4.179900  1.5664809     0.42796729    
    4.180200  1.5579111     0.42766276    
    4.180500  1.8156130     0.45984927    
    4.180800  1.7748147     0.45485756    
    4.181100  2.0626796     0.48994457    
    4.181400  1.8278422     0.46165402    
    4.181700  1.4929876     0.41807707    
    4.182000  1.4142745     0.40685374    
    4.182300  1.7132292     0.44396359    
    4.182600  1.9989964     0.47574308    
    4.182900  1.8003719     0.45022448    
    4.183200  1.2258967     0.37431263    
    4.183500  1.6883778     0.43758918    
    4.183800  1.8626679     0.46072349    
    4.184100  1.7994613     0.45352880    
    4.184400  1.6907050     0.43951300    
    4.184700  1.7050538     0.44120661    
    4.185000  1.8156414     0.45514879    
    4.185300  1.3670992     0.39771885    
    4.185600  1.4568312     0.41053409    
    4.185900  1.9117798     0.46742828    
    4.186200  1.8017087     0.45376551    
    4.186500  2.1468704     0.49387986    
    4.186800  2.1405904     0.49242982    
    4.187100  1.7959070     0.45170899    
    4.187400  1.6954869     0.43875489    
    4.187700  1.9580187     0.46981624    
    4.188000  2.0006584     0.47453228    
    4.188300  1.6754354     0.43630764    
    4.188600  1.6536554     0.43557017    
    4.188900  1.8871402     0.46703653    
    4.189200  1.9459912     0.47598246    
    4.189500  1.7730260     0.45490112    
    4.189800  1.4168501     0.40783639    
    4.190100  1.5673612     0.42774410    
    4.190400  1.3056900     0.39144295    
    4.190700  1.3994977     0.40363012    
    4.191000  1.6855195     0.44000807    
    4.191300  1.5899788     0.42558206    
    4.191600  1.5345134     0.41654569    
    4.191900  1.8373369     0.45365273    
    4.192200  1.9440676     0.46672037    
    4.192500  2.0545908     0.48193019    
    4.192800  2.1496188     0.49547243    
    4.193100  1.5221162     0.42096434    
    4.193400  1.4207405     0.40826697    
    4.193700  1.8463246     0.46413276    
    4.194000  1.5751676     0.42947129    
    4.194300  1.4280926     0.40970531    
    4.194600  1.7049292     0.44648638    
    4.194900  1.8508253     0.46387490    
    4.195200  1.3580795     0.39852290    
    4.195500  1.4187589     0.40608673    
    4.195800  1.7004401     0.44251716    
    4.196100  1.7314353     0.44575985    
    4.196400  1.6755769     0.43936965    
    4.196700  1.7699728     0.45211859    
    4.197000  1.4130590     0.40572410    
    4.197300 0.99302034     0.34223010    
    4.197600  1.1309637     0.36349194    
    4.197900  1.4790717     0.41357960    
    4.198200  1.4191099     0.40546327    
    4.198500  1.2663253     0.38477474    
    4.198800  1.1629463     0.37035913    
    4.199100  1.5727935     0.42833730    
    4.199400  1.9942740     0.47985725    
    4.199700  1.8566805     0.46221152    
    4.200000  1.4008239     0.40226780    
    4.200300  1.8863862     0.46406090    
    4.200600  2.2724415     0.50980648    
    4.200900  1.6152907     0.43217235    
    4.201200  1.3613256     0.39762092    
    4.201500  1.6031106     0.42858247    
    4.201800  1.7805709     0.44893465    
    4.202100  1.9983228     0.47390868    
    4.202400  1.6190731     0.42858844    
    4.202700  1.2919720     0.38371236    
    4.203000  1.5934604     0.42410572    
    4.203300  1.9370035     0.46552572    
    4.203600  1.2118906     0.37143187    
    4.203900  1.1859141     0.36834999    
    4.204200  1.4318863     0.40550402    
    4.204500  1.9870434     0.47776348    
    4.204800  2.5385294     0.54042513    
    4.205100  1.5420971     0.42302802    
    4.205400  1.3131577     0.39058340    
    4.205700  1.5667186     0.42472762    
    4.206000  1.7023489     0.44292357    
    4.206300  1.8251398     0.46007479    
    4.206600  1.8577787     0.46576443    
    4.206900  1.7958352     0.45863285    
    4.207200  1.9290826     0.47346412    
    4.207500  1.8956603     0.46940293    
    4.207800  1.3881788     0.40529692    
    4.208100 0.93954083     0.33765005    
    4.208400  1.6265098     0.43995963    
    4.208700  1.8336775     0.46783990    
    4.209000  1.8214644     0.46641172    
    4.209300  1.9114227     0.47617383    
    4.209600  1.7212230     0.45229635    
    4.209900  1.7000265     0.45047907    
    4.210200  1.4116432     0.41221076    
    4.210500  1.6762142     0.44881564    
    4.210800  1.7774277     0.46179602    
    4.211100  1.6755390     0.44731868    
    4.211400  1.9866450     0.48493378    
    4.211700  2.1863721     0.50719768    
    4.212000  1.7227627     0.45130989    
    4.212300  1.5608129     0.43099407    
    4.212600  1.9461098     0.48009345    
    4.212900  2.1914735     0.50937779    
    4.213200  1.8920091     0.47521550    
    4.213500  1.3627979     0.40582774    
    4.213800 0.93327822     0.33907665    
    4.214100  1.7216093     0.45453933    
    4.214400  2.1577244     0.50637996    
    4.214700  1.6966399     0.44825222    
    4.215000  1.6250379     0.43812962    
    4.215300  1.5559699     0.42806821    
    4.215600  1.5844922     0.43107766    
    4.215900  1.9628244     0.47714983    
    4.216200  1.8614070     0.46432335    
    4.216500  1.8204438     0.45907440    
    4.216800  1.7072098     0.44526887    
    4.217100  1.4666108     0.41429792    
    4.217400  1.4325452     0.41065703    
    4.217700  1.6888627     0.44527197    
    4.218000  1.6139134     0.43656536    
    4.218300  1.3459551     0.40048059    
    4.218600  1.6219567     0.43859944    
    4.218900  1.7583363     0.45683014    
    4.219200  1.5877601     0.43551437    
    4.219500  1.5847136     0.43556868    
    4.219800  1.7970219     0.46247146    
    4.220100  1.9979743     0.48622035    
    4.220400  1.5407491     0.42800515    
    4.220700  1.5288647     0.42566716    
    4.221000  1.7198510     0.44939361    
    4.221300  1.6185554     0.43491274    
    4.221600  2.2344690     0.50777631    
    4.221900  2.2866968     0.51383820    
    4.222200  2.0336912     0.48558508    
    4.222500  1.6233321     0.43656688    
    4.222800  1.6732030     0.44444348    
    4.223100  1.7793720     0.45883293    
    4.223400  1.7174364     0.45134827    
    4.223700  1.9394843     0.47878155    
    4.224000  1.5779044     0.43224240    
    4.224300  1.3489276     0.39974206    
    4.224600  1.8759070     0.46763712    
    4.224900  2.1466128     0.49973913    
    4.225200  2.0091847     0.48441329    
    4.225500  1.7361480     0.45053535    
    4.225800  1.2119759     0.37752413    
    4.226100  1.3615085     0.39883912    
    4.226400  1.8965821     0.46952422    
    4.226700  1.4933574     0.42001432    
    4.227000  1.4056861     0.40908726    
    4.227300  1.7245223     0.45158686    
    4.227600  1.5865914     0.43334252    
    4.227900  1.4478902     0.41407817    
    4.228200  2.0683046     0.49124994    
    4.228500  1.8975153     0.47090826    
    4.228800  1.2912235     0.39176969    
    4.229100  1.2762021     0.38907601    
    4.229400  1.4150636     0.40775519    
    4.229700  1.1667997     0.37255876    
    4.230000  1.4181004     0.41035918    
    4.230300  1.9395310     0.47896348    
    4.230600  1.7223258     0.45406696    
    4.230900  1.4584484     0.42092037    
    4.231200  1.4638504     0.42144693    
    4.231500  1.6300384     0.44356662    
    4.231800  1.8083325     0.46531894    
    4.232100  1.9315118     0.47845766    
    4.232400  2.1149613     0.49799107    
    4.232700  1.7717015     0.45622968    
    4.233000  1.6883412     0.44335562    
    4.233300  1.6053545     0.43285200    
    4.233600  1.5958612     0.43205239    
    4.233900  1.2523138     0.38459819    
    4.234200  1.1706238     0.37262069    
    4.234500  1.2626964     0.38641808    
    4.234800  1.6932862     0.44528263    
    4.235100  1.2955624     0.39096667    
    4.235400  1.7801096     0.45487296    
    4.235700  1.8571341     0.46386252    
    4.236000  1.7539141     0.45154372    
    4.236300  2.0619049     0.48783692    
    4.236600  1.9414858     0.47349158    
    4.236900  1.8799698     0.46638062    
    4.237200  2.0109718     0.48221633    
    4.237500  1.9941848     0.47950126    
    4.237800  2.1096624     0.49378236    
    4.238100  2.1804054     0.50275397    
    4.238400  2.2495983     0.51023603    
    4.238700  1.9043994     0.47016131    
    4.239000  1.1927309     0.37509937    
    4.239300  1.3786082     0.40103871    
    4.239600  1.4905223     0.41481631    
    4.239900  1.5773426     0.42538558    
    4.240200  1.6601005     0.43524861    
    4.240500  1.8202904     0.45501333    
    4.240800  1.9682982     0.47283677    
    4.241100  1.7776052     0.44911909    
    4.241400  1.6008473     0.42634630    
    4.241700  1.4793472     0.41022634    
    4.242000  1.6996036     0.43925669    
    4.242300  1.5762528     0.42466966    
    4.242600  1.8799930     0.46390996    
    4.242900  1.5390073     0.42283398    
    4.243200  1.7598555     0.45179429    
    4.243500  1.9276148     0.47243625    
    4.243800  1.4157765     0.40630921    
    4.244100  1.3536155     0.39678595    
    4.244400  1.5960268     0.42805433    
    4.244700  1.5948267     0.42620654    
    4.245000  1.4630447     0.40708929    
    4.245300  1.7136481     0.43745176    
    4.245600  1.6185063     0.42420991    
    4.245900  1.3336920     0.38653656    
    4.246200  1.3775926     0.39275720    
    4.246500  1.8505754     0.45330402    
    4.246800  1.6639387     0.43085141    
    4.247100  1.5515401     0.41611510    
    4.247400  1.2074480     0.36876138    
    4.247700  1.3089531     0.38381967    
    4.248000  1.9574438     0.46609971    
    4.248300  1.6752077     0.43364972    
    4.248600  1.8718701     0.45876797    
    4.248900  2.2084268     0.49805233    
    4.249200  2.1910796     0.49618728    
    4.249500  1.5761856     0.42346329    
    4.249800  1.4547806     0.40801453    
    4.250100  1.9380736     0.47002809    
    4.250400  2.2076383     0.50117192    
    4.250700  1.8637465     0.46157623    
    4.251000  2.1344717     0.49257505    
    4.251300  1.6762120     0.43653093    
    4.251600  1.9152692     0.46349562    
    4.251900  1.8608299     0.45660065    
    4.252200  1.7311763     0.44175683    
    4.252500  2.1929844     0.49674380    
    4.252800  1.9595562     0.47167010    
    4.253100  2.2954985     0.51056306    
    4.253400  2.0893470     0.48796774    
    4.253700  1.6058838     0.43053439    
    4.254000  2.0411718     0.48475565    
    4.254300  1.7952801     0.45567403    
    4.254600  1.8880953     0.46701623    
    4.254900  1.7601538     0.45094497    
    4.255200  1.4565463     0.41010275    
    4.255500  1.3306486     0.39170988    
    4.255800  1.2396619     0.37825299    
    4.256100 0.83971533     0.31475543    
    4.256400  1.1455761     0.36505384    
    4.256700  1.4460588     0.40859633    
    4.257000  1.5446594     0.42094560    
    4.257300  1.6432970     0.43331761    
    4.257600  1.8565150     0.45882043    
    4.257900  2.0843532     0.48513916    
    4.258200  2.3047767     0.50905844    
    4.258500  2.1157215     0.48776471    
    4.258800  2.1016735     0.48496527    
    4.259100  2.1159169     0.48572653    
    4.259400  2.2217786     0.49778219    
    4.259700  1.9076041     0.46258441    
    4.260000  1.9257287     0.46545427    
    4.260300  2.0696486     0.48250157    
    4.260600  1.8624015     0.45785732    
    4.260900  1.5761459     0.42135904    
    4.261200  2.0841588     0.48258229    
    4.261500  1.8221614     0.45268845    
    4.261800  1.8584912     0.45755545    
    4.262100  1.6976358     0.43893294    
    4.262400  1.3370875     0.39218252    
    4.262700  1.6299567     0.43135665    
    4.263000  1.5286571     0.41729533    
    4.263300  1.9403008     0.46855022    
    4.263600  1.8919350     0.46167477    
    4.263900  1.3961357     0.39718901    
    4.264200  1.1008371     0.35331883    
    4.264500  1.6369894     0.42785435    
    4.264800  1.5047502     0.41098548    
    4.265100  1.7955766     0.44831189    
    4.265400  1.8030840     0.44909596    
    4.265700  1.4343114     0.40152807    
    4.266000  1.6822601     0.43229061    
    4.266300  1.7517329     0.44108457    
    4.266600  1.5373168     0.41561634    
    4.266900  1.8812142     0.46131479    
    4.267200  2.0060429     0.47823408    
    4.267500  2.2620594     0.50674621    
    4.267800  1.7398238     0.44531897    
    4.268100  1.4015568     0.40098393    
    4.268400  1.4466983     0.40812800    
    4.268700  1.9144595     0.46841718    
    4.269000  1.5987537     0.43026763    
    4.269300  1.4053880     0.40465094    
    4.269600  1.4969388     0.41650716    
    4.269900  1.1787490     0.37076586    
    4.270200  1.6163118     0.43017227    
    4.270500  2.1540076     0.49400760    
    4.270800  2.1174442     0.49010723    
    4.271100  1.7592997     0.44852161    
    4.271400  1.6412183     0.43389059    
    4.271700  1.9440626     0.47041315    
    4.272000  2.2793795     0.50811081    
    4.272300  2.4769589     0.52880318    
    4.272600  1.6780379     0.43829652    
    4.272900  1.2692828     0.38427069    
    4.273200  1.5032227     0.41905633    
    4.273500  1.7188275     0.44764879    
    4.273800  2.1759105     0.50201309    
    4.274100  2.1189079     0.49569511    
    4.274400  2.0107754     0.48291352    
    4.274700  1.9503306     0.47566329    
    4.275000  1.7329944     0.44912507    
    4.275300  1.7980397     0.45635954    
    4.275600  2.0915835     0.49091270    
    4.275900  1.7113269     0.44516948    
    4.276200  1.2974420     0.38959966    
    4.276500  1.8262707     0.46015298    
    4.276800  1.7261245     0.44861941    
    4.277100  1.3532430     0.40006602    
    4.277400  1.5734624     0.43017480    
    4.277700  1.8217519     0.46122382    
    4.278000  1.7199947     0.44648222    
    4.278300  1.7193936     0.44563501    
    4.278600  1.6950161     0.44264955    
    4.278900  1.9771167     0.47776864    
    4.279200  2.2998299     0.51543498    
    4.279500  2.0666025     0.48963154    
    4.279800  1.9320782     0.47370225    
    4.280100  2.1085036     0.49416077    
    4.280400  2.1522390     0.49977468    
    4.280700  1.8637575     0.46733831    
    4.281000  1.6861927     0.44598886    
    4.281300  1.7799744     0.45848922    
    4.281600  1.9346880     0.47624289    
    4.281900  2.0352259     0.48617518    
    4.282200  1.6765164     0.44112590    
    4.282500  1.3443781     0.39542520    
    4.282800  1.8120085     0.45681129    
    4.283100  1.7437814     0.44797294    
    4.283400  1.4762165     0.41239564    
    4.283700  1.5925061     0.42553593    
    4.284000  1.7725182     0.44775004    
    4.284300  1.5471456     0.42132774    
    4.284600  1.2523591     0.38266974    
    4.284900  1.6346399     0.43784246    
    4.285200  1.3406541     0.40029396    
    4.285500  1.3813188     0.40680703    
    4.285800  1.7914677     0.46062255    
    4.286100  1.6294928     0.43891095    
    4.286400  1.6161373     0.43544979    
    4.286700  1.6237320     0.43445430    
    4.287000  1.3897618     0.40226064    
    4.287300  1.5469041     0.42225733    
    4.287600  1.9557793     0.47178406    
    4.287900  2.0072077     0.47762610    
    4.288200  2.3549257     0.51780112    
    4.288500  3.0840930     0.59379845    
    4.288800  2.6069407     0.54943339    
    4.289100  1.8515577     0.46538246    
    4.289400  1.8921057     0.47061449    
    4.289700  2.0650701     0.49126239    
    4.290000  1.9981061     0.48290350    
    4.290300  2.1036370     0.49448725    
    4.290600  2.0301194     0.48464434    
    4.290900  1.9663102     0.47572135    
    4.291200  1.8122509     0.45565364    
    4.291500  1.9425402     0.47104276    
    4.291800  1.9023199     0.46846741    
    4.292100  1.4825925     0.41692433    
    4.292400  1.7556782     0.45244896    
    4.292700  1.4556764     0.41307090    
    4.293000  1.3349921     0.39589913    
    4.293300  1.7014457     0.44406177    
    4.293600  1.9293800     0.47101444    
    4.293900  2.0638925     0.48626668    
    4.294200  1.8974861     0.46694476    
    4.294500  1.7612112     0.45125407    
    4.294800  1.9729715     0.47714235    
    4.295100  2.2774661     0.51266360    
    4.295400  2.3948643     0.52481314    
    4.295700  1.7906779     0.45580185    
    4.296000  1.3857281     0.40198000    
    4.296300  1.3636258     0.39873292    
    4.296600  1.4357203     0.40769161    
    4.296900  1.7723160     0.45130412    
    4.297200  1.8618897     0.46020386    
    4.297500  1.5142555     0.41399838    
    4.297800  1.4263030     0.39985679    
    4.298100  1.3670800     0.39144467    
    4.298400  1.2994354     0.38292206    
    4.298700  1.4704497     0.40691208    
    4.299000  1.5415496     0.41591606    
    4.299300  1.5828481     0.42049542    
    4.299600  1.7620698     0.44248124    
    4.299900  2.0484674     0.47777769    
    4.300200  2.1815605     0.49452522    
    4.300500  2.1209772     0.48838322    
    4.300800  1.6208130     0.42883441    
    4.301100  1.3522415     0.39304980    
    4.301400  1.4764616     0.40925370    
    4.301700  2.1577925     0.49159447    
    4.302000  1.9751899     0.47147942    
    4.302300  1.5424808     0.41944427    
    4.302600  1.5901876     0.42641422    
    4.302900  1.6949114     0.44004803    
    4.303200  1.4820488     0.41185298    
    4.303500  1.5802237     0.42423748    
    4.303800  1.6018897     0.42572626    
    4.304100  1.3593610     0.39166543    
    4.304400  1.3371021     0.38697673    
    4.304700  1.7457540     0.43878541    
    4.305000  1.5773331     0.41712148    
    4.305300  1.7071438     0.43209201    
    4.305600  1.5644836     0.41335335    
    4.305900  1.6371464     0.42119005    
    4.306200  1.6510065     0.42150506    
    4.306500  1.8632196     0.44478753    
    4.306800  1.6907734     0.42520252    
    4.307100  1.1852521     0.35860858    
    4.307400  1.6840636     0.42486386    
    4.307700  1.6395721     0.41837600    
    4.308000  1.3629331     0.38214447    
    4.308300  1.5467589     0.40612492    
    4.308600  1.9137225     0.45128907    
    4.308900  2.0244451     0.46585025    
    4.309200  1.9480156     0.45841087    
    4.309500  2.1179383     0.47692345    
    4.309800  1.8207146     0.44170981    
    4.310100  1.5386193     0.40622293    
    4.310400  1.6998298     0.42644887    
    4.310700  1.5304555     0.40631870    
    4.311000  1.4649615     0.39880998    
    4.311300  1.6247596     0.41917670    
    4.311600  1.6331415     0.41742314    
    4.311900  1.6201010     0.41260390    
    4.312200  2.4268570     0.49885778    
    4.312500  2.3784819     0.49183369    
    4.312800  1.8483256     0.43334243    
    4.313100  1.9355540     0.44310353    
    4.313400  1.8878453     0.43765062    
    4.313700  1.7967696     0.42760866    
    4.314000  1.7848473     0.42733299    
    4.314300  1.6707372     0.41565498    
    4.314600  1.8034793     0.43336495    
    4.314900  1.8882542     0.44508902    
    4.315200  1.6897682     0.42258980    
    4.315500  1.7038155     0.42466584    
    4.315800  2.0247400     0.46079769    
    4.316100  2.3863304     0.49794762    
    4.316400  1.8845607     0.44187381    
    4.316700  1.7924020     0.42940067    
    4.317000  1.6612192     0.41276357    
    4.317300  1.4804278     0.38955409    
    4.317600  1.8132396     0.42903225    
    4.317900  2.0570370     0.45630345    
    4.318200  2.0981394     0.46124137    
    4.318500  1.8273551     0.43187039    
    4.318800  2.3211704     0.48621164    
    4.319100  2.2013054     0.47351644    
    4.319400  2.2439696     0.47795704    
    4.319700  2.3799234     0.49384453    
    4.320000  2.0757577     0.46362024    
    4.320300  1.5806884     0.40771568    
    4.320600  1.7844064     0.43224961    
    4.320900  1.7643145     0.42868595    
    4.321200  1.3242452     0.37229502    
    4.321500  1.3492754     0.37553915    
    4.321800  1.5735937     0.40470717    
    4.322100  1.6463600     0.41523070    
    4.322400  1.9632003     0.45485501    
    4.322700  2.1234151     0.47419412    
    4.323000  1.7805735     0.43685487    
    4.323300  2.1089301     0.47637355    
    4.323600  1.4682542     0.40102664    
    4.323900  1.7630260     0.43958852    
    4.324200  2.2869581     0.50085803    
    4.324500  1.3446697     0.38751331    
    4.324800  1.2596627     0.37508816    
    4.325100  2.1113998     0.48037290    
    4.325400  2.2650556     0.49577034    
    4.325700  2.0826957     0.47471284    
    4.326000  2.0382896     0.46981702    
    4.326300  1.5762170     0.41591161    
    4.326600  1.6160533     0.42381422    
    4.326900  1.6518488     0.43085000    
    4.327200  2.1299362     0.48887875    
    4.327500  1.9442168     0.46872352    
    4.327800  2.1186619     0.49016531    
    4.328100  2.2572377     0.50635401    
    4.328400  1.8727967     0.46419603    
    4.328700  1.8518464     0.46264711    
    4.329000  1.9601361     0.47601355    
    4.329300  1.7085731     0.44459784    
    4.329600  1.7964851     0.45350980    
    4.329900  1.7102191     0.43990859    
    4.330200  1.2603431     0.37839662    
    4.330500  1.2267420     0.37420065    
    4.330800  1.4897453     0.41221145    
    4.331100  1.3882649     0.39987222    
    4.331400  1.3688520     0.39789008    
    4.331700  1.6336152     0.43371521    
    4.332000  1.9198346     0.46970127    
    4.332300  1.8543044     0.46213981    
    4.332600  1.7858886     0.45462873    
    4.332900  1.9867840     0.47958350    
    4.333200  1.9340203     0.47456319    
    4.333500  1.8192524     0.46124766    
    4.333800  1.9735888     0.48114226    
    4.334100  2.3399655     0.52346900    
    4.334400  2.2829931     0.51767541    
    4.334700  1.4900040     0.42062870    
    4.335000  1.1135457     0.36471047    
    4.335300  1.5379119     0.42326530    
    4.335600  1.8473932     0.46015946    
    4.335900  2.3455475     0.51425607    
    4.336200  2.5193504     0.53033018    
    4.336500  2.5035301     0.52742643    
    4.336800  1.9665772     0.46827135    
    4.337100  1.8353804     0.45302116    
    4.337400  1.8743014     0.45894800    
    4.337700  1.7801585     0.44939712    
    4.338000  2.0466687     0.48243575    
    4.338300  2.3383907     0.51659331    
    4.338600  2.0735423     0.48759421    
    4.338900  1.7326184     0.44638113    
    4.339200  1.9441968     0.47168583    
    4.339500  1.4681210     0.41183511    
    4.339800  1.6165374     0.43097691    
    4.340100  1.7331591     0.44525999    
    4.340400  1.9432919     0.47051915    
    4.340700  2.3402942     0.51533199    
    4.341000  1.8584274     0.45875595    
    4.341300  1.7202041     0.44078647    
    4.341600  1.8870958     0.46057945    
    4.341900  1.4561177     0.40552618    
    4.342200  1.5108549     0.41231454    
    4.342500  1.6781042     0.43271238    
    4.342800  1.9822070     0.46919822    
    4.343100  2.5309693     0.52856247    
    4.343400  1.8828462     0.45858290    
    4.343700  1.4234668     0.40058035    
    4.344000  1.6086148     0.42375061    
    4.344300  1.8282234     0.44998366    
    4.344600  1.3373564     0.38639613    
    4.344900  1.0458612     0.34253533    
    4.345200  1.6730893     0.42979905    
    4.345500  1.8787941     0.45517705    
    4.345800  1.9285786     0.46084187    
    4.346100  1.9198649     0.45888746    
    4.346400  2.0178762     0.46990599    
    4.346700  2.3665983     0.50814354    
    4.347000  2.0159796     0.47022669    
    4.347300  1.8552904     0.45262682    
    4.347600  2.2642089     0.49997820    
    4.347900  2.3306037     0.50705328    
    4.348200  2.1603288     0.48735675    
    4.348500  1.6190797     0.42289863    
    4.348800  1.4029104     0.39423003    
    4.349100  1.7975036     0.44450778    
    4.349400  1.7998431     0.44519655    
    4.349700  1.8593222     0.45265739    
    4.350000  2.0051035     0.46832778    
    4.350300  1.6894417     0.42974173    
    4.350600  1.9216676     0.45709190    
    4.350900  1.8053959     0.44339080    
    4.351200  1.4105108     0.39455114    
    4.351500  1.7319329     0.43685298    
    4.351800  1.8437499     0.45004334    
    4.352100  1.8891419     0.45546038    
    4.352400  2.1134654     0.48125177    
    4.352700  2.0257595     0.47053597    
    4.353000  1.8167522     0.44485488    
    4.353300  2.1393984     0.48125193    
    4.353600  2.3983203     0.50707559    
    4.353900  2.0958020     0.47291856    
    4.354200  1.6106895     0.41541762    
    4.354500  1.8623834     0.44517462    
    4.354800  2.2296911     0.48504327    
    4.355100  2.1573462     0.47664922    
    4.355400  1.8839930     0.44560082    
    4.355700  1.8806405     0.44530162    
    4.356000  2.0308472     0.46446938    
    4.356300  2.3961983     0.50583354    
    4.356600  2.0894687     0.47438387    
    4.356900  1.9716414     0.46239366    
    4.357200  1.9283607     0.45791248    
    4.357500  1.5726314     0.41416504    
    4.357800  1.2953378     0.37599230    
    4.358100  1.4458243     0.39534717    
    4.358400  1.5955528     0.41330097    
    4.358700  1.4686812     0.39604830    
    4.359000  1.3625226     0.38217664    
    4.359300  1.9094190     0.45034526    
    4.359600  2.7058070     0.53435900    
    4.359900  1.9229757     0.45302341    
    4.360200  1.7010416     0.42771435    
    4.360500  1.8462399     0.44631682    
    4.360800  1.9638739     0.46153502    
    4.361100  2.1346727     0.48026403    
    4.361400  1.7374248     0.43313214    
    4.361700  2.0162504     0.46416088    
    4.362000  2.1672024     0.48042854    
    4.362300  1.8451636     0.44491424    
    4.362600  2.2591059     0.49193860    
    4.362900  1.8415935     0.44629345    
    4.363200  1.9102766     0.45456625    
    4.363500  2.0010656     0.46453001    
    4.363800  2.1780943     0.48419884    
    4.364100  1.9794396     0.46273891    
    4.364400  2.3193304     0.50089502    
    4.364700  2.3427112     0.50431597    
    4.365000  2.2634922     0.49661075    
    4.365300  2.3972911     0.51086009    
    4.365600  2.4323047     0.51460096    
    4.365900  2.0465326     0.47283773    
    4.366200  2.0431163     0.47258515    
    4.366500  2.1515947     0.48496976    
    4.366800  2.0707046     0.47591442    
    4.367100  1.5188586     0.40862601    
    4.367400  1.1471212     0.35522603    
    4.367700  1.6005977     0.41694556    
    4.368000  1.9809288     0.46341059    
    4.368300  2.0742688     0.47552945    
    4.368600  2.1523864     0.48589574    
    4.368900  2.1192270     0.48480750    
    4.369200  1.8231892     0.45220265    
    4.369500  1.6752321     0.43521934    
    4.369800  1.8357214     0.45512927    
    4.370100  1.6590742     0.43275717    
    4.370400  1.7098442     0.43815410    
    4.370700  1.6228813     0.42655033    
    4.371000  1.8160284     0.45059023    
    4.371300  1.7905044     0.44659474    
    4.371600  1.8913078     0.45680600    
    4.371900  1.6985019     0.43097751    
    4.372200  1.5632678     0.41312028    
    4.372500  2.0366294     0.46922029    
    4.372800  1.8842423     0.45338902    
    4.373100  1.2763381     0.37676475    
    4.373400  1.3988161     0.39521202    
    4.373700  2.1542942     0.48968415    
    4.374000  2.2876820     0.50663146    
    4.374300  2.1130317     0.48849348    
    4.374600  2.0386171     0.47974473    
    4.374900  1.7336687     0.44457577    
    4.375200  1.7774468     0.44934465    
    4.375500  1.8359726     0.45482228    
    4.375800  2.3084085     0.50658045    
    4.376100  1.9054869     0.46143278    
    4.376400  2.2735307     0.50374079    
    4.376700  1.9130225     0.46375593    
    4.377000  1.6397991     0.43128538    
    4.377300  2.1309860     0.49015021    
    4.377600  2.2006127     0.49921772    
    4.377900  2.4594683     0.52834491    
    4.378200  2.1103141     0.49087639    
    4.378500  2.2115102     0.50302524    
    4.378800  2.3711009     0.51958358    
    4.379100  1.9951533     0.47746303    
    4.379400  1.6109440     0.43044170    
    4.379700  1.7907564     0.45345115    
    4.380000  2.2165105     0.50288791    
    4.380300  2.2194794     0.50188036    
    4.380600  1.8534552     0.45894974    
    4.380900  2.1068741     0.48684091    
    4.381200  2.2741215     0.50526109    
    4.381500  1.7077324     0.44040848    
    4.381800  2.5362673     0.53463295    
    4.382100  2.6122027     0.54393248    
    4.382400  2.1069667     0.49122943    
    4.382700  2.2292009     0.50557082    
    4.383000  2.2144777     0.50517026    
    4.383300  1.8292576     0.46251206    
    4.383600  1.8749011     0.46839325    
    4.383900  1.7225533     0.44933029    
    4.384200  1.7038482     0.44718502    
    4.384500  2.2697775     0.51370047    
    4.384800  2.0859813     0.48940056    
    4.385100  2.0546781     0.48448882    
    4.385400  2.0273855     0.48085229    
    4.385700  2.0978146     0.48828342    
    4.386000  2.1570800     0.49467117    
    4.386300  1.8983086     0.46465862    
    4.386600  1.6811665     0.43788393    
    4.386900  1.8164681     0.45467990    
    4.387200  1.4287271     0.40485657    
    4.387500  1.6412131     0.43308976    
    4.387800  1.8403716     0.45728829    
    4.388100  1.7555988     0.44684205    
    4.388400  2.0119837     0.47844252    
    4.388700  2.0643697     0.48481218    
    4.389000  1.8341331     0.45756401    
    4.389300  1.8290683     0.45774653    
    4.389600  1.5111502     0.41857394    
    4.389900  1.2925520     0.38874071    
    4.390200  1.8754086     0.46495802    
    4.390500  2.1555826     0.49664192    
    4.390800  1.7743336     0.45085326    
    4.391100  1.8595600     0.45961528    
    4.391400  2.0887875     0.48491321    
    4.391700  2.0207720     0.47581436    
    4.392000  2.1478576     0.48819729    
    4.392300  2.1121389     0.48390504    
    4.392600  1.8592469     0.45685106    
    4.392900  1.6345108     0.43227194    
    4.393200  1.8643504     0.46291016    
    4.393500  1.7355152     0.44831130    
    4.393800  1.4049356     0.40515560    
    4.394100  1.6080581     0.43248268    
    4.394400  1.8506868     0.46194048    
    4.394700  1.7261799     0.44565604    
    4.395000  1.6757918     0.43772070    
    4.395300  1.8588199     0.45782747    
    4.395600  1.9182371     0.46292028    
    4.395900  2.2675608     0.50124749    
    4.396200  2.1064164     0.48359055    
    4.396500  1.7912469     0.44828126    
    4.396800  1.7723184     0.44755124    
    4.397100  1.6040365     0.42714496    
    4.397400  1.7092352     0.44088959    
    4.397700  1.9112223     0.46624537    
    4.398000  2.1331578     0.49242916    
    4.398300  1.8738737     0.46321886    
    4.398600  1.4387935     0.40782006    
    4.398900  1.3900805     0.40124418    
    4.399200  1.3847671     0.39944284    
    4.399500  1.5299229     0.41960845    
    4.399800  2.0147304     0.47886387    
    4.400100  1.7326988     0.44414189    
    4.400400  1.7681134     0.44910776    
    4.400700  2.1089973     0.49156421    
    4.401000  2.1356710     0.49603395    
    4.401300  1.6321777     0.43440618    
    4.401600  1.7123054     0.44426523    
    4.401900  1.5823335     0.42677531    
    4.402200  1.7912946     0.45253091    
    4.402500  2.0742788     0.48564237    
    4.402800  2.0738305     0.48632678    
    4.403100  1.6990457     0.44096581    
    4.403400  1.7017771     0.43994335    
    4.403700  2.3619180     0.51406375    
    4.404000  2.6753426     0.54604504    
    4.404300  1.9294227     0.46506138    
    4.404600  1.3101968     0.38549065    
    4.404900  1.6247909     0.42748027    
    4.405200  1.9210976     0.46437910    
    4.405500  2.3695275     0.51369511    
    4.405800  2.2960409     0.50677033    
    4.406100  1.9999308     0.47580553    
    4.406400  1.9224359     0.46872789    
    4.406700  2.0253649     0.48235341    
    4.407000  1.9193488     0.47127513    
    4.407300  1.8758394     0.46631565    
    4.407600  1.8353757     0.45944400    
    4.407900  1.5944301     0.42877908    
    4.408200  2.1228878     0.49228765    
    4.408500  2.1607314     0.49427331    
    4.408800  1.6320911     0.42966208    
    4.409100  1.4119458     0.39910351    
    4.409400  1.7577810     0.44077556    
    4.409700  1.9723721     0.46429133    
    4.410000  2.0461567     0.47194569    
    4.410300  2.1712012     0.48446802    
    4.410600  2.3029523     0.49839940    
    4.410900  2.3696645     0.50493884    
    4.411200  2.4134924     0.50879849    
    4.411500  2.5190300     0.51972952    
    4.411800  2.1056559     0.47717989    
    4.412100  1.8905779     0.45472827    
    4.412400  1.9746313     0.46418003    
    4.412700  2.2241544     0.49070109    
    4.413000  2.1078236     0.47517775    
    4.413300  2.2244719     0.48647028    
    4.413600  2.5908837     0.52403988    
    4.413900  2.3004840     0.49540126    
    4.414200  2.3736077     0.50394077    
    4.414500  2.4315269     0.50978495    
    4.414800  2.3550117     0.50172010    
    4.415100  2.2976412     0.49610669    
    4.415400  2.0129203     0.46392343    
    4.415700  1.9087312     0.45092587    
    4.416000  2.2012252     0.48303999    
    4.416300  2.2173302     0.48399308    
    4.416600  2.3261093     0.49361927    
    4.416900  2.5685765     0.51593792    
    4.417200  2.1180315     0.46649678    
    4.417500  1.9092044     0.44241281    
    4.417800  1.9540522     0.44807352    
    4.418100  2.0192748     0.45715919    
    4.418400  1.8559128     0.44041719    
    4.418700  1.7216123     0.42674255    
    4.419000  2.1455038     0.47584180    
    4.419300  2.5003457     0.50981337    
    4.419600  2.3384186     0.49089548    
    4.419900  2.1185663     0.46691320    
    4.420200  1.6625834     0.41401823    
    4.420500  2.1840784     0.47127441    
    4.420800  1.7921364     0.42722137    
    4.421100  1.7377808     0.41907592    
    4.421400  2.0770257     0.45523574    
    4.421700  2.0039810     0.44714541    
    4.422000  2.2821147     0.47800001    
    4.422300  2.0841067     0.45968837    
    4.422600  1.9696566     0.44944361    
    4.422900  2.6027447     0.51704680    
    4.423200  2.5615254     0.51282065    
    4.423500  2.2657932     0.48190662    
    4.423800  2.2092640     0.47280853    
    4.424100  2.0065939     0.44809617    
    4.424400  1.8280898     0.42658376    
    4.424700  2.1462385     0.46005845    
    4.425000  2.0498668     0.44805132    
    4.425300  1.8904676     0.43092099    
    4.425600  1.6516240     0.40508691    
    4.425900  1.8330380     0.42771235    
    4.426200  1.7183102     0.41686183    
    4.426500  2.1208555     0.46468797    
    4.426800  2.2958085     0.48467097    
    4.427100  1.9967541     0.45297340    
    4.427400  1.7238645     0.42139819    
    4.427700  1.2117689     0.35514011    
    4.428000  1.6337540     0.40978753    
    4.428300  1.5304882     0.39638427    
    4.428600  1.5386375     0.39686101    
    4.428900  2.4851734     0.50006324    
    4.429200  2.2575053     0.47754397    
    4.429500  1.8410749     0.43414292    
    4.429800  1.7433463     0.42379728    
    4.430100  1.6355566     0.41152939    
    4.430400  1.8441885     0.43616204    
    4.430700  2.0408265     0.45742547    
    4.431000  1.6184354     0.40727144    
    4.431300  1.6739525     0.41292550    
    4.431600  1.7999550     0.42723852    
    4.431900  2.1754466     0.46931165    
    4.432200  2.0333535     0.45536390    
    4.432500  1.8310162     0.43447484    
    4.432800  1.9429354     0.44929482    
    4.433100  1.9595364     0.45295722    
    4.433400  1.6870272     0.42252323    
    4.433700  1.5652386     0.40870894    
    4.434000  1.8946951     0.44898317    
    4.434300  1.9559164     0.45612855    
    4.434600  1.7243117     0.42976238    
    4.434900  1.3370444     0.38002897    
    4.435200  1.5644067     0.40988676    
    4.435500  1.9189400     0.45270963    
    4.435800  2.0112946     0.46346863    
    4.436100  1.6900052     0.42567970    
    4.436400  1.4513799     0.39645252    
    4.436700  1.7835022     0.43913851    
    4.437000  1.9858492     0.46357185    
    4.437300  1.7723605     0.43843640    
    4.437600  1.5601223     0.41199748    
    4.437900  1.5959146     0.41671386    
    4.438200  1.7943515     0.44009817    
    4.438500  1.8055554     0.44100901    
    4.438800  2.2045130     0.48650790    
    4.439100  2.4555409     0.51407060    
    4.439400  2.1719468     0.48473416    
    4.439700  2.0582539     0.47332828    
    4.440000  2.4875028     0.52101135    
    4.440300  2.2755483     0.49996703    
    4.440600  2.1843650     0.49201282    
    4.440900  1.8756776     0.45829445    
    4.441200  1.7205676     0.44062507    
    4.441500  1.5950122     0.42453064    
    4.441800  2.2657732     0.50427014    
    4.442100  2.4949174     0.52946109    
    4.442400  2.1810291     0.49592812    
    4.442700  2.1266816     0.49013262    
    4.443000  1.9292454     0.46902205    
    4.443300  1.8502082     0.46007475    
    4.443600  1.7466467     0.44735040    
    4.443900  1.7866220     0.45372336    
    4.444200  2.1896184     0.50265997    
    4.444500  2.3201309     0.51876794    
    4.444800  2.6628222     0.55560342    
    4.445100  2.9510201     0.58451741    
    4.445400  2.0848511     0.49344190    
    4.445700  2.0642639     0.49163784    
    4.446000  2.3886684     0.52986875    
    4.446300  2.1107942     0.49970419    
    4.446600  1.7738376     0.45852179    
    4.446900  1.7756808     0.45796432    
    4.447200  2.5118277     0.54071706    
    4.447500  2.7926781     0.56796906    
    4.447800  2.2966842     0.51581728    
    4.448100  1.9484159     0.47713125    
    4.448400  1.6265632     0.43855529    
    4.448700  1.7781703     0.45860602    
    4.449000  2.0455196     0.49150974    
    4.449300  2.3271465     0.52375480    
    4.449600  2.0495466     0.49260204    
    4.449900  2.0938173     0.49820924    
    4.450200  2.4458099     0.53704367    
    4.450500  2.2741410     0.51743903    
    4.450800  1.9498529     0.47911676    
    4.451100  1.6171606     0.43611383    
    4.451400  1.5495798     0.42439304    
    4.451700  1.6541090     0.43621509    
    4.452000  1.8274291     0.45697970    
    4.452300  1.9299028     0.46867666    
    4.452600  1.9335296     0.46881983    
    4.452900  1.9945413     0.47674945    
    4.453200  1.8702827     0.46208404    
    4.453500  2.0461985     0.48290466    
    4.453800  2.1512565     0.49543005    
    4.454100  2.0685999     0.48755200    
    4.454400  1.7771949     0.45295340    
    4.454700  1.8825393     0.46584228    
    4.455000  1.6142544     0.43212355    
    4.455300  1.4853632     0.41562363    
    4.455600  1.5167508     0.41930983    
    4.455900  1.5147271     0.41878072    
    4.456200  1.6694787     0.43730408    
    4.456500  1.9088470     0.46565191    
    4.456800  2.3568565     0.51442242    
    4.457100  2.6901465     0.54689522    
    4.457400  2.4770875     0.52311910    
    4.457700  1.4972089     0.40860551    
    4.458000  1.1926527     0.36602799    
    4.458300  1.4027289     0.39558370    
    4.458600  1.9965198     0.46880847    
    4.458900  2.7514556     0.54708936    
    4.459200  2.0855105     0.47634973    
    4.459500  2.0008963     0.46590589    
    4.459800  2.1694589     0.48388535    
    4.460100  2.1638839     0.48385103    
    4.460400  2.5185821     0.52262463    
    4.460700  2.1873121     0.48818396    
    4.461000  1.9578517     0.46259050    
    4.461300  1.9266945     0.45829611    
    4.461600  1.6773417     0.42737166    
    4.461900  1.5143348     0.40590328    
    4.462200  1.9303930     0.45611823    
    4.462500  2.2236455     0.48929971    
    4.462800  2.2295041     0.49034929    
    4.463100  2.2611546     0.49477387    
    4.463400  2.0151629     0.46778368    
    4.463700  1.9617995     0.46181487    
    4.464000  1.6662021     0.42641212    
    4.464300  1.9159289     0.45505601    
    4.464600  1.8883480     0.45105625    
    4.464900  1.9818623     0.46170796    
    4.465200  2.2904839     0.49517153    
    4.465500  2.1302220     0.47441809    
    4.465800  2.0122735     0.45918049    
    4.466100  2.3192257     0.49036042    
    4.466400  2.3437570     0.49162724    
    4.466700  2.1324158     0.46811456    
    4.467000  2.2017722     0.47524461    
    4.467300  1.9935154     0.45389475    
    4.467600  1.9510798     0.45174569    
    4.467900  1.7313887     0.42881000    
    4.468200  1.4729822     0.40036590    
    4.468500  1.6325978     0.42320327    
    4.468800  2.0407430     0.47308330    
    4.469100  2.0816630     0.47715002    
    4.469400  1.9560046     0.46125826    
    4.469700  1.7015170     0.42831147    
    4.470000  2.1809859     0.48037304    
    4.470300  2.3387993     0.49516907    
    4.470600  2.0053343     0.45675856    
    4.470900  1.9574971     0.44992123    
    4.471200  2.0773704     0.45966338    
    4.471500  1.9961558     0.44960567    
    4.471800  2.1417369     0.46613870    
    4.472100  1.9209094     0.44512451    
    4.472400  1.8315840     0.43817829    
    4.472700  1.9820734     0.45867041    
    4.473000  2.2898802     0.49477078    
    4.473300  2.2022467     0.48648863    
    4.473600  2.1490800     0.48174920    
    4.473900  2.1648535     0.48380732    
    4.474200  2.1271508     0.47978431    
    4.474500  2.3344160     0.50217350    
    4.474800  2.1530083     0.48224125    
    4.475100  2.2803872     0.49495714    
    4.475400  2.2214534     0.48687938    
    4.475700  1.9462688     0.45500890    
    4.476000  1.6970576     0.42556167    
    4.476300  1.5751896     0.41149896    
    4.476600  1.9121321     0.45309314    
    4.476900  1.9342033     0.45653637    
    4.477200  1.6683801     0.42455130    
    4.477500  1.7153435     0.42946689    
    4.477800  1.3683129     0.38399861    
    4.478100  1.5513041     0.40721001    
    4.478400  2.1694120     0.48048959    
    4.478700  1.8938913     0.45111180    
    4.479000  1.8142608     0.44261891    
    4.479300  1.8126382     0.44118061    
    4.479600  1.7424059     0.43098117    
    4.479900  1.9380603     0.45281400    
    4.480200  2.1173040     0.47331455    
    4.480500  2.3482779     0.49883447    
    4.480800  1.9416119     0.45422937    
    4.481100  1.9725363     0.45661433    
    4.481400  2.0398095     0.46079527    
    4.481700  1.9950349     0.45493819    
    4.482000  2.0588871     0.46232622    
    4.482300  1.7256329     0.42607475    
    4.482600  1.6416201     0.41796240    
    4.482900  2.0064717     0.46172122    
    4.483200  2.4195440     0.50740110    
    4.483500  2.3744121     0.50394909    
    4.483800  1.9774521     0.46270058    
    4.484100  1.5492928     0.41262079    
    4.484400  1.6941086     0.43185148    
    4.484700  2.0650932     0.47450274    
    4.485000  2.0773734     0.47329618    
    4.485300  2.3983756     0.50574346    
    4.485600  1.8686203     0.44748212    
    4.485900  1.9755596     0.45904906    
    4.486200  2.2214766     0.48567347    
    4.486500  1.9959416     0.46144443    
    4.486800  1.5922831     0.41399071    
    4.487100  1.5887986     0.41346854    
    4.487400  1.7365742     0.43106315    
    4.487700  1.2566550     0.36872177    
    4.488000  1.5755143     0.41072237    
    4.488300  2.1400552     0.47598093    
    4.488600  1.8506601     0.44299235    
    4.488900  1.7065996     0.42628701    
    4.489200  1.7792380     0.43496756    
    4.489500  1.6245893     0.41566959    
    4.489800  1.7131847     0.42683764    
    4.490100  1.7284979     0.42859630    
    4.490400  1.7433820     0.43011431    
    4.490700  2.0677746     0.46749084    
    4.491000  2.5239299     0.51560157    
    4.491300  2.4962733     0.51358202    
    4.491600  2.1565017     0.47855731    
    4.491900  1.8797582     0.44825181    
    4.492200  1.7562988     0.43446067    
    4.492500  1.5767515     0.41271990    
    4.492800  1.9582285     0.45922821    
    4.493100  2.2202668     0.48830001    
    4.493400  1.7446105     0.43521386    
    4.493700  1.7306963     0.43346814    
    4.494000  1.8444617     0.44706944    
    4.494300  2.4659072     0.51691978    
    4.494600  2.3853875     0.50962907    
    4.494900  2.3818850     0.50772884    
    4.495200  1.8564656     0.44888165    
    4.495500  1.7137423     0.43105014    
    4.495800  2.0761349     0.47173276    
    4.496100  1.9067328     0.45230723    
    4.496400  1.9000017     0.45288216    
    4.496700  2.2079398     0.48880624    
    4.497000  2.5010288     0.52180086    
    4.497300  1.8847035     0.45530451    
    4.497600  1.3878632     0.39252904    
    4.497900  1.6954388     0.43160790    
    4.498200  1.8800619     0.45398461    
    4.498500  2.0429346     0.47269194    
    4.498800  1.7583593     0.43949826    
    4.499100  1.7749410     0.44090420    
    4.499400  2.0863501     0.47666423    
    4.499700  2.7298525     0.54300664    
    4.500000  2.3047090     0.49935590    
    4.500300  1.9709976     0.46217726    
    4.500600  2.5128438     0.52133228    
    4.500900  2.1777145     0.48796755    
    4.501200  1.9577299     0.46436419    
    4.501500  1.9130354     0.45992178    
    4.501800  2.0857440     0.48113057    
    4.502100  1.9777109     0.46953942    
    4.502400  1.9621927     0.46847128    
    4.502700  2.2653276     0.50098932    
    4.503000  2.2689935     0.50029724    
    4.503300  2.3409526     0.50625972    
    4.503600  1.9101127     0.45760164    
    4.503900  1.7004075     0.43124405    
    4.504200  2.3325136     0.50255617    
    4.504500  2.4344181     0.51370888    
    4.504800  2.5102704     0.52291974    
    4.505100  2.4886140     0.52305524    
    4.505400  2.0338906     0.47643937    
    4.505700  1.8854371     0.46067730    
    4.506000  1.8898455     0.46291903    
    4.506300  2.0101595     0.47750052    
    4.506600  2.1412206     0.49265609    
    4.506900  2.1248183     0.49055619    
    4.507200  2.2881490     0.50796374    
    4.507500  2.3408088     0.51253963    
    4.507800  2.2484166     0.50135971    
    4.508100  2.1601419     0.48997529    
    4.508400  2.1028405     0.48181772    
    4.508700  1.9682107     0.46571862    
    4.509000  2.3364929     0.50601786    
    4.509300  1.8827736     0.45533386    
    4.509600  2.0080823     0.47003851    
    4.509900  2.2220266     0.49528346    
    4.510200  2.2529953     0.49935165    
    4.510500  2.0435890     0.47617966    
    4.510800  1.7112956     0.43609254    
    4.511100  2.5367980     0.52701338    
    4.511400  2.5403508     0.52557461    
    4.511700  2.1182660     0.48016246    
    4.512000  1.4367443     0.39799542    
    4.512300  1.8989163     0.45494745    
    4.512600  2.4863201     0.51925262    
    4.512900  2.0443492     0.47213400    
    4.513200  2.2705152     0.49696277    
    4.513500  2.0771849     0.47558306    
    4.513800  1.9857018     0.46529345    
    4.514100  2.1014940     0.47857275    
    4.514400  1.6815075     0.42955030    
    4.514700  1.8964947     0.45622425    
    4.515000  1.8447884     0.45049100    
    4.515300  1.9612372     0.46404181    
    4.515600  2.3381469     0.50528833    
    4.515900  2.2588174     0.49505480    
    4.516200  2.1221935     0.47792331    
    4.516500  1.8598335     0.44509291    
    4.516800  1.9456176     0.45385344    
    4.517100  2.0796810     0.46812457    
    4.517400  1.9503481     0.45285226    
    4.517700  2.7208964     0.53144030    
    4.518000  2.2988347     0.48616600    
    4.518300  1.6513424     0.41296738    
    4.518600  1.5707818     0.40359122    
    4.518900  1.8770707     0.44237206    
    4.519200  2.2670015     0.48682445    
    4.519500  2.0346504     0.46282693    
    4.519800  1.6672945     0.42080989    
    4.520100  1.8208885     0.44065042    
    4.520400  1.7233578     0.42950440    
    4.520700  1.7026230     0.42753323    
    4.521000  1.9745999     0.45718881    
    4.521300  2.2881094     0.48864955    
    4.521600  1.9028570     0.44494696    
    4.521900  1.9304335     0.44730244    
    4.522200  2.6298437     0.52120344    
    4.522500  2.3965620     0.49739709    
    4.522800  1.9074070     0.44266263    
    4.523100  2.0771544     0.45915495    
    4.523400  1.8099730     0.42952622    
    4.523700  1.2894929     0.36540152    
    4.524000  1.3923460     0.38063821    
    4.524300  1.9914362     0.45537285    
    4.524600  1.9607121     0.45231469    
    4.524900  1.9611155     0.45231107    
    4.525200  1.8168133     0.43590956    
    4.525500  1.5615457     0.40567293    
    4.525800  1.9039076     0.44661353    
    4.526100  1.8746316     0.44267697    
    4.526400  1.8251259     0.43692821    
    4.526700  1.7727675     0.43095997    
    4.527000  1.5684751     0.40579169    
    4.527300  1.5350490     0.40236442    
    4.527600  1.7270301     0.42705730    
    4.527900  2.0602394     0.46675038    
    4.528200  2.0779430     0.46778272    
    4.528500  1.3809968     0.38236670    
    4.528800  1.2565946     0.36409584    
    4.529100  1.5571255     0.40361476    
    4.529400  2.1985918     0.47878433    
    4.529700  2.2409264     0.48580700    
    4.530000  1.9527447     0.45642757    
    4.530300  1.7021532     0.42822400    
    4.530600  1.7585999     0.43469816    
    4.530900  2.0906112     0.47300847    
    4.531200  1.7679381     0.43569665    
    4.531500  2.0712195     0.47173405    
    4.531800  2.2064133     0.48686479    
    4.532100  2.1047260     0.47605120    
    4.532400  2.3345339     0.50009950    
    4.532700  2.1843228     0.48411078    
    4.533000  2.0318741     0.46891137    
    4.533300  1.9200048     0.45827974    
    4.533600  1.7361669     0.43724989    
    4.533900  1.6635487     0.42930868    
    4.534200  1.8899475     0.45649327    
    4.534500  2.4680211     0.51912025    
    4.534800  2.3604391     0.50655167    
    4.535100  2.1460324     0.48342738    
    4.535400  2.0043671     0.46760768    
    4.535700  2.0448669     0.47307049    
    4.536000  2.4887675     0.52077573    
    4.536300  2.5463771     0.52640388    
    4.536600  2.3244784     0.50303795    
    4.536900  2.0930589     0.47792599    
    4.537200  2.2755237     0.49902651    
    4.537500  2.6648492     0.53944999    
    4.537800  2.8592818     0.55794994    
    4.538100  2.4823863     0.51907370    
    4.538400  2.7662962     0.54718656    
    4.538700  2.5550784     0.52660348    
    4.539000  2.1015224     0.47886203    
    4.539300  1.7014991     0.43232401    
    4.539600  1.7696980     0.44107633    
    4.539900  2.0710120     0.47644379    
    4.540200  2.1669539     0.48635945    
    4.540500  1.8112403     0.44465047    
    4.540800  1.9188738     0.45743751    
    4.541100  1.9370693     0.45845454    
    4.541400  2.0542803     0.47037025    
    4.541700  2.1439632     0.47834706    
    4.542000  2.3020540     0.49475929    
    4.542300  1.9334137     0.45477185    
    4.542600  2.1700310     0.48197992    
    4.542900  2.1577633     0.48144672    
    4.543200  1.8606305     0.44811238    
    4.543500  1.9893462     0.46155513    
    4.543800  1.9687069     0.45668329    
    4.544100  1.8912787     0.44752479    
    4.544400  1.8774477     0.44644599    
    4.544700  2.1890180     0.48187670    
    4.545000  2.1987138     0.48250221    
    4.545300  2.0913367     0.46952386    
    4.545600  2.1095012     0.46947387    
    4.545900  1.5888566     0.40750567    
    4.546200  1.6148004     0.41082514    
    4.546500  1.6136431     0.41080438    
    4.546800  1.6256605     0.41364285    
    4.547100  1.7360245     0.42772306    
    4.547400  1.5830405     0.40924320    
    4.547700  1.7528412     0.43055082    
    4.548000  2.2045157     0.48182092    
    4.548300  2.0345864     0.46332088    
    4.548600  1.7851705     0.43525159    
    4.548900  1.6822098     0.42233967    
    4.549200  1.9691886     0.45527864    
    4.549500  1.6865420     0.42206860    
    4.549800  1.5333295     0.40362040    
    4.550100  1.8833680     0.44538391    
    4.550400  2.3107449     0.49207843    
    4.550700  2.1381196     0.47426123    
    4.551000  2.0499189     0.46544653    
    4.551300  2.3092386     0.49473635    
    4.551600  1.9712010     0.45826212    
    4.551900  1.8990522     0.45054767    
    4.552200  2.2244208     0.48725904    
    4.552500  2.1741013     0.48306749    
    4.552800  2.2246603     0.49019765    
    4.553100  2.0730842     0.47543009    
    4.553400  2.2814196     0.49983792    
    4.553700  2.0271022     0.47165662    
    4.554000  1.6781265     0.42945651    
    4.554300  1.4913400     0.40480030    
    4.554600  1.3013139     0.37824971    
    4.554900  1.7367813     0.43468833    
    4.555200  1.9869361     0.46378767    
    4.555500  2.1625020     0.48220785    
    4.555800  2.0973808     0.47557527    
    4.556100  1.9045245     0.45419591    
    4.556400  2.1425244     0.48025710    
    4.556700  2.0666026     0.47053125    
    4.557000  2.1508160     0.47933335    
    4.557300  1.7545608     0.43410451    
    4.557600  2.2201840     0.48613336    
    4.557900  3.3244944     0.59118359    
    4.558200  2.0851127     0.46829466    
    4.558500  1.7290132     0.42802529    
    4.558800  2.2435967     0.48735437    
    4.559100  2.1611888     0.47853637    
    4.559400  1.9154937     0.44995922    
    4.559700  2.3154145     0.49413301    
    4.560000  2.6384027     0.52704160    
    4.560300  2.4333633     0.50712141    
    4.560600  2.2727198     0.49059482    
    4.560900  1.7309318     0.42986506    
    4.561200  1.5897606     0.41283529    
    4.561500  1.9621849     0.45780410    
    4.561800  2.1072297     0.47446892    
    4.562100  2.4342106     0.50832481    
    4.562400  2.4748606     0.51204236    
    4.562700  2.1687579     0.47920751    
    4.563000  1.9537578     0.45479386    
    4.563300  2.2402384     0.48610535    
    4.563600  2.2027355     0.48194497    
    4.563900  2.5060071     0.51245226    
    4.564200  2.6895790     0.52997978    
    4.564500  2.4136007     0.50225796    
    4.564800  2.5768920     0.51872790    
    4.565100  2.3633583     0.49569960    
    4.565400  2.2298076     0.48010965    
    4.565700  2.1453091     0.46925082    
    4.566000  2.4081009     0.49532587    
    4.566300  2.3714996     0.49218026    
    4.566600  2.1628298     0.47232508    
    4.566900  2.6390697     0.52366778    
    4.567200  2.6849146     0.53003939    
    4.567500  2.7660396     0.53951298    
    4.567800  2.6334274     0.52642636    
    4.568100  2.6136106     0.52404950    
    4.568400  2.4905599     0.51172024    
    4.568700  2.4958468     0.51254787    
    4.569000  2.7348224     0.53631306    
    4.569300  2.4577584     0.50829821    
    4.569600  1.8978173     0.44705338    
    4.569900  1.4237402     0.38814636    
    4.570200  1.5678926     0.40478724    
    4.570500  2.1004478     0.46443307    
    4.570800  2.7635170     0.53071381    
    4.571100  2.4481955     0.50190970    
    4.571400  1.8576354     0.44056951    
    4.571700  1.5427763     0.40286782    
    4.572000  1.8922086     0.44484147    
    4.572300  1.6505260     0.41472024    
    4.572600  1.5782818     0.40387626    
    4.572900  2.0135693     0.45315726    
    4.573200  2.4305984     0.49758056    
    4.573500  2.5342662     0.50889085    
    4.573800  2.7444667     0.52901780    
    4.574100  2.5919499     0.51343185    
    4.574400  2.6619786     0.51980272    
    4.574700  2.4725988     0.50286950    
    4.575000  2.1885067     0.47498449    
    4.575300  2.2406680     0.48146310    
    4.575600  2.2998427     0.48910655    
    4.575900  2.0525689     0.46239224    
    4.576200  2.3131449     0.48825256    
    4.576500  2.4528184     0.50212918    
    4.576800  2.9835228     0.55325481    
    4.577100  2.4982772     0.50639861    
    4.577400  2.4576378     0.50112536    
    4.577700  2.1993729     0.47507725    
    4.578000  2.0213933     0.45640174    
    4.578300  1.7929109     0.43016008    
    4.578600  2.1499090     0.47019967    
    4.578900  2.5869985     0.51494301    
    4.579200  2.2503802     0.48126239    
    4.579500  2.4254114     0.49881274    
    4.579800  1.7069582     0.41893122    
    4.580100  1.6752945     0.41318358    
    4.580400  2.4478209     0.49482454    
    4.580700  3.0075766     0.54732231    
    4.581000  2.5718785     0.50715385    
    4.581300  2.6555226     0.51667612    
    4.581600  2.5303958     0.50673605    
    4.581900  1.9680787     0.44956667    
    4.582200  2.1429033     0.46898381    
    4.582500  2.3654259     0.49281301    
    4.582800  2.0939948     0.46576519    
    4.583100  1.7663319     0.42851347    
    4.583400  2.1022129     0.46630922    
    4.583700  2.5207959     0.50864825    
    4.584000  2.5739886     0.51239313    
    4.584300  2.6436168     0.51760179    
    4.584600  2.2839472     0.48104439    
    4.584900  2.1854327     0.47065873    
    4.585200  2.0705331     0.45836680    
    4.585500  1.9382242     0.44469550    
    4.585800  2.6075830     0.51518521    
    4.586100  3.0916949     0.55965300    
    4.586400  2.8025235     0.53346351    
    4.586700  2.4779432     0.50299273    
    4.587000  2.1925234     0.47393788    
    4.587300  2.2554939     0.48003097    
    4.587600  2.5527713     0.50938424    
    4.587900  2.6468257     0.51569137    
    4.588200  2.2697981     0.47754121    
    4.588500  2.2796356     0.47653375    
    4.588800  2.2429223     0.47014124    
    4.589100  2.1236645     0.45632483    
    4.589400  2.1563332     0.45868974    
    4.589700  2.3003474     0.47345837    
    4.590000  2.3670435     0.48077981    
    4.590300  2.2089613     0.46642242    
    4.590600  2.2574022     0.47185130    
    4.590900  2.1233326     0.45884573    
    4.591200  2.3745162     0.48516105    
    4.591500  2.5217771     0.49980007    
    4.591800  2.4162560     0.48958251    
    4.592100  2.0775257     0.45476778    
    4.592400  1.6016178     0.39971422    
    4.592700  1.9364295     0.43674197    
    4.593000  2.5332361     0.49738219    
    4.593300  1.8875096     0.43164450    
    4.593600  1.7653469     0.41882180    
    4.593900  2.1942965     0.46649044    
    4.594200  2.5432089     0.50135155    
    4.594500  2.7040586     0.51687337    
    4.594800  2.3703106     0.48598717    
    4.595100  2.3606985     0.48667895    
    4.595400  2.6586072     0.51709265    
    4.595700  2.3393273     0.48600518    
    4.596000  2.3812104     0.49011794    
    4.596300  2.7219333     0.52362452    
    4.596600  2.3188859     0.48640617    
    4.596900  2.4573983     0.50295514    
    4.597200  2.4423490     0.50396501    
    4.597500  2.4851866     0.50958602    
    4.597800  2.3456489     0.49603280    
    4.598100  2.2254311     0.48247155    
    4.598400  1.8606116     0.44023036    
    4.598700  1.7942535     0.43071106    
    4.599000  2.1579029     0.46948036    
    4.599300  2.1849518     0.47076961    
    4.599600  1.8239479     0.43102625    
    4.599900  2.4839983     0.50093511    
    4.600200  2.1367287     0.46523550    
    4.600500  1.7886183     0.42663464    
    4.600800  2.1771115     0.47116341    
    4.601100  2.2001157     0.47564355    
    4.601400  2.1103548     0.46866042    
    4.601700  2.1943679     0.47928265    
    4.602000  2.3994203     0.50280012    
    4.602300  3.0123431     0.56268178    
    4.602600  2.3861505     0.50124677    
    4.602900  2.3842188     0.50005404    
    4.603200  2.3579151     0.49586637    
    4.603500  2.1825923     0.47613183    
    4.603800  2.0433077     0.45990128    
    4.604100  1.9228961     0.44738718    
    4.604400  2.1250255     0.46932269    
    4.604700  2.8089355     0.53663473    
    4.605000  2.6057193     0.51467013    
    4.605300  1.8188801     0.42976538    
    4.605600  2.0874833     0.45899943    
    4.605900  2.1402833     0.46572953    
    4.606200  1.9252776     0.44353698    
    4.606500  2.3346405     0.48753953    
    4.606800  2.0928125     0.46078710    
    4.607100  2.4157478     0.49367579    
    4.607400  2.3366113     0.48585808    
    4.607700  2.2905548     0.48095314    
    4.608000  2.2950169     0.48226282    
    4.608300  1.9664189     0.44699605    
    4.608600  1.7058046     0.41636761    
    4.608900  2.2780921     0.47905680    
    4.609200  2.6714741     0.51746559    
    4.609500  2.3199557     0.48376556    
    4.609800  1.9203434     0.44342622    
    4.610100  1.7269382     0.42214398    
    4.610400  1.6489201     0.41409631    
    4.610700  2.0600257     0.46348845    
    4.611000  2.1584711     0.47631963    
    4.611300  2.0715611     0.46803155    
    4.611600  1.9082782     0.44921173    
    4.611900  1.9066918     0.44734177    
    4.612200  2.3098786     0.48970803    
    4.612500  2.7650671     0.53233660    
    4.612800  2.4312406     0.49832060    
    4.613100  2.4136606     0.49623501    
    4.613400  2.4003724     0.49613361    
    4.613700  2.0224684     0.45740264    
    4.614000  1.7443744     0.42653663    
    4.614300  2.1892448     0.47857004    
    4.614600  2.1464837     0.47549290    
    4.614900  2.4560769     0.50995991    
    4.615200  2.7925537     0.54476288    
    4.615500  2.3772806     0.50450659    
    4.615800  1.9235997     0.45440277    
    4.616100  2.1307935     0.47761486    
    4.616400  2.3616128     0.50120185    
    4.616700  2.5765713     0.52140426    
    4.617000  2.4802742     0.50995975    
    4.617300  2.1673197     0.47596742    
    4.617600  1.8329227     0.43790575    
    4.617900  1.6463375     0.41541809    
    4.618200  1.6954661     0.42241132    
    4.618500  2.1609423     0.47736644    
    4.618800  2.7217317     0.53777986    
    4.619100  2.5889448     0.52693294    
    4.619400  2.2374304     0.49074979    
    4.619700  1.9828431     0.46277977    
    4.620000  2.1411439     0.48018355    
    4.620300  2.1946841     0.48592366    
    4.620600  2.0479253     0.46920542    
    4.620900  1.7666534     0.43711355    
    4.621200  1.7469028     0.43577440    
    4.621500  2.3508461     0.50285294    
    4.621800  2.4506941     0.51194849    
    4.622100  2.3872670     0.50368988    
    4.622400  2.9254102     0.55563998    
    4.622700  2.9154399     0.55302252    
    4.623000  2.6321145     0.52514251    
    4.623300  2.3553525     0.49667894    
    4.623600  2.3778451     0.49901398    
    4.623900  1.9402077     0.45200458    
    4.624200  1.8476796     0.44123510    
    4.624500  2.4200880     0.50268145    
    4.624800  2.6800970     0.52762314    
    4.625100  2.1048631     0.46924139    
    4.625400  1.7765976     0.43286633    
    4.625700  2.1270976     0.47401156    
    4.626000  2.2900833     0.49241795    
    4.626300  2.2732573     0.48998546    
    4.626600  2.8516382     0.54685511    
    4.626900  2.6945138     0.53079264    
    4.627200  2.4264332     0.50361175    
    4.627500  2.4620495     0.50677172    
    4.627800  2.5533400     0.51497500    
    4.628100  2.4874964     0.50636586    
    4.628400  2.4743599     0.50255799    
    4.628700  1.7677338     0.42469345    
    4.629000  2.1748332     0.46925998    
    4.629300  2.1408789     0.46538822    
    4.629600  2.3284400     0.48502462    
    4.629900  2.1921126     0.47107118    
    4.630200  2.0944180     0.45904277    
    4.630500  1.7458166     0.41751481    
    4.630800  1.6987191     0.41075447    
    4.631100  2.3237278     0.47822770    
    4.631400  1.8534747     0.42815752    
    4.631700  2.2763946     0.47411784    
    4.632000  2.5793399     0.50420595    
    4.632300  2.5147752     0.49769064    
    4.632600  2.3305449     0.48082013    
    4.632900  2.7557806     0.52307445    
    4.633200  2.9905052     0.54539957    
    4.633500  2.6753920     0.51762831    
    4.633800  2.2783503     0.47937173    
    4.634100  2.7783291     0.52810092    
    4.634400  2.4498650     0.49606480    
    4.634700  2.1126848     0.46174386    
    4.635000  3.2320606     0.56881024    
    4.635300  2.9904674     0.54784329    
    4.635600  2.3978421     0.49320411    
    4.635900  2.7251945     0.52626802    
    4.636200  3.4841458     0.59447507    
    4.636500  2.0346643     0.45648886    
    4.636800  1.6442709     0.40985642    
    4.637100  1.7357348     0.42023389    
    4.637400  1.8965497     0.43802756    
    4.637700  2.3612855     0.48616948    
    4.638000  2.5508021     0.50478298    
    4.638300  1.9558957     0.44356950    
    4.638600  1.6957066     0.41398608    
    4.638900  1.5065179     0.39028312    
    4.639200  1.2537797     0.35683116    
    4.639500  1.4767453     0.38708353    
    4.639800  1.8963969     0.43818096    
    4.640100  2.1638614     0.46884629    
    4.640400  2.5012815     0.50473071    
    4.640700  2.4282569     0.49861168    
    4.641000  2.8447219     0.53856883    
    4.641300  3.1259175     0.56277501    
    4.641600  2.4575657     0.49881697    
    4.641900  2.0752737     0.45798433    
    4.642200  2.2681976     0.47830757    
    4.642500  2.2349816     0.47523509    
    4.642800  2.5628381     0.50913541    
    4.643100  2.8466587     0.53685588    
    4.643400  3.1882499     0.56847520    
    4.643700  2.5327242     0.50842341    
    4.644000  2.1939883     0.47450562    
    4.644300  2.5730714     0.51312652    
    4.644600  2.5640343     0.51221831    
    4.644900  2.3447477     0.48968554    
    4.645200  2.8095035     0.53449045    
    4.645500  2.6753258     0.52045746    
    4.645800  1.9712036     0.44783879    
    4.646100  1.8638272     0.43619884    
    4.646400  2.5258940     0.50796147    
    4.646700  2.6059180     0.51716818    
    4.647000  2.8940553     0.54479413    
    4.647300  2.4595892     0.50180996    
    4.647600  2.2489328     0.47879823    
    4.647900  2.1959679     0.47164396    
    4.648200  1.6003347     0.40362754    
    4.648500  1.6768761     0.41452401    
    4.648800  2.4148220     0.49782767    
    4.649100  2.4590438     0.50403184    
    4.649400  2.1818313     0.47656690    
    4.649700  2.6100850     0.52192649    
    4.650000  2.1878811     0.47822675    
    4.650300  1.8073872     0.43404485    
    4.650600  2.0981728     0.46564871    
    4.650900  2.4858848     0.50589498    
    4.651200  3.1300487     0.56670949    
    4.651500  3.5249345     0.60054701    
    4.651800  2.9606458     0.54987796    
    4.652100  2.1999358     0.47411307    
    4.652400  2.3712590     0.49137888    
    4.652700  2.5604127     0.51055435    
    4.653000  2.1221136     0.46641845    
    4.653300  2.0876062     0.46264855    
    4.653600  2.2713111     0.48136854    
    4.653900  2.6351972     0.51591206    
    4.654200  2.5429536     0.50523433    
    4.654500  2.1527760     0.46520029    
    4.654800  2.0713604     0.45731805    
    4.655100  2.8484138     0.53619334    
    4.655400  2.5698017     0.51106464    
    4.655700  2.0217187     0.45521064    
    4.656000  2.2421556     0.47872559    
    4.656300  3.4243954     0.58938845    
    4.656600  3.4144195     0.58930676    
    4.656900  2.0126536     0.45581143    
    4.657200  2.0970736     0.46572109    
    4.657500  2.9462753     0.54933269    
    4.657800  2.5565170     0.51083212    
    4.658100  1.8206918     0.43090116    
    4.658400  2.3273909     0.48458350    
    4.658700  2.4875453     0.50051408    
    4.659000  2.4935930     0.50201436    
    4.659300  2.1197982     0.46450658    
    4.659600  2.7105321     0.52450544    
    4.659900  2.5929350     0.51322405    
    4.660200  2.4233268     0.49680773    
    4.660500  2.3455667     0.49002249    
    4.660800  2.3954025     0.49615580    
    4.661100  2.3365581     0.49031586    
    4.661400  1.9490797     0.44735875    
    4.661700  2.3124535     0.48376468    
    4.662000  2.1889831     0.46974751    
    4.662300  2.4123077     0.49326972    
    4.662600  1.9708373     0.44880446    
    4.662900  1.6343079     0.41214022    
    4.663200  1.7188278     0.42332347    
    4.663500  2.3530356     0.49439167    
    4.663800  2.7326037     0.53189590    
    4.664100  2.7118894     0.52927883    
    4.664400  2.5205924     0.51090162    
    4.664700  2.2486441     0.48380474    
    4.665000  2.7898546     0.53606768    
    4.665300  2.2519933     0.48109143    
    4.665600  2.1269803     0.46664169    
    4.665900  2.0234088     0.45539925    
    4.666200  2.6010071     0.51594244    
    4.666500  2.4441986     0.50265523    
    4.666800  2.5404814     0.51547820    
    4.667100  2.7896073     0.54231369    
    4.667400  2.4044680     0.50418332    
    4.667700  2.0384267     0.46474223    
    4.668000  2.2788831     0.48975619    
    4.668300  2.7081880     0.52973430    
    4.668600  2.7653355     0.53229287    
    4.668900  2.2044518     0.47479269    
    4.669200  2.0517495     0.45830296    
    4.669500  2.2370476     0.47804981    
    4.669800  2.1580943     0.47094857    
    4.670100  2.2621330     0.48281858    
    4.670400  2.8091514     0.53733210    
    4.670700  2.6145901     0.52072259    
    4.671000  2.5927631     0.51910016    
    4.671300  3.0160508     0.55937486    
    4.671600  2.6958960     0.52907110    
    4.671900  2.1596401     0.47418685    
    4.672200  2.5743530     0.51550921    
    4.672500  3.0944274     0.56386385    
    4.672800  2.5093516     0.50871473    
    4.673100  2.1821320     0.47533255    
    4.673400  2.0255213     0.45901150    
    4.673700  2.0894399     0.46723307    
    4.674000  1.6930144     0.42220593    
    4.674300  2.1976700     0.47935125    
    4.674600  2.8745369     0.54723992    
    4.674900  2.9596836     0.55582174    
    4.675200  2.7414679     0.53666690    
    4.675500  2.7989199     0.54269325    
    4.675800  2.7312089     0.53767251    
    4.676100  2.7506036     0.54026040    
    4.676400  2.9254449     0.55796144    
    4.676700  2.9219977     0.55852980    
    4.677000  2.4000511     0.50635453    
    4.677300  2.3528358     0.49886179    
    4.677600  2.3114406     0.49128119    
    4.677900  2.5430061     0.51172897    
    4.678200  2.9940889     0.55184149    
    4.678500  3.0794412     0.55939065    
    4.678800  2.3476307     0.49015937    
    4.679100  2.5942677     0.51511717    
    4.679400  2.8911377     0.54438781    
    4.679700  2.9865415     0.55438677    
    4.680000  2.7858308     0.53737207    
    4.680300  2.9742467     0.55657335    
    4.680600  2.4626394     0.50957036    
    4.680900  2.0069429     0.46297277    
    4.681200  2.8120891     0.54731106    
    4.681500  2.8392184     0.55069534    
    4.681800  2.1171988     0.47721506    
    4.682100  1.5301189     0.40758579    
    4.682400  2.0578960     0.46966380    
    4.682700  2.4779714     0.51274802    
    4.683000  2.1217183     0.47482245    
    4.683300  2.6787737     0.53111093    
    4.683600  3.0122198     0.55988943    
    4.683900  2.8088775     0.53970590    
    4.684200  2.5907778     0.51820995    
    4.684500  2.4793210     0.50745364    
    4.684800  2.8214949     0.54281789    
    4.685100  3.1795640     0.57687885    
    4.685400  2.6969256     0.53286937    
    4.685700  2.6977400     0.53382038    
    4.686000  3.4279597     0.60170642    
    4.686300  2.8450727     0.54854296    
    4.686600  1.9387112     0.45360893    
    4.686900  2.1455928     0.47533770    
    4.687200  2.3499448     0.49640809    
    4.687500  2.2521301     0.48608327    
    4.687800  2.4698525     0.50755091    
    4.688100  2.5082734     0.51053964    
    4.688400  2.2986858     0.48762547    
    4.688700  2.1470981     0.47022592    
    4.689000  2.2982363     0.48533590    
    4.689300  2.1282446     0.46835138    
    4.689600  2.1770204     0.47410281    
    4.689900  2.2080166     0.47760525    
    4.690200  2.0343201     0.46003988    
    4.690500  2.2774052     0.48694678    
    4.690800  2.6387955     0.52359527    
    4.691100  2.4119305     0.50114453    
    4.691400  2.3120263     0.49051936    
    4.691700  2.3011316     0.48840165    
    4.692000  2.0883000     0.46515172    
    4.692300  1.8866372     0.44165202    
    4.692600  2.0994015     0.46435290    
    4.692900  2.5138193     0.50700111    
    4.693200  2.1794335     0.47239720    
    4.693500  2.1503816     0.46963124    
    4.693800  2.0563365     0.46010162    
    4.694100  2.4448362     0.50081431    
    4.694400  2.9984827     0.55385967    
    4.694700  2.5053610     0.50667268    
    4.695000  2.0548450     0.45928867    
    4.695300  2.2324849     0.47733822    
    4.695600  2.8248019     0.53603200    
    4.695900  2.8812072     0.54136477    
    4.696200  2.5102722     0.50518894    
    4.696500  2.1453896     0.46692328    
    4.696800  2.2875480     0.48094717    
    4.697100  2.1019280     0.46084586    
    4.697400  2.2627084     0.47713000    
    4.697700  2.1247449     0.46300853    
    4.698000  2.0699335     0.45728984    
    4.698300  2.0396028     0.45446131    
    4.698600  2.2821659     0.47992447    
    4.698900  2.6927887     0.51973521    
    4.699200  2.8121756     0.53048020    
    4.699500  1.9501851     0.44294067    
    4.699800  2.2746620     0.47701843    
    4.700100  2.7623461     0.52394870    
    4.700400  2.6377847     0.51204328    
    4.700700  2.1876072     0.46841317    
    4.701000  2.5259790     0.50402069    
    4.701300  2.7190453     0.52239440    
    4.701600  2.8608975     0.53384515    
    4.701900  2.8193066     0.52898391    
    4.702200  2.5060759     0.49870371    
    4.702500  2.6324225     0.51392308    
    4.702800  2.3376160     0.48792624    
    4.703100  2.3040567     0.48670486    
    4.703400  2.6777939     0.52488610    
    4.703700  2.7751522     0.53412465    
    4.704000  2.7385167     0.53046240    
    4.704300  2.8183744     0.53839574    
    4.704600  2.5415037     0.51161039    
    4.704900  2.9036351     0.54342902    
    4.705200  2.7349862     0.52422174    
    4.705500  2.9418620     0.53890414    
    4.705800  3.2822816     0.56589442    
    4.706100  2.9014863     0.53250875    
    4.706400  2.0499919     0.45065961    
    4.706700  1.9667458     0.44389286    
    4.707000  2.5852357     0.50963327    
    4.707300  3.4302040     0.58630431    
    4.707600  3.0740254     0.55511198    
    4.707900  2.4005109     0.49174573    
    4.708200  2.1901411     0.47049289    
    4.708500  1.8522655     0.43409549    
    4.708800  2.1829972     0.47046647    
    4.709100  3.1686547     0.56678955    
    4.709400  2.5982058     0.51547835    
    4.709700  1.8080757     0.43270170    
    4.710000  2.3537365     0.49313502    
    4.710300  2.6974231     0.52878353    
    4.710600  2.5579851     0.51589604    
    4.710900  2.4433420     0.50418324    
    4.711200  2.3347092     0.49175176    
    4.711500  2.4325408     0.50099623    
    4.711800  2.0610293     0.46045648    
    4.712100  2.2229580     0.47537585    
    4.712400  2.0716047     0.45821147    
    4.712700  1.7251760     0.41943997    
    4.713000  2.3043364     0.48352041    
    4.713300  2.5387670     0.50814598    
    4.713600  2.4893769     0.50370043    
    4.713900  2.3809393     0.49436106    
    4.714200  2.1655768     0.47365915    
    4.714500  2.0123172     0.45887261    
    4.714800  2.0236687     0.46042664    
    4.715100  2.2536838     0.48548644    
    4.715400  2.0469098     0.46173279    
    4.715700  2.7420649     0.53178884    
    4.716000  2.9918248     0.55419971    
    4.716300  2.6025260     0.51784373    
    4.716600  2.1292919     0.47029010    
    4.716900  2.8425664     0.54332012    
    4.717200  2.5489872     0.51707572    
    4.717500  2.2091738     0.48311321    
    4.717800  2.7524593     0.53946887    
    4.718100  2.3823999     0.50264716    
    4.718400  2.5552285     0.52034414    
    4.718700  2.8204381     0.54690890    
    4.719000  2.4598490     0.50966156    
    4.719300  2.8926076     0.55065834    
    4.719600  2.8039029     0.54100636    
    4.719900  1.8218160     0.43697243    
    4.720200  1.7498914     0.42593126    
    4.720500  2.2852046     0.48299674    
    4.720800  2.4924541     0.50255969    
    4.721100  2.8503813     0.53660801    
    4.721400  2.9459577     0.54692863    
    4.721700  3.0796077     0.56160674    
    4.722000  3.0767630     0.56251457    
    4.722300  2.2691915     0.48542090    
    4.722600  2.6211602     0.52230916    
    4.722900  2.8850000     0.54834578    
    4.723200  2.6983043     0.53202436    
    4.723500  2.5801390     0.52232419    
    4.723800  3.2643234     0.58691426    
    4.724100  3.3325491     0.59304762    
    4.724400  2.7679653     0.54113687    
    4.724700  2.6288901     0.52847828    
    4.725000  2.7841326     0.54489667    
    4.725300  3.4193108     0.60536154    
    4.725600  3.1393706     0.58343440    
    4.725900  3.0471688     0.57709738    
    4.726200  2.6035493     0.53530103    
    4.726500  2.4771236     0.52187196    
    4.726800  2.6551689     0.53878373    
    4.727100  2.8315793     0.55468844    
    4.727400  2.9639427     0.56739324    
    4.727700  3.0770327     0.57601961    
    4.728000  2.5089817     0.51858421    
    4.728300  2.3048758     0.49637466    
    4.728600  2.6251228     0.52887739    
    4.728900  2.5386190     0.51959838    
    4.729200  2.6468021     0.53023693    
    4.729500  2.5717153     0.52392785    
    4.729800  2.6319411     0.53083106    
    4.730100  2.4673438     0.51463268    
    4.730400  2.5678763     0.52603961    
    4.730700  2.7276180     0.54330857    
    4.731000  2.6846575     0.54014358    
    4.731300  2.1273531     0.48243540    
    4.731600  2.2226560     0.49310358    
    4.731900  2.5419984     0.52531744    
    4.732200  3.1816641     0.58423804    
    4.732500  3.6379768     0.62324716    
    4.732800  2.9864191     0.56498302    
    4.733100  2.7560722     0.54267128    
    4.733400  2.6881498     0.53555838    
    4.733700  2.8016769     0.54582804    
    4.734000  2.6583515     0.53086253    
    4.734300  2.5818668     0.52216066    
    4.734600  2.6654245     0.52921650    
    4.734900  2.2412172     0.48567222    
    4.735200  2.5543790     0.51803880    
    4.735500  2.6767281     0.52922728    
    4.735800  2.2848510     0.48787199    
    4.736100  2.1915828     0.47696971    
    4.736400  2.9622108     0.55386421    
    4.736700  2.3957382     0.49965420    
    4.737000  1.7650084     0.43157565    
    4.737300  2.1048841     0.47016415    
    4.737600  2.1830924     0.47741283    
    4.737900  2.3304017     0.49034266    
    4.738200  2.6618692     0.52091547    
    4.738500  2.6209888     0.51547850    
    4.738800  2.2951630     0.48341368    
    4.739100  2.2314879     0.47779812    
    4.739400  2.0960219     0.46260231    
    4.739700  2.6734870     0.52072510    
    4.740000  2.3272640     0.48547427    
    4.740300  2.3558415     0.48781894    
    4.740600  2.4862078     0.50065208    
    4.740900  2.6159817     0.51390228    
    4.741200  3.4210940     0.58680730    
    4.741500  3.3002709     0.57555407    
    4.741800  2.7553767     0.52462706    
    4.742100  2.1441687     0.46226302    
    4.742400  2.3742480     0.48532456    
    4.742700  2.3909222     0.48753186    
    4.743000  2.0410392     0.45186271    
    4.743300  2.0892904     0.45690024    
    4.743600  2.6773889     0.51430195    
    4.743900  2.7574036     0.52182180    
    4.744200  2.2155355     0.46935921    
    4.744500  2.2240879     0.47212784    
    4.744800  2.0746562     0.45751450    
    4.745100  2.4820184     0.50014211    
    4.745400  2.4977104     0.50193217    
    4.745700  2.1925596     0.47067674    
    4.746000  1.8892510     0.43708472    
    4.746300  2.1569189     0.46614730    
    4.746600  2.6912462     0.51888349    
    4.746900  2.6137726     0.51057135    
    4.747200  2.1467344     0.46316520    
    4.747500  2.0290837     0.45091728    
    4.747800  2.7116887     0.52133672    
    4.748100  2.7350944     0.52535133    
    4.748400  2.4249452     0.49599616    
    4.748700  2.5651052     0.50958397    
    4.749000  2.5133111     0.50403552    
    4.749300  2.4933654     0.50039851    
    4.749600  2.3157121     0.48107858    
    4.749900  2.0586060     0.45557177    
    4.750200  1.9972179     0.45061591    
    4.750500  2.5698675     0.51148659    
    4.750800  3.0563430     0.55808697    
    4.751100  2.2177609     0.47698661    
    4.751400  1.8782400     0.43992986    
    4.751700  2.2738292     0.48327548    
    4.752000  2.2083415     0.47611867    
    4.752300  2.0885645     0.46257411    
    4.752600  2.6315299     0.51620197    
    4.752900  3.0448101     0.55253842    
    4.753200  2.9162816     0.53875560    
    4.753500  2.3213572     0.48062700    
    4.753800  2.1182302     0.45848262    
    4.754100  2.5328930     0.49976003    
    4.754400  2.3645005     0.48238283    
    4.754700  2.7333727     0.51770832    
    4.755000  2.4892173     0.49454684    
    4.755300  2.1052611     0.45698289    
    4.755600  2.2723192     0.47640845    
    4.755900  2.6452717     0.51408980    
    4.756200  1.9810662     0.44548469    
    4.756500  2.1081843     0.45908333    
    4.756800  2.6257123     0.51240998    
    4.757100  2.4321492     0.49319001    
    4.757400  2.2958555     0.47938150    
    4.757700  2.2281020     0.47081639    
    4.758000  2.4858736     0.49479519    
    4.758300  3.1945063     0.55918489    
    4.758600  2.8179375     0.52689100    
    4.758900  2.4045919     0.48920848    
    4.759200  2.6072794     0.51081844    
    4.759500  2.3850721     0.49147586    
    4.759800  2.4342539     0.49755986    
    4.760100  2.8537184     0.53654172    
    4.760400  2.6962701     0.52076293    
    4.760700  2.3980153     0.49013199    
    4.761000  2.3457336     0.48268284    
    4.761300  2.6916118     0.51404535    
    4.761600  2.6288135     0.50644208    
    4.761900  2.0937762     0.45326300    
    4.762200  2.0143986     0.44581544    
    4.762500  2.8312537     0.52939550    
    4.762800  2.6776636     0.51780214    
    4.763100  2.5035934     0.50316644    
    4.763400  2.5289264     0.50675306    
    4.763700  2.2033526     0.47547118    
    4.764000  1.9938057     0.45449373    
    4.764300  2.4776942     0.50642063    
    4.764600  2.1716748     0.47424557    
    4.764900  2.5243194     0.50934480    
    4.765200  3.0501641     0.55760138    
    4.765500  3.3186094     0.57884158    
    4.765800  3.3283599     0.57792311    
    4.766100  2.8880216     0.53666080    
    4.766400  2.8528093     0.53164670    
    4.766700  2.2235448     0.46890445    
    4.767000  2.1860154     0.46521783    
    4.767300  2.5835280     0.50605727    
    4.767600  2.9556598     0.54341197    
    4.767900  3.0243875     0.55208609    
    4.768200  2.3809948     0.49427929    
    4.768500  2.0271594     0.45859727    
    4.768800  2.2404380     0.48158013    
    4.769100  2.0719832     0.46450765    
    4.769400  2.1458981     0.47235280    
    4.769700  2.6395727     0.52408465    
    4.770000  2.6175536     0.52205781    
    4.770300  2.6612638     0.52608256    
    4.770600  2.7457879     0.53256988    
    4.770900  3.1011513     0.56361948    
    4.771200  2.9403303     0.54725916    
    4.771500  2.2829434     0.48162625    
    4.771800  1.9911899     0.45061526    
    4.772100  2.4706324     0.50095074    
    4.772400  2.9226207     0.54239906    
    4.772700  2.9407034     0.54356528    
    4.773000  3.0259801     0.55226937    
    4.773300  2.7398338     0.52593240    
    4.773600  2.5434108     0.50650570    
    4.773900  3.1491859     0.56349514    
    4.774200  2.8451676     0.53706562    
    4.774500  2.4211481     0.49807432    
    4.774800  2.7522112     0.53186618    
    4.775100  3.0162288     0.55655059    
    4.775400  2.9798037     0.55274002    
    4.775700  2.7617373     0.53092339    
    4.776000  2.8860317     0.54099496    
    4.776300  2.9288138     0.54525878    
    4.776600  2.7656984     0.52896259    
    4.776900  2.9649435     0.54553680    
    4.777200  2.4848179     0.49783419    
    4.777500  2.6232651     0.51021218    
    4.777800  2.9038732     0.53657823    
    4.778100  2.8803901     0.53584926    
    4.778400  2.9548893     0.54312420    
    4.778700  2.6447826     0.51433839    
    4.779000  2.4048294     0.49177831    
    4.779300  2.5768551     0.50988226    
    4.779600  2.8342899     0.53565634    
    4.779900  2.5451690     0.50983842    
    4.780200  2.7940873     0.53651822    
    4.780500  2.5157100     0.51081282    
    4.780800  2.4197755     0.50104097    
    4.781100  2.4395358     0.50378464    
    4.781400  3.5359392     0.60585458    
    4.781700  3.7528298     0.62452587    
    4.782000  3.3841976     0.59398779    
    4.782300  2.8787938     0.54813060    
    4.782600  2.9499359     0.55297085    
    4.782900  3.0881698     0.56423479    
    4.783200  3.1031941     0.56484667    
    4.783500  2.6314790     0.52128341    
    4.783800  2.3975121     0.49814019    
    4.784100  2.6456868     0.52364480    
    4.784400  3.0310643     0.56156841    
    4.784700  2.9628884     0.55675839    
    4.785000  3.0021886     0.56109662    
    4.785300  2.6949884     0.53235959    
    4.785600  2.1832016     0.47914140    
    4.785900  2.3344707     0.49260916    
    4.786200  2.3947305     0.49678920    
    4.786500  2.2504788     0.47985868    
    4.786800  2.7612154     0.53016296    
    4.787100  2.7033670     0.52377969    
    4.787400  2.3302490     0.48641650    
    4.787700  2.6574391     0.51893403    
    4.788000  2.8704994     0.53989992    
    4.788300  2.9703483     0.54984351    
    4.788600  2.7748980     0.53279509    
    4.788900  2.8689815     0.54212770    
    4.789200  2.9397625     0.54908870    
    4.789500  2.6881934     0.52583220    
    4.789800  2.3955008     0.49649526    
    4.790100  2.3374134     0.49038178    
    4.790400  2.2617734     0.48182781    
    4.790700  2.3438118     0.48966367    
    4.791000  2.5092690     0.50514654    
    4.791300  2.3670593     0.48897343    
    4.791600  2.2358738     0.47398925    
    4.791900  2.0783825     0.45656586    
    4.792200  2.3745132     0.48769767    
    4.792500  2.6634944     0.51657748    
    4.792800  2.8071580     0.52968734    
    4.793100  2.4026021     0.49034569    
    4.793400  2.2052099     0.47101790    
    4.793700  2.3329405     0.48520174    
    4.794000  2.1313903     0.46453588    
    4.794300  2.5075530     0.50339883    
    4.794600  2.8036577     0.53088141    
    4.794900  2.6227185     0.51105498    
    4.795200  3.0134377     0.54468160    
    4.795500  2.6601491     0.51063893    
    4.795800  2.6234112     0.50584586    
    4.796100  2.4832478     0.49224191    
    4.796400  2.7732572     0.52130899    
    4.796700  2.4644178     0.49402074    
    4.797000  2.8283963     0.53026736    
    4.797300  2.4636179     0.49661591    
    4.797600  1.8622378     0.43442680    
    4.797900  2.5140795     0.50453251    
    4.798200  3.1965063     0.57010452    
    4.798500  2.8721989     0.54124731    
    4.798800  3.1638443     0.56655981    
    4.799100  3.1627235     0.56659178    
    4.799400  2.9392158     0.54617136    
    4.799700  2.5204451     0.50420624    
    4.800000  2.6441350     0.51352063    
    4.800300  3.1563812     0.55657314    
    4.800600  2.4947300     0.49400790    
    4.800900  2.6519734     0.50889865    
    4.801200  2.7153034     0.51498823    
    4.801500  2.3215186     0.47558217    
    4.801800  2.5716926     0.49955301    
    4.802100  3.1921206     0.55541887    
    4.802400  2.9336481     0.53455019    
    4.802700  2.5612070     0.50247697    
    4.803000  2.8828414     0.53434973    
    4.803300  2.6070341     0.50958151    
    4.803600  2.5251840     0.50106816    
    4.803900  3.2955924     0.57005218    
    4.804200  2.7012987     0.51594376    
    4.804500  2.3931145     0.48616081    
    4.804800  2.7572948     0.52109148    
    4.805100  3.1679668     0.55801935    
    4.805400  2.9254439     0.53742395    
    4.805700  2.6462167     0.51200270    
    4.806000  2.3388772     0.48196732    
    4.806300  2.7385410     0.52161161    
    4.806600  3.0362589     0.55124546    
    4.806900  2.9881074     0.54848651    
    4.807200  3.1220193     0.56138963    
    4.807500  3.1805987     0.56612534    
    4.807800  2.9831363     0.54740722    
    4.808100  2.9811766     0.54611470    
    4.808400  2.7164785     0.52214804    
    4.808700  2.5222904     0.50293698    
    4.809000  2.4393727     0.49429502    
    4.809300  2.6443642     0.51227177    
    4.809600  2.9311500     0.53695742    
    4.809900  3.4230966     0.57791648    
    4.810200  3.4766220     0.58294425    
    4.810500  2.8164436     0.52538853    
    4.810800  2.5854618     0.50365399    
    4.811100  2.0240151     0.44739853    
    4.811400  2.9208276     0.53566997    
    4.811700  2.9554018     0.53764161    
    4.812000  2.0516646     0.44976964    
    4.812300  2.1384717     0.46038236    
    4.812600  2.7696002     0.52354566    
    4.812900  2.6053343     0.50863469    
    4.813200  2.5782173     0.50563049    
    4.813500  2.4208211     0.48795717    
    4.813800  2.6392732     0.50882771    
    4.814100  3.2169457     0.56121980    
    4.814400  3.1052827     0.55159549    
    4.814700  2.4450932     0.49012910    
    4.815000  2.4389604     0.48780985    
    4.815300  2.5700434     0.49846387    
    4.815600  2.2457282     0.46534464    
    4.815900  2.1268304     0.45219071    
    4.816200  2.3027338     0.46968017    
    4.816500  2.5748644     0.49482237    
    4.816800  2.8703025     0.52234234    
    4.817100  2.7668983     0.51392016    
    4.817400  2.8171384     0.52026074    
    4.817700  2.7439552     0.51479806    
    4.818000  2.2221252     0.46429967    
    4.818300  2.4010140     0.48149111    
    4.818600  2.4520415     0.48439914    
    4.818900  2.4430432     0.48176039    
    4.819200  2.2978796     0.46741519    
    4.819500  2.6754177     0.50350294    
    4.819800  2.6630839     0.50182297    
    4.820100  2.3937951     0.47585145    
    4.820400  2.0984860     0.44609698    
    4.820700  2.5337834     0.48869310    
    4.821000  2.5767441     0.49232686    
    4.821300  2.8995047     0.52087511    
    4.821600  2.3452885     0.46930149    
    4.821900  2.3745457     0.47136850    
    4.822200  3.1408282     0.54128127    
    4.822500  3.5489249     0.57570446    
    4.822800  3.0596170     0.53670534    
    4.823100  3.4373154     0.56891838    
    4.823400  3.7274884     0.59351728    
    4.823700  2.9334718     0.52901525    
    4.824000  2.8732009     0.52367472    
    4.824300  3.1124599     0.54552749    
    4.824600  3.4248592     0.57302331    
    4.824900  3.6405075     0.59097966    
    4.825200  3.0785107     0.54509895    
    4.825500  2.3404658     0.47655475    
    4.825800  2.4059784     0.48277600    
    4.826100  2.4460942     0.48587856    
    4.826400  3.1793360     0.55206593    
    4.826700  3.5905559     0.58444131    
    4.827000  3.0313848     0.53864051    
    4.827300  2.8125360     0.51927178    
    4.827600  3.1270711     0.54762731    
    4.827900  2.3837904     0.47990523    
    4.828200  2.3057577     0.47320397    
    4.828500  2.8043718     0.52138879    
    4.828800  2.8199283     0.52513451    
    4.829100  3.5590533     0.59047304    
    4.829400  3.5785632     0.59114132    
    4.829700  3.2108864     0.55923951    
    4.830000  2.4804791     0.49176622    
    4.830300  2.3412947     0.47758417    
    4.830600  2.9143221     0.53102001    
    4.830900  2.8447257     0.52488883    
    4.831200  3.0753688     0.54670370    
    4.831500  3.4513773     0.58010574    
    4.831800  3.5111611     0.58749444    
    4.832100  2.8770264     0.53500474    
    4.832400  2.6614576     0.51678009    
    4.832700  2.9534308     0.54617679    
    4.833000  3.0571977     0.55661851    
    4.833300  2.9479326     0.54622269    
    4.833600  2.7962340     0.53163973    
    4.833900  3.3165021     0.57782738    
    4.834200  2.8402269     0.53484639    
    4.834500  2.7077508     0.52110212    
    4.834800  2.6257340     0.51249939    
    4.835100  2.9089246     0.53954485    
    4.835400  2.5630816     0.50800240    
    4.835700  2.3419809     0.48754417    
    4.836000  2.3281442     0.48774484    
    4.836300  2.5773740     0.51305730    
    4.836600  2.6137157     0.51634885    
    4.836900  2.9220339     0.54565406    
    4.837200  3.1759792     0.56886903    
    4.837500  3.1342549     0.56494979    
    4.837800  3.4077743     0.58837292    
    4.838100  2.9269948     0.54445315    
    4.838400  2.1013200     0.46135976    
    4.838700  2.8132896     0.53138166    
    4.839000  3.0346785     0.55079064    
    4.839300  3.2955968     0.57352979    
    4.839600  3.0139936     0.54895989    
    4.839900  3.2482903     0.57069017    
    4.840200  3.0486013     0.55328017    
    4.840500  2.7657711     0.52669330    
    4.840800  2.9992902     0.54731584    
    4.841100  2.6374972     0.51291217    
    4.841400  2.3693912     0.48612529    
    4.841700  2.4188054     0.49137465    
    4.842000  2.1011156     0.45908309    
    4.842300  1.9615504     0.44401140    
    4.842600  2.5300764     0.50227897    
    4.842900  2.7329482     0.52101640    
    4.843200  2.8067290     0.52682629    
    4.843500  2.3955725     0.48749230    
    4.843800  2.4906205     0.49861601    
    4.844100  3.2815366     0.57117594    
    4.844400  3.2770358     0.57047647    
    4.844700  2.7081257     0.51801645    
    4.845000  2.7418307     0.52062728    
    4.845300  3.5678679     0.59136075    
    4.845600  3.5617437     0.58997685    
    4.845900  3.0177257     0.54288488    
    4.846200  3.3524872     0.57139928    
    4.846500  3.1901313     0.55691210    
    4.846800  2.9956746     0.53916596    
    4.847100  2.8656307     0.52816135    
    4.847400  2.8229692     0.52648780    
    4.847700  3.1922437     0.56181058    
    4.848000  3.2896110     0.57235632    
    4.848300  2.9769898     0.54660976    
    4.848600  2.6277669     0.51452915    
    4.848900  3.2432651     0.56986926    
    4.849200  3.7525227     0.61021766    
    4.849500  2.9778251     0.54262707    
    4.849800  3.1017828     0.55180140    
    4.850100  2.9622591     0.53740157    
    4.850400  2.7204793     0.51371013    
    4.850700  3.0636771     0.54350134    
    4.851000  2.7614754     0.51654244    
    4.851300  2.5752910     0.49908603    
    4.851600  2.9848847     0.53850472    
    4.851900  2.7125492     0.51611542    
    4.852200  2.8494590     0.53180375    
    4.852500  2.7187100     0.52103636    
    4.852800  2.7749776     0.52654522    
    4.853100  2.8842137     0.53662741    
    4.853400  3.3516142     0.57872017    
    4.853700  3.6129253     0.60099039    
    4.854000  2.9178883     0.54063447    
    4.854300  2.4343179     0.49442408    
    4.854600  2.6699567     0.51620146    
    4.854900  2.5904663     0.50683419    
    4.855200  2.9135461     0.53621764    
    4.855500  2.9530206     0.53994614    
    4.855800  2.7389939     0.52121098    
    4.856100  2.7196879     0.52012311    
    4.856400  3.4747030     0.58688264    
    4.856700  3.6716165     0.60114890    
    4.857000  3.8786861     0.61555857    
    4.857300  3.3194928     0.56802285    
    4.857600  3.1746969     0.55365305    
    4.857900  2.9352997     0.53203991    
    4.858200  2.5631658     0.49935714    
    4.858500  3.0940122     0.54898907    
    4.858800  3.2368677     0.56207507    
    4.859100  3.1569309     0.55477944    
    4.859400  3.5478577     0.58853242    
    4.859700  3.3530599     0.57497668    
    4.860000  2.9031001     0.53963719    
    4.860300  2.9831897     0.55003245    
    4.860600  3.2249847     0.57219799    
    4.860900  3.4524610     0.58987304    
    4.861200  3.6762515     0.60617797    
    4.861500  3.5453340     0.59254700    
    4.861800  3.0947380     0.55166891    
    4.862100  2.7353011     0.51672949    
    4.862400  3.0140787     0.54057789    
    4.862700  3.4671532     0.57604018    
    4.863000  4.2583264     0.63475231    
    4.863300  3.9841271     0.61329527    
    4.863600  3.4406507     0.57301813    
    4.863900  2.9788566     0.53504533    
    4.864200  2.8214063     0.52248689    
    4.864500  3.9382665     0.61747988    
    4.864800  4.1186061     0.63262733    
    4.865100  3.7564210     0.60447630    
    4.865400  3.3672670     0.57416846    
    4.865700  4.0470174     0.62991858    
    4.866000  4.5428866     0.66667412    
    4.866300  4.2619381     0.64341005    
    4.866600  3.6295398     0.59270603    
    4.866900  3.6591899     0.59424351    
    4.867200  3.9077841     0.61295791    
    4.867500  4.5631814     0.66192001    
    4.867800  4.0587755     0.62321068    
    4.868100  4.4223082     0.64861657    
    4.868400  4.3108841     0.63891549    
    4.868700  3.7014524     0.59142077    
    4.869000  3.9467096     0.60952897    
    4.869300  4.5531450     0.65475133    
    4.869600  4.6579102     0.66392706    
    4.869900  4.5274735     0.65546822    
    4.870200  4.5978717     0.66220004    
    4.870500  4.8800059     0.68389131    
    4.870800  4.9698181     0.69142832    
    4.871100  5.6342600     0.73429162    
    4.871400  5.6085521     0.73056339    
    4.871700  4.6604618     0.66231131    
    4.872000  4.6665290     0.66057926    
    4.872300  5.0336460     0.68412567    
    4.872600  5.8307451     0.73390021    
    4.872900  5.9878418     0.74303371    
    4.873200  5.6877761     0.72393619    
    4.873500  5.6732539     0.72413306    
    4.873800  5.7801096     0.73098880    
    4.874100  6.3408612     0.76666767    
    4.874400  5.5670706     0.71965393    
    4.874700  6.4690095     0.77504578    
    4.875000  7.2730423     0.81897925    
    4.875300  7.2131179     0.81256509    
    4.875600  6.6275336     0.77695899    
    4.875900  8.0749109     0.85505719    
    4.876200  8.6066165     0.88053555    
    4.876500  7.4347545     0.81786872    
    4.876800  7.5342789     0.82381620    
    4.877100  8.2486139     0.86282630    
    4.877400  8.6390806     0.88640949    
    4.877700  8.9779509     0.90865944    
    4.878000  9.3264117     0.93095049    
    4.878300  9.7027942     0.95268104    
    4.878600  11.154162      1.0251193    
    4.878900  11.188161      1.0299012    
    4.879200  13.045442      1.1143509    
    4.879500  14.256106      1.1644035    
    4.879800  14.476060      1.1723419    
    4.880100  14.288580      1.1610630    
    4.880400  15.664968      1.2127363    
    4.880700  16.303383      1.2360197    
    4.881000  18.583385      1.3213300    
    4.881300  20.623453      1.3981508    
    4.881600  21.473803      1.4329709    
    4.881900  23.412690      1.4977993    
    4.882200  26.006524      1.5796727    
    4.882500  30.742393      1.7158395    
    4.882800  36.255887      1.8581425    
    4.883100  40.756851      1.9689175    
    4.883400  47.530151      2.1287048    
    4.883700  56.436480      2.3203105    
    4.884000  65.921302      2.5089394    
    4.884300  77.562897      2.7246401    
    4.884600  97.392577      3.0573540    
    4.884900  120.01554      3.4025436    
    4.885200  154.40560      3.8694232    
    4.885500  216.89168      4.6031984    
    4.885800  297.37845      5.4079660    
    4.886100  454.55075      6.7108227    
    4.886400  672.09994      8.1952098    
    4.886700  997.67655      10.022236    
    4.887000  1408.8503      11.952617    
    4.887300  1934.0224      14.069256    
    4.887600  2356.4209      15.560683    
    4.887900  2575.5803      16.245774    
    4.888200  2380.8200      15.542196    
    4.888500  1946.6581      13.982087    
    4.888800  1363.4957      11.646132    
    4.889100  896.54041      9.4123033    
    4.889400  589.48270      7.6268222    
    4.889700  385.01703      6.1740409    
    4.890000  267.90008      5.1565779    
    4.890300  185.34761      4.2989510    
    4.890600  137.52681      3.7199517    
    4.890900  107.73685      3.3054239    
    4.891200  84.541510      2.9381849    
    4.891500  69.264445      2.6634125    
    4.891800  58.793165      2.4497413    
    4.892100  52.242984      2.3028092    
    4.892400  44.764729      2.1180024    
    4.892700  36.879937      1.9177363    
    4.893000  31.929023      1.7872215    
    4.893300  28.526272      1.6937124    
    4.893600  26.132888      1.6292870    
    4.893900  23.081346      1.5376405    
    4.894200  19.047970      1.4020211    
    4.894500  18.296362      1.3759350    
    4.894800  18.287623      1.3756459    
    4.895100  18.110182      1.3704648    
    4.895400  15.496300      1.2673869    
    4.895700  13.328262      1.1744585    
    4.896000  12.681224      1.1424188    
    4.896300  12.479129      1.1278400    
    4.896600  12.416073      1.1201622    
    4.896900  11.074227      1.0565025    
    4.897200  10.001686      1.0055685    
    4.897500  10.702682      1.0410591    
    4.897800  10.736623      1.0457556    
    4.898100  9.4248511     0.98193280    
    4.898400  8.6275051     0.94092806    
    4.898700  8.9034082     0.95765263    
    4.899000  8.1139708     0.91628472    
    4.899300  7.9741244     0.90978474    
    4.899600  7.3979456     0.87836115    
    4.899900  6.3696884     0.81628871    
    4.900200  6.4823609     0.82206923    
    4.900500  6.4393163     0.81503558    
    4.900800  5.9218219     0.77652147    
    4.901100  5.9620231     0.77471031    
    4.901400  6.2044822     0.78912829    
    4.901700  6.3054754     0.79667298    
    4.902000  6.2737779     0.79672444    
    4.902300  5.9351962     0.77425255    
    4.902600  5.7436104     0.76127399    
    4.902900  5.7269819     0.75969349    
    4.903200  5.8085385     0.76526776    
    4.903500  5.9669662     0.77372601    
    4.903800  5.9946284     0.77440621    
    4.904100  5.1538759     0.71712751    
    4.904400  5.1589845     0.71630686    
    4.904700  5.4238595     0.73409142    
    4.905000  4.9045126     0.69725970    
    4.905300  5.0204837     0.70442551    
    4.905600  4.8638911     0.69230221    
    4.905900  3.9933366     0.62754937    
    4.906200  3.4479183     0.58313719    
    4.906500  3.4990855     0.58574628    
    4.906800  4.2782869     0.64677081    
    4.907100  4.8027317     0.68377498    
    4.907400  4.6616404     0.67097960    
    4.907700  4.2105342     0.63414726    
    4.908000  3.7965959     0.60090821    
    4.908300  4.7284494     0.67168510    
    4.908600  4.4924076     0.65795861    
    4.908900  3.3496701     0.57156184    
    4.909200  3.6889291     0.60036651    
    4.909500  4.2437750     0.64413037    
    4.909800  4.1507071     0.63826180    
    4.910100  3.8303652     0.61317838    
    4.910400  3.7268878     0.60341660    
    4.910700  3.6395875     0.59435839    
    4.911000  4.3062869     0.64333122    
    4.911300  3.8155635     0.60359041    
    4.911600  3.2546221     0.55490484    
    4.911900  3.0205438     0.53267571    
    4.912200  3.4724940     0.56869471    
    4.912500  3.3409759     0.55897915    
    4.912800  3.4298441     0.55433421    
    4.913100  3.6942491     0.50689454    
    4.913400  3.9220295     0.51107336    
    4.913700  3.6680637     0.49847692    
    4.914000  4.2084230     0.54301500    
    4.914300  3.3553398     0.49007129    
    4.914600  3.7384731     0.52405647    
    4.914900  3.7914294     0.53386770    
    4.915200  2.8457712     0.46548539    
    4.915500  2.5259947     0.43950720    
    4.915800  2.7939639     0.46180966    
    4.916100  3.4605725     0.51512869    
    4.916400  3.0575917     0.48627445    
    4.916700  2.8678671     0.47372495    
    4.917000  3.4808411     0.52447771    
    4.917300  3.1461786     0.50243201    
    4.917600  3.0094092     0.49405673    
    4.917900  3.2738518     0.51754921    
    4.918200  3.2297768     0.51607366    
    4.918500  3.3379346     0.52626332    
    4.918800  3.5171871     0.54146348    
    4.919100  3.3435069     0.52908122    
    4.919400  2.9511126     0.49618578    
    4.919700  2.7844763     0.48243169    
    4.920000  2.5751449     0.46451927    
    4.920300  2.5055342     0.45853198    
    4.920600  2.2580541     0.43707461    
    4.920900  2.5485586     0.46559060    
    4.921200  2.7500819     0.48527585    
    4.921500  3.5213364     0.55016752    
    4.921800  3.3212852     0.53619719    
    4.922100  3.3153614     0.53688768    
    4.922400  3.0634505     0.51583431    
    4.922700  2.9503895     0.50563832    
    4.923000  3.0245795     0.51289027    
    4.923300  2.7933338     0.49413760    
    4.923600  2.6318029     0.48114744    
    4.923900  2.6071545     0.48072741    
    4.924200  2.6255357     0.48273388    
    4.924500  3.0765349     0.52199132    
    4.924800  3.0262847     0.51749252    
    4.925100  2.7768430     0.49644894    
    4.925400  3.0203302     0.51786119    
    4.925700  3.1137429     0.52596084    
    4.926000  3.0673031     0.52255115    
    4.926300  2.7786378     0.49821289    
    4.926600  2.8682434     0.50648691    
    4.926900  2.7699137     0.49783511    
    4.927200  2.6669768     0.48849736    
    4.927500  2.4098327     0.46591008    
    4.927800  2.8642929     0.50991015    
    4.928100  2.7617653     0.50247383    
    4.928400  2.6675911     0.49566630    
    4.928700  3.5134788     0.56877621    
    4.929000  3.3738163     0.55740294    
    4.929300  3.1070787     0.53478932    
    4.929600  2.5301895     0.48350642    
    4.929900  2.1329592     0.44556512    
    4.930200  2.3542419     0.46775982    
    4.930500  2.6752519     0.49679394    
    4.930800  2.6783983     0.49466335    
    4.931100  2.7487505     0.49836141    
    4.931400  2.2804963     0.45300451    
    4.931700  2.4374910     0.46787934    
    4.932000  2.9334894     0.51448104    
    4.932300  2.8896664     0.51281923    
    4.932600  2.7553407     0.50207406    
    4.932900  2.5031893     0.47901003    
    4.933200  2.4175738     0.47065919    
    4.933500  2.6493260     0.49372180    
    4.933800  2.8096635     0.50903069    
    4.934100  3.0104527     0.52684752    
    4.934400  3.2795258     0.54740095    
    4.934700  2.5752110     0.48278591    
    4.935000  2.3812801     0.46098274    
    4.935300  2.6053838     0.47939553    
    4.935600  2.7165526     0.48904824    
    4.935900  2.8134605     0.50035585    
    4.936200  3.2518460     0.54051928    
    4.936500  3.1533796     0.53486011    
    4.936800  2.9915665     0.52269142    
    4.937100  2.5293808     0.48123140    
    4.937400  1.8252995     0.41109009    
    4.937700  2.3518353     0.46623535    
    4.938000  2.7984942     0.50769647    
    4.938300  3.2174597     0.54204889    
    4.938600  2.9743119     0.51975087    
    4.938900  2.5570987     0.48013823    
    4.939200  3.1476913     0.53054214    
    4.939500  3.1267978     0.52746704    
    4.939800  2.5291634     0.47539588    
    4.940100  2.6525342     0.48747443    
    4.940400  2.8059984     0.50209640    
    4.940700  2.7088442     0.49451399    
    4.941000  2.5281970     0.47815067    
    4.941300  2.9281800     0.51347403    
    4.941600  3.0746832     0.52628368    
    4.941900  2.5163021     0.47669963    
    4.942200  2.5067741     0.47535849    
    4.942500  3.1648387     0.53204481    
    4.942800  2.9233351     0.51108127    
    4.943100  2.6199737     0.48402831    
    4.943400  2.7143534     0.49247832    
    4.943700  2.6355233     0.48547879    
    4.944000  2.8630809     0.50431359    
    4.944300  2.4031018     0.46163820    
    4.944600  2.2937915     0.45074354    
    4.944900  2.5228619     0.47219520    
    4.945200  2.2686402     0.44809295    
    4.945500  2.3521265     0.45515850    
    4.945800  2.3387125     0.45225585    
    4.946100  2.4941285     0.46440604    
    4.946400  2.4991774     0.46353442    
    4.946700  2.4102764     0.45465530    
    4.947000  2.5956616     0.47103977    
    4.947300  2.8726242     0.49604550    
    4.947600  2.6962829     0.48135562    
    4.947900  2.7640337     0.48824210    
    4.948200  3.2836915     0.53266844    
    4.948500  2.9910067     0.50996919    
    4.948800  2.2736375     0.44607225    
    4.949100  2.6562661     0.48251861    
    4.949400  2.7451909     0.49178416    
    4.949700  3.0346808     0.51742440    
    4.950000  2.8955546     0.50470765    
    4.950300  2.5054249     0.46940063    
    4.950600  2.6223824     0.48034269    
    4.950900  3.1705276     0.52698148    
    4.951200  2.8941367     0.50322696    
    4.951500  2.4688169     0.46532297    
    4.951800  2.2014023     0.43968539    
    4.952100  2.1632465     0.43469253    
    4.952400  2.3996275     0.45613019    
    4.952700  2.8388956     0.49391763    
    4.953000  2.6360530     0.47558436    
    4.953300  2.4380139     0.45838524    
    4.953600  2.6674515     0.48017279    
    4.953900  3.0023938     0.50956891    
    4.954200  2.8078815     0.49386906    
    4.954500  2.1793065     0.43686745    
    4.954800  2.4580361     0.46316050    
    4.955100  2.3613975     0.45228590    
    4.955400  1.7932139     0.39432853    
    4.955700  2.4058983     0.45449403    
    4.956000  3.1519986     0.51815198    
    4.956300  3.3943662     0.53828056    
    4.956600  2.7603330     0.48604672    
    4.956900  2.6033309     0.47323720    
    4.957200  2.7253242     0.48651615    
    4.957500  2.7877580     0.49484836    
    4.957800  2.9359922     0.50896210    
    4.958100  3.0915049     0.52165391    
    4.958400  2.7285033     0.49271649    
    4.958700  2.1572010     0.44123679    
    4.959000  1.9514750     0.42147041    
    4.959300  2.3227695     0.45846568    
    4.959600  2.8825924     0.50855665    
    4.959900  2.3202491     0.45562941    
    4.960200  2.4924706     0.46914552    
    4.960500  3.0758693     0.51810210    
    4.960800  2.5060613     0.46714500    
    4.961100  2.5554500     0.47186052    
    4.961400  2.4158526     0.45994630    
    4.961700  2.3128186     0.45123933    
    4.962000  1.9394001     0.41452954    
    4.962300  2.1803274     0.44041031    
    4.962600  2.1163801     0.43522945    
    4.962900  1.9637549     0.42087015    
    4.963200  2.1636790     0.44332283    
    4.963500  2.4042274     0.46883682    
    4.963800  2.0549709     0.43428312    
    4.964100  1.8653167     0.41269445    
    4.964400  2.2135234     0.44636127    
    4.964700  2.1726269     0.43995431    
    4.965000  2.2668729     0.44637231    
    4.965300  2.6858341     0.48361847    
    4.965600  2.6642569     0.48078128    
    4.965900  2.4108805     0.45683262    
    4.966200  2.3531534     0.45022199    
    4.966500  2.1772521     0.43388999    
    4.966800  2.4655130     0.46084014    
    4.967100  3.0104722     0.50935120    
    4.967400  2.5597219     0.47129223    
    4.967700  2.7709385     0.49276233    
    4.968000  2.9144658     0.50631705    
    4.968300  2.7387783     0.49074228    
    4.968600  2.6466462     0.48186151    
    4.968900  2.4108372     0.45997761    
    4.969200  2.4062242     0.45982226    
    4.969500  2.3418275     0.45308491    
    4.969800  2.4996094     0.46637717    
    4.970100  2.1517965     0.43058721    
    4.970400  2.0142568     0.41324151    
    4.970700  2.5987117     0.46638515    
    4.971000  2.4999160     0.45703832    
    4.971300  2.3518449     0.44379914    
    4.971600  2.6906628     0.47470685    
    4.971900  2.6347734     0.46837561    
    4.972200  2.6875318     0.47187315    
    4.972500  2.3564832     0.44226322    
    4.972800  2.4663742     0.45354982    
    4.973100  2.5295903     0.46036234    
    4.973400  2.5204792     0.45948358    
    4.973700  2.7496386     0.47752412    
    4.974000  2.6964197     0.47122158    
    4.974300  2.4719643     0.45040198    
    4.974600  2.4161482     0.44482618    
    4.974900  2.3124131     0.43507181    
    4.975200  2.9466928     0.49045081    
    4.975500  2.7104489     0.47109550    
    4.975800  2.1011979     0.41622185    
    4.976100  2.0340185     0.41002893    
    4.976400  2.5497668     0.45786874    
    4.976700  2.7926614     0.47871741    
    4.977000  2.3158571     0.43619789    
    4.977300  2.1271141     0.41684008    
    4.977600  1.8481659     0.38783839    
    4.977900  2.2015802     0.42113829    
    4.978200  2.3783203     0.43578070    
    4.978500  2.1342743     0.41176593    
    4.978800  2.4051231     0.43553231    
    4.979100  2.2746266     0.42338153    
    4.979400  2.3193208     0.42735329    
    4.979700  2.9080799     0.47756301    
    4.980000  2.7424364     0.46423367    
    4.980300  2.7224246     0.46410732    
    4.980600  2.9482730     0.48614362    
    4.980900  2.6412689     0.46291332    
    4.981200  2.7812392     0.47611655    
    4.981500  3.1058706     0.50217124    
    4.981800  2.3653150     0.43846425    
    4.982100  2.3817829     0.43869967    
    4.982400  3.0446843     0.49444416    
    4.982700  2.7525259     0.47083670    
    4.983000  2.2680916     0.42884706    
    4.983300  2.2602463     0.42932076    
    4.983600  2.5138298     0.45262493    
    4.983900  2.4872084     0.45093372    
    4.984200  2.6776723     0.46885529    
    4.984500  2.7082410     0.47248863    
    4.984800  2.4884793     0.45529550    
    4.985100  2.4297149     0.45146623    
    4.985400  3.0956084     0.50880530    
    4.985700  2.7318117     0.47680661    
    4.986000  2.0667307     0.41373436    
    4.986300  2.1905519     0.42484604    
    4.986600  2.2085654     0.42557579    
    4.986900  2.8712905     0.48350753    
    4.987200  2.4995863     0.45092224    
    4.987500  2.4687645     0.44749215    
    4.987800  2.8557898     0.48007690    
    4.988100  2.3767180     0.43834867    
    4.988400  1.8020793     0.38289359    
    4.988700  2.0145417     0.40526464    
    4.989000  2.2798763     0.43256514    
    4.989300  2.3871517     0.44461514    
    4.989600  2.1070994     0.41905379    
    4.989900  2.2350284     0.43192165    
    4.990200  2.1833673     0.42729836    
    4.990500  2.4587218     0.45388691    
    4.990800  2.2681786     0.43781984    
    4.991100  2.1014003     0.42288288    
    4.991400  2.2713080     0.43925629    
    4.991700  2.0922626     0.42015045    
    4.992000  2.3637348     0.44453168    
    4.992300  2.2436306     0.43284691    
    4.992600  2.3477547     0.44384584    
    4.992900  2.5692235     0.46538594    
    4.993200  2.5389765     0.46400437    
    4.993500  2.7355666     0.48197433    
    4.993800  2.7437581     0.48278973    
    4.994100  2.5141606     0.46332703    
    4.994400  2.3868800     0.45291366    
    4.994700  2.3311908     0.44798651    
    4.995000  2.7995744     0.49011316    
    4.995300  3.2078715     0.52452774    
    4.995600  2.5736890     0.46985926    
    4.995900  1.7938075     0.39245664    
    4.996200  1.9606281     0.40823871    
    4.996500  2.5584659     0.46529527    
    4.996800  2.6141759     0.46990680    
    4.997100  2.3123044     0.44275612    
    4.997400  2.5348626     0.46385263    
    4.997700  2.3957107     0.45227756    
    4.998000  2.2299567     0.43712280    
    4.998300  2.3377371     0.44791210    
    4.998600  2.2622789     0.44103798    
    4.998900  2.5675340     0.47043362    
    4.999200  2.7302563     0.48567873    
    4.999500  2.5745933     0.47317512    
    4.999800  2.6344907     0.47889890    
    5.000100  2.5896096     0.47447343    
    5.000400  2.5160366     0.46600805    
    5.000700  2.4212516     0.45523587    
    5.001000  1.8809265     0.40098830    
    5.001300  2.1944186     0.43080380    
    5.001600  3.2652993     0.52321678    
    5.001900  3.0860168     0.50801861    
    5.002200  1.7307211     0.38276902    
    5.002500  2.1121156     0.42241822    
    5.002800  2.7914106     0.48505877    
    5.003100  2.6893113     0.47652714    
    5.003400  2.2063101     0.43255258    
    5.003700  2.0799353     0.42062390    
    5.004000  2.2896336     0.44040637    
    5.004300  2.4772983     0.45675397    
    5.004600  2.3230971     0.44143628    
    5.004900  2.1636832     0.42541378    
    5.005200  2.4468010     0.45097509    
    5.005500  2.9119050     0.49072723    
    5.005800  2.8542358     0.48659587    
    5.006100  2.7285450     0.47589522    
    5.006400  2.7077547     0.47420298    
    5.006700  2.4063213     0.44734745    
    5.007000  2.7890709     0.47938244    
    5.007300  2.9532948     0.49149448    
    5.007600  2.6627950     0.46615625    
    5.007900  2.5077924     0.45243179    
    5.008200  2.3885837     0.44196995    
    5.008500  2.3989976     0.44327921    
    5.008800  2.2704642     0.43170421    
    5.009100  1.7687967     0.38211056    
    5.009400  1.8908440     0.39416183    
    5.009700  2.1270340     0.41792657    
    5.010000  2.1195899     0.41760176    
    5.010300  2.2708419     0.43091736    
    5.010600  2.3599002     0.43763666    
    5.010900  1.9950359     0.40215983    
    5.011200  2.4120356     0.44059717    
    5.011500  2.7543785     0.47011609    
    5.011800  2.4057663     0.43936189    
    5.012100  2.5028034     0.44730385    
    5.012400  2.4211361     0.44032215    
    5.012700  2.5519757     0.45223858    
    5.013000  2.3575744     0.43556994    
    5.013300  2.1130331     0.41321526    
    5.013600  2.5392489     0.45246804    
    5.013900  2.4749816     0.44627931    
    5.014200  2.2867536     0.42867160    
    5.014500  2.1597975     0.41610069    
    5.014800  2.3254919     0.43052102    
    5.015100  1.7881887     0.37855160    
    5.015400  1.7565028     0.37436594    
    5.015700  2.2811260     0.42414939    
    5.016000  1.9449918     0.39138857    
    5.016300  1.9683002     0.39356745    
    5.016600  2.1233799     0.40946859    
    5.016900  2.3371860     0.42944890    
    5.017200  2.2046699     0.41623710    
    5.017500  2.5274222     0.44402290    
    5.017800  2.4954148     0.44058166    
    5.018100  2.3487777     0.42774326    
    5.018400  2.2515170     0.42074702    
    5.018700  2.1776666     0.41544439    
    5.019000  2.3751464     0.43492013    
    5.019300  2.0137431     0.40203020    
    5.019600  2.2239674     0.42232750    
    5.019900  2.4375336     0.44256907    
    5.020200  2.2526940     0.42672501    
    5.020500  2.7376858     0.47049096    
    5.020800  2.8563949     0.48045669    
    5.021100  2.2932634     0.43094485    
    5.021400  2.0266355     0.40528772    
    5.021700  2.5427547     0.45270672    
    5.022000  3.0165140     0.49257977    
    5.022300  2.8899811     0.48246875    
    5.022600  2.5876644     0.45703272    
    5.022900  2.0812575     0.41017408    
    5.023200  1.8584750     0.38720164    
    5.023500  1.6246735     0.36200668    
    5.023800  1.8350495     0.38310957    
    5.024100  2.5637278     0.45139905    
    5.024400  2.8675321     0.47665200    
    5.024700  2.7483262     0.46637474    
    5.025000  2.6028065     0.45397077    
    5.025300  1.8044880     0.37801080    
    5.025600  1.3559741     0.32776965    
    5.025900  1.7188072     0.36740289    
    5.026200  2.3043611     0.42513506    
    5.026500  2.6313889     0.45594978    
    5.026800  2.3033466     0.42962763    
    5.027100  1.9499369     0.39845771    
    5.027400  2.2660974     0.43143312    
    5.027700  2.2897674     0.43491861    
    5.028000  2.4639888     0.45174229    
    5.028300  2.3549377     0.44180882    
    5.028600  2.0829062     0.41573188    
    5.028900  2.4736152     0.45214659    
    5.029200  2.6991821     0.47227750    
    5.029500  2.3341108     0.43915685    
    5.029800  2.2381789     0.42813843    
    5.030100  2.1909274     0.42245306    
    5.030400  2.4967511     0.45045530    
    5.030700  2.1519902     0.41995029    
    5.031000  2.2302005     0.42850598    
    5.031300  2.1218358     0.41925702    
    5.031600  2.3727603     0.44295505    
    5.031900  2.6829520     0.47095098    
    5.032200  2.5022665     0.45512212    
    5.032500  2.7763774     0.47913219    
    5.032800  3.3145073     0.52332122    
    5.033100  2.8520459     0.48569109    
    5.033400  2.3188593     0.43759583    
    5.033700  2.7024359     0.47137119    
    5.034000  2.4001874     0.44454601    
    5.034300  2.2833422     0.43452007    
    5.034600  2.7035877     0.47334969    
    5.034900  2.8424533     0.48644908    
    5.035200  2.6714857     0.47197575    
    5.035500  2.0713820     0.41685292    
    5.035800  2.4058002     0.44908603    
    5.036100  2.8877387     0.49283749    
    5.036400  2.7908451     0.48547478    
    5.036700  2.7766698     0.48503810    
    5.037000  2.3947521     0.45156160    
    5.037300  2.2238428     0.43604696    
    5.037600  1.9617073     0.41013315    
    5.037900  2.1663098     0.42984895    
    5.038200  2.4191081     0.45284045    
    5.038500  2.0468566     0.41609190    
    5.038800  2.1865043     0.42936097    
    5.039100  2.4924481     0.45771542    
    5.039400  2.1656841     0.42734224    
    5.039700  1.9763903     0.40889341    
    5.040000  2.1194740     0.42286250    
    5.040300  1.9473850     0.40489456    
    5.040600  2.2274315     0.43052983    
    5.040900  2.4076901     0.44683180    
    5.041200  2.5609888     0.46089635    
    5.041500  2.2748597     0.43492929    
    5.041800  2.2577573     0.43367699    
    5.042100  2.0781689     0.41629202    
    5.042400  1.9349019     0.40129380    
    5.042700  2.3748054     0.44287756    
    5.043000  2.4387311     0.44821243    
    5.043300  2.2326495     0.42973872    
    5.043600  2.4054745     0.44688005    
    5.043900  2.6959349     0.47336394    
    5.044200  2.5911034     0.46337002    
    5.044500  2.0837693     0.41511204    
    5.044800  1.9564379     0.40044013    
    5.045100  1.9208394     0.39533483    
    5.045400  1.9407313     0.39741251    
    5.045700  1.9660136     0.40086460    
    5.046000  1.9690798     0.40288435    
    5.046300  1.8992395     0.39753451    
    5.046600  1.9344638     0.40240162    
    5.046900  2.2268973     0.43157895    
    5.047200  2.5959906     0.46453189    
    5.047500  2.5330867     0.45737180    
    5.047800  2.2187843     0.42742375    
    5.048100  2.1389202     0.42031864    
    5.048400  2.2937414     0.43480443    
    5.048700  2.4513961     0.44828138    
    5.049000  2.9656107     0.49147168    
    5.049300  2.6840744     0.46674267    
    5.049600  2.0552241     0.40997059    
    5.049900  1.6944224     0.37412603    
    5.050200  1.9782583     0.40538390    
    5.050500  2.1949546     0.42886682    
    5.050800  2.1057435     0.42223268    
    5.051100  2.4015199     0.45267785    
    5.051400  2.1739179     0.43190587    
    5.051700  2.1760097     0.43156028    
    5.052000  2.3476732     0.44691866    
    5.052300  2.3745834     0.44899038    
    5.052600  2.2051262     0.43185383    
    5.052900  2.2187099     0.43066356    
    5.053200  1.8767914     0.39592246    
    5.053500  1.6519468     0.37139877    
    5.053800  1.7873254     0.38562000    
    5.054100  1.9893230     0.40624511    
    5.054400  2.1610480     0.42310731    
    5.054700  2.6552061     0.46963659    
    5.055000  2.6691629     0.47231074    
    5.055300  2.5664197     0.46416514    
    5.055600  2.3270901     0.44284024    
    5.055900  2.3689198     0.44576365    
    5.056200  2.5931619     0.46450568    
    5.056500  2.5813103     0.46246108    
    5.056800  2.5075345     0.45523996    
    5.057100  2.5106738     0.45563186    
    5.057400  2.1053479     0.41793850    
    5.057700  2.2310138     0.43082581    
    5.058000  2.5839496     0.46359256    
    5.058300  2.7151760     0.47610033    
    5.058600  1.8419342     0.39386817    
    5.058900  2.1748453     0.42732751    
    5.059200  2.1354700     0.42300703    
    5.059500  1.8359663     0.39265820    
    5.059800  2.1526859     0.42451648    
    5.060100  2.3331463     0.44154127    
    5.060400  2.2504420     0.43286429    
    5.060700  2.3760582     0.44449799    
    5.061000  2.6898029     0.47253765    
    5.061300  2.2418780     0.43161523    
    5.061600  2.0950130     0.41645382    
    5.061900  2.1485450     0.42155066    
    5.062200  2.1487105     0.42133818    
    5.062500  2.1730706     0.42350896    
    5.062800  1.9999444     0.40622657    
    5.063100  2.0104236     0.40644436    
    5.063400  1.7534911     0.37947296    
    5.063700  2.4927709     0.45103652    
    5.064000  2.6357756     0.46437339    
    5.064300  2.5080326     0.45408647    
    5.064600  2.0453871     0.41107565    
    5.064900  1.5808337     0.36255917    
    5.065200  2.1073630     0.41667342    
    5.065500  2.6375956     0.46401099    
    5.065800  2.3329499     0.43641146    
    5.066100  2.5372331     0.45488372    
    5.066400  2.5757150     0.45839983    
    5.066700  1.6550162     0.36893185    
    5.067000  1.7769346     0.38228561    
    5.067300  1.8382991     0.38864337    
    5.067600  2.1468370     0.41981179    
    5.067900  2.2074655     0.42675607    
    5.068200  2.5390313     0.45845320    
    5.068500  2.4463889     0.45112926    
    5.068800  2.1246510     0.42216246    
    5.069100  2.1342833     0.42450309    
    5.069400  2.2120964     0.43277511    
    5.069700  2.3042197     0.44259175    
    5.070000  2.4940380     0.46042943    
    5.070300  2.5127036     0.46202114    
    5.070600  1.5993892     0.36983952    
    5.070900  1.9104764     0.40213813    
    5.071200  2.2748081     0.43694509    
    5.071500  1.9018999     0.39962478    
    5.071800  1.8931991     0.39755950    
    5.072100  1.7254429     0.37942591    
    5.072400  1.9045482     0.39773032    
    5.072700  2.6957993     0.47067182    
    5.073000  2.7199885     0.47286828    
    5.073300  2.1187054     0.41854008    
    5.073600  1.7170643     0.37807932    
    5.073900  1.8112306     0.38782219    
    5.074200  2.4041926     0.44479817    
    5.074500  2.3479098     0.43839800    
    5.074800  2.3193456     0.43561528    
    5.075100  2.4788236     0.44910123    
    5.075400  2.3871642     0.44107416    
    5.075700  2.2493165     0.42857664    
    5.076000  2.1934155     0.42293412    
    5.076300  2.1630645     0.41977716    
    5.076600  2.0830461     0.41271784    
    5.076900  1.8971003     0.39478920    
    5.077200  1.9840883     0.40411949    
    5.077500  2.1843274     0.42432275    
    5.077800  1.9877390     0.40490536    
    5.078100  2.1834767     0.42451487    
    5.078400  1.6694688     0.37313042    
    5.078700  1.8896106     0.39713092    
    5.079000  2.8043701     0.48248607    
    5.079300  2.6174018     0.46504248    
    5.079600  2.0385048     0.40929938    
    5.079900  1.7088117     0.37359699    
    5.080200  1.9609197     0.39855175    
    5.080500  2.2942191     0.42962689    
    5.080800  2.2291577     0.42409369    
    5.081100  2.1300639     0.41514453    
    5.081400  2.3365762     0.43395618    
    5.081700  3.1231534     0.50070080    
    5.082000  2.7541248     0.46997228    
    5.082300  2.0546949     0.40611083    
    5.082600  2.0503871     0.40449902    
    5.082900  1.9704913     0.39533015    
    5.083200  2.0258553     0.40055570    
    5.083500  2.0126688     0.39972764    
    5.083800  2.0678436     0.40543708    
    5.084100  2.0550081     0.40426067    
    5.084400  2.0327856     0.40240931    
    5.084700  1.9082232     0.39223308    
    5.085000  1.9877381     0.40225700    
    5.085300  2.0281771     0.40762313    
    5.085600  2.2352401     0.42735362    
    5.085900  2.4263848     0.44505949    
    5.086200  2.2529536     0.42909190    
    5.086500  1.4883047     0.35084391    
    5.086800  1.6888860     0.37346887    
    5.087100  1.8201891     0.38770566    
    5.087400  2.1483104     0.42015543    
    5.087700  2.6926013     0.46920291    
    5.088000  2.0748707     0.41329883    
    5.088300  1.8611038     0.39126504    
    5.088600  1.7987862     0.38369383    
    5.088900  1.7995834     0.38215268    
    5.089200  2.3362416     0.43279874    
    5.089500  2.0378321     0.40460609    
    5.089800  1.6605319     0.36680163    
    5.090100  1.3804825     0.33586882    
    5.090400  1.4639999     0.34615534    
    5.090700  2.0343900     0.40584555    
    5.091000  2.3569559     0.43510338    
    5.091300  2.0776439     0.40806893    
    5.091600  1.9911745     0.39939688    
    5.091900  1.8970987     0.38949797    
    5.092200  2.2220139     0.42060325    
    5.092500  2.3331088     0.43116971    
    5.092800  2.0494448     0.40459230    
    5.093100  1.9515030     0.39530519    
    5.093400  2.1305316     0.41389383    
    5.093700  1.9086113     0.39364272    
    5.094000  2.4624614     0.44687205    
    5.094300  2.1146291     0.41441250    
    5.094600  1.8953149     0.39333207    
    5.094900  2.1568469     0.41839665    
    5.095200  2.1714011     0.41896181    
    5.095500  2.2564539     0.42668308    
    5.095800  2.2048166     0.42260280    
    5.096100  1.8289123     0.38602931    
    5.096400  1.9847542     0.40202223    
    5.096700  2.4342529     0.44555551    
    5.097000  2.4394492     0.44571877    
    5.097300  2.3229183     0.43440252    
    5.097600  2.2249655     0.42392547    
    5.097900  2.0677445     0.40811055    
    5.098200  2.1222546     0.41158161    
    5.098500  2.2595571     0.42401380    
    5.098800  2.1874857     0.41659075    
    5.099100  2.0542083     0.40316220    
    5.099400  2.3222767     0.42855720    
    5.099700  2.5323317     0.44579038    
    5.100000  2.3375224     0.42711380    
    5.100300  1.8539693     0.37960255    
    5.100600  1.8527988     0.37873054    
    5.100900  2.2153064     0.41276288    
    5.101200  1.8305064     0.37612109    
    5.101500  1.6908852     0.36177037    
    5.101800  1.7068894     0.36367123    
    5.102100  1.8246231     0.37591550    
    5.102400  1.6137001     0.35454251    
    5.102700  1.5631838     0.35067546    
    5.103000  1.8088007     0.37810630    
    5.103300  2.0514691     0.40391064    
    5.103600  2.0598386     0.40550930    
    5.103900  2.6302118     0.45715982    
    5.104200  2.7920587     0.47094969    
    5.104500  1.9079719     0.39031785    
    5.104800  1.8794035     0.38761581    
    5.105100  1.6685645     0.36465489    
    5.105400  1.8147265     0.37905482    
    5.105700  2.1297146     0.40930503    
    5.106000  1.9472847     0.39190393    
    5.106300  1.8282884     0.38026897    
    5.106600  2.1604488     0.41328039    
    5.106900  2.2010560     0.41783707    
    5.107200  2.2002315     0.41833118    
    5.107500  2.2126406     0.41933280    
    5.107800  2.0260053     0.40241700    
    5.108100  2.1562612     0.41577380    
    5.108400  1.7833651     0.37919422    
    5.108700  1.6622079     0.36625029    
    5.109000  1.7190657     0.37202556    
    5.109300  1.8502344     0.38460007    
    5.109600  2.1169672     0.41024227    
    5.109900  1.7803313     0.37755685    
    5.110200  1.6724276     0.36656126    
    5.110500  1.6683400     0.36715120    
    5.110800  1.8656061     0.38873237    
    5.111100  2.1495991     0.41815804    
    5.111400  2.1582041     0.42012557    
    5.111700  1.6055725     0.36513273    
    5.112000  1.5006751     0.35491073    
    5.112300  1.7107408     0.38038002    
    5.112600  1.8993972     0.40056945    
    5.112900  2.0133357     0.41143038    
    5.113200  2.2325668     0.43187364    
    5.113500  2.0499496     0.41295882    
    5.113800  1.8129898     0.38830991    
    5.114100  2.0019944     0.40750605    
    5.114400  2.0509793     0.41341820    
    5.114700  2.1958782     0.42903450    
    5.115000  2.1665959     0.42782668    
    5.115300  1.4807522     0.35629846    
    5.115600  1.3513004     0.34191603    
    5.115900  2.0933986     0.42484887    
    5.116200  2.4025861     0.45512854    
    5.116500  2.4643686     0.46118412    
    5.116800  2.1664448     0.43262777    
    5.117100  1.9760717     0.41233678    
    5.117400  2.3780334     0.45030970    
    5.117700  2.1075494     0.42413209    
    5.118000  1.9700978     0.40977077    
    5.118300  1.6361213     0.37371522    
    5.118600  2.0233872     0.41468083    
    5.118900  2.5968249     0.46909460    
    5.119200  2.5729792     0.46820451    
    5.119500  2.3757272     0.45078442    
    5.119800  1.9619886     0.41128340    
    5.120100  2.1924436     0.43536815    
    5.120400  2.3858839     0.45480558    
    5.120700  2.3034413     0.44682281    
    5.121000  2.1246333     0.42773683    
    5.121300  1.9412134     0.40785299    
    5.121600  1.9274707     0.40540298    
    5.121900  2.2834819     0.43954593    
    5.122200  1.7973532     0.39033499    
    5.122500  1.7749243     0.38818257    
    5.122800  1.8371830     0.39501556    
    5.123100  1.7934504     0.39055765    
    5.123400  2.0082572     0.41365725    
    5.123700  2.0848369     0.42176374    
    5.124000  1.9846270     0.41232584    
    5.124300  1.6836233     0.38153422    
    5.124600  1.5398775     0.36563843    
    5.124900  1.6350966     0.37633180    
    5.125200  1.7756966     0.39047820    
    5.125500  2.0809331     0.42031667    
    5.125800  2.2227095     0.43138293    
    5.126100  2.2792156     0.43457310    
    5.126400  2.0924806     0.41503108    
    5.126700  1.7117902     0.37511925    
    5.127000  2.0563735     0.40986096    
    5.127300  2.0018335     0.40389986    
    5.127600  1.8088867     0.38484178    
    5.127900  1.7090106     0.37476299    
    5.128200  1.6397025     0.36817036    
    5.128500  1.7432752     0.38010427    
    5.128800  1.5572929     0.36046025    
    5.129100  1.6485071     0.37093389    
    5.129400  1.9074535     0.39793410    
    5.129700  1.7774971     0.38323430    
    5.130000  2.3264424     0.43544436    
    5.130300  2.4197284     0.44242679    
    5.130600  2.1125517     0.41327992    
    5.130900  1.8021905     0.38182636    
    5.131200  1.7514149     0.37742779    
    5.131500  2.0534421     0.40907727    
    5.131800  2.0419343     0.40843417    
    5.132100  1.9760450     0.40362724    
    5.132400  1.8053877     0.38696819    
    5.132700  1.9324614     0.40007478    
    5.133000  2.0647233     0.41271205    
    5.133300  2.3569727     0.44010698    
    5.133600  2.2793929     0.43204994    
    5.133900  1.9526103     0.39967451    
    5.134200  1.9418427     0.39842510    
    5.134500  2.2471701     0.42813403    
    5.134800  2.2654472     0.42924793    
    5.135100  2.0513688     0.40859625    
    5.135400  1.7776213     0.38046868    
    5.135700  1.8407742     0.38762007    
    5.136000  2.1235226     0.41680970    
    5.136300  2.2376364     0.42800366    
    5.136600  2.2572729     0.42976071    
    5.136900  1.8283695     0.38770223    
    5.137200  1.8433172     0.39006459    
    5.137500  1.8359235     0.39040137    
    5.137800  1.8681682     0.39527469    
    5.138100  1.9047030     0.40056217    
    5.138400  2.0018823     0.41126833    
    5.138700  1.8845489     0.39936863    
    5.139000  2.1095982     0.42106906    
    5.139300  2.1555487     0.42397020    
    5.139600  2.2603045     0.43245244    
    5.139900  2.5160808     0.45412538    
    5.140200  2.2091335     0.42552974    
    5.140500  1.7653760     0.38060824    
    5.140800  1.5583878     0.35797354    
    5.141100  1.6705957     0.36939107    
    5.141400  1.3998662     0.33879134    
    5.141700  1.4054451     0.33987796    
    5.142000  1.6262546     0.36541546    
    5.142300  1.7496996     0.37916423    
    5.142600  1.9784201     0.40355209    
    5.142900  2.1584645     0.42203326    
    5.143200  2.1284382     0.41968227    
    5.143500  2.0714757     0.41372982    
    5.143800  2.1340481     0.41967047    
    5.144100  1.8066947     0.38717082    
    5.144400  1.8081153     0.38850256    
    5.144700  1.7747723     0.38537482    
    5.145000  2.0051445     0.40986702    
    5.145300  1.8969625     0.39946567    
    5.145600  1.6348973     0.37092444    
    5.145900  1.8074850     0.38956028    
    5.146200  1.7068757     0.37926986    
    5.146500  1.5715544     0.36446289    
    5.146800  2.1186695     0.42076520    
    5.147100  2.3639057     0.44310746    
    5.147400  2.4915702     0.45321685    
    5.147700  2.2200804     0.42794225    
    5.148000  1.9725614     0.40268077    
    5.148300  2.0071095     0.40539525    
    5.148600  2.2026625     0.42427819    
    5.148900  2.2887151     0.43253066    
    5.149200  2.1111110     0.41554252    
    5.149500  2.0215701     0.40780023    
    5.149800  2.0218402     0.40774771    
    5.150100  2.1297413     0.41762353    
    5.150400  1.8041602     0.38416253    
    5.150700  1.6217945     0.36405827    
    5.151000  1.7280749     0.37472382    
    5.151300  1.9754954     0.40037278    
    5.151600  2.2605924     0.42919879    
    5.151900  2.1152010     0.41710576    
    5.152200  1.8705172     0.39499296    
    5.152500  2.0485486     0.41429531    
    5.152800  2.2526017     0.43575974    
    5.153100  2.1840683     0.43034592    
    5.153400  2.4592704     0.45623329    
    5.153700  2.1162203     0.42370495    
    5.154000  1.8128891     0.39207235    
    5.154300  1.8911175     0.39956125    
    5.154600  2.0220492     0.41062019    
    5.154900  2.1285907     0.41847694    
    5.155200  1.8465576     0.38842220    
    5.155500  2.0437434     0.40714056    
    5.155800  2.1872294     0.41984896    
    5.156100  2.1466829     0.41497149    
    5.156400  2.0163369     0.40177489    
    5.156700  2.0947079     0.40973707    
    5.157000  2.5147583     0.44947638    
    5.157300  2.2798291     0.43034270    
    5.157600  2.5078721     0.45339025    
    5.157900  2.0792148     0.41571435    
    5.158200  1.7552236     0.38353208    
    5.158500  1.7432972     0.38310956    
    5.158800  1.8995377     0.39986917    
    5.159100  1.9492888     0.40375773    
    5.159400  1.7732472     0.38384612    
    5.159700  2.0134593     0.40639677    
    5.160000  2.0594318     0.40989349    
    5.160300  2.3827957     0.43979765    
    5.160600  2.0264904     0.40596803    
    5.160900  1.6189116     0.36420653    
    5.161200  1.7783728     0.38261925    
    5.161500  1.3429646     0.33472849    
    5.161800  1.2810747     0.32847464    
    5.162100  1.6101196     0.36850704    
    5.162400  2.1036230     0.42141684    
    5.162700  2.6723991     0.47494908    
    5.163000  2.5645369     0.46585984    
    5.163300  1.9789434     0.41042147    
    5.163600  2.1456514     0.42565029    
    5.163900  1.6602199     0.37413905    
    5.164200  1.5913457     0.36518425    
    5.164500  1.7198027     0.37837737    
    5.164800  1.8318288     0.39040742    
    5.165100  1.8307211     0.39112505    
    5.165400  1.6700803     0.37486639    
    5.165700  1.9699144     0.40728742    
    5.166000  1.9873868     0.40890323    
    5.166300  1.9311563     0.40256798    
    5.166600  1.5182377     0.35743033    
    5.166900  1.5905263     0.36560524    
    5.167200  1.6307821     0.37026875    
    5.167500  1.7675534     0.38693372    
    5.167800  2.1058802     0.42268377    
    5.168100  2.2231355     0.43427127    
    5.168400  2.0051635     0.41267004    
    5.168700  1.7961294     0.38929693    
    5.169000  1.6453421     0.37319951    
    5.169300  1.6607163     0.37481688    
    5.169600  1.9968607     0.41044759    
    5.169900  2.2077609     0.43042201    
    5.170200  1.5261933     0.35792644    
    5.170500  1.5782155     0.36226569    
    5.170800  1.8658875     0.39193263    
    5.171100  1.4674909     0.34893968    
    5.171400  1.4558895     0.34745184    
    5.171700  1.5421939     0.35756684    
    5.172000  1.4693771     0.34914741    
    5.172300  1.8455740     0.38958238    
    5.172600  1.6974418     0.37288083    
    5.172900  2.1110091     0.41347050    
    5.173200  2.0309080     0.40529153    
    5.173500  1.5261159     0.35275252    
    5.173800  1.4411236     0.34384010    
    5.174100  1.5470623     0.35677770    
    5.174400  1.6173013     0.36463746    
    5.174700  1.6024710     0.36279898    
    5.175000  1.5476721     0.35660610    
    5.175300  1.5387124     0.35560597    
    5.175600  1.6044336     0.36342763    
    5.175900  1.9381281     0.39929123    
    5.176200  2.2177709     0.42690696    
    5.176500  2.2375233     0.42803921    
    5.176800  1.7673796     0.38049844    
    5.177100  1.5809470     0.35989500    
    5.177400  1.2998686     0.32652409    
    5.177700  1.3441493     0.33199687    
    5.178000  1.6220172     0.36457340    
    5.178300  1.6560251     0.36817133    
    5.178600  1.5685402     0.35811823    
    5.178900  1.9564376     0.39870238    
    5.179200  1.7047574     0.37281701    
    5.179500  2.1156321     0.41474365    
    5.179800  1.9420806     0.39799050    
    5.180100  1.7180149     0.37423115    
    5.180400  1.8463188     0.38652556    
    5.180700  2.1218744     0.41281358    
    5.181000  1.9387197     0.39434787    
    5.181300  1.8298278     0.38274090    
    5.181600  1.6453559     0.36321470    
    5.181900  1.9844803     0.39767168    
    5.182200  1.8477816     0.38316685    
    5.182500  1.8852245     0.38547478    
    5.182800  1.7598999     0.37202860    
    5.183100  1.4565704     0.33961617    
    5.183400  1.7103761     0.36844204    
    5.183700  1.8375920     0.38214023    
    5.184000  2.0626185     0.40481904    
    5.184300  2.0578144     0.40436557    
    5.184600  1.7432904     0.37232790    
    5.184900  1.5630767     0.35238825    
    5.185200  1.3633595     0.32977795    
    5.185500  1.5510245     0.35118694    
    5.185800  1.7727981     0.37537637    
    5.186100  1.6029389     0.35719489    
    5.186400  1.8816988     0.38641340    
    5.186700  2.1934547     0.41654486    
    5.187000  1.9854864     0.39776908    
    5.187300  1.7072353     0.36928770    
    5.187600  1.9027514     0.38914753    
    5.187900  2.1660969     0.41344738    
    5.188200  2.3454572     0.42922534    
    5.188500  2.1577767     0.41199220    
    5.188800  1.9393680     0.39229130    
    5.189100  1.8887860     0.38804007    
    5.189400  2.0273132     0.40175286    
    5.189700  1.9964928     0.39743952    
    5.190000  1.6075190     0.35643477    
    5.190300  1.6433609     0.35990508    
    5.190600  1.8996023     0.38794821    
    5.190900  1.8168483     0.38117584    
    5.191200  1.9076831     0.39141050    
    5.191500  1.7147784     0.37174760    
    5.191800  1.7260811     0.37226616    
    5.192100  1.8616546     0.38574643    
    5.192400  1.8286296     0.38176804    
    5.192700  1.6331488     0.36074479    
    5.193000  1.6772106     0.36540729    
    5.193300  1.7172639     0.37036161    
    5.193600  1.9855076     0.39739706    
    5.193900  2.4276740     0.43830737    
    5.194200  2.2781483     0.42468734    
    5.194500  2.2143709     0.41850009    
    5.194800  2.1336533     0.41042725    
    5.195100  1.8800165     0.38492579    
    5.195400  1.6724913     0.36264346    
    5.195700  1.7178476     0.36751852    
    5.196000  1.8233130     0.37942289    
    5.196300  1.7302047     0.37179321    
    5.196600  1.5114984     0.34960059    
    5.196900  1.7167138     0.37276698    
    5.197200  1.8488550     0.38702414    
    5.197500  1.6240285     0.36372577    
    5.197800  1.7590580     0.37851422    
    5.198100  1.7068845     0.37272874    
    5.198400  2.2561286     0.42533531    
    5.198700  1.7681504     0.37616166    
    5.199000  1.3229845     0.32645995    
    5.199300  1.6800953     0.36659748    
    5.199600  2.0572537     0.40538390    
    5.199900  2.0457285     0.40588629    
    5.200200  1.8031807     0.38324321    
    5.200500  1.6493333     0.36664841    
    5.200800  1.4871487     0.34829765    
    5.201100  1.8861027     0.39156235    
    5.201400  2.1511401     0.41857729    
    5.201700  1.7934844     0.38392644    
    5.202000  1.2628955     0.32424191    
    5.202300  1.8490717     0.38894406    
    5.202600  1.6966357     0.37022110    
    5.202900  1.4151797     0.33617204    
    5.203200  1.7695672     0.37258829    
    5.203500  2.0481760     0.39977094    
    5.203800  1.8410935     0.38002452    
    5.204100  2.0251278     0.39998287    
    5.204400  1.8864742     0.38765739    
    5.204700  1.6573206     0.36481288    
    5.205000  2.0320697     0.40376487    
    5.205300  1.7358617     0.37536282    
    5.205600  1.4368016     0.34404553    
    5.205900  1.6632153     0.36990614    
    5.206200  1.3563992     0.33413342    
    5.206500  1.6211949     0.36318399    
    5.206800  1.8844761     0.39000835    
    5.207100  1.7171761     0.37155979    
    5.207400  1.7969619     0.37937621    
    5.207700  1.7670256     0.37607563    
    5.208000  1.4130879     0.33693258    
    5.208300  1.7323801     0.37085127    
    5.208600  1.9054374     0.38771425    
    5.208900  1.7170405     0.36897863    
    5.209200  1.6135266     0.35905602    
    5.209500  1.8908469     0.39001866    
    5.209800  1.5314422     0.35313162    
    5.210100  1.4897633     0.34882811    
    5.210400  1.5441284     0.35462772    
    5.210700  1.7283683     0.37448762    
    5.211000  2.1626327     0.41777724    
    5.211300  2.0248217     0.40514381    
    5.211600  1.4237370     0.34126687    
    5.211900  1.6184846     0.36352157    
    5.212200  1.6567671     0.36762863    
    5.212500  1.3555461     0.33322151    
    5.212800  1.7111552     0.37257194    
    5.213100  2.0293411     0.40407621    
    5.213400  1.9178384     0.39232354    
    5.213700  1.9575142     0.39549687    
    5.214000  2.1103211     0.40993460    
    5.214300  1.7627716     0.37462484    
    5.214600  1.6782975     0.36528137    
    5.214900  1.7257112     0.37033264    
    5.215200  1.4272329     0.33778390    
    5.215500  1.6037272     0.35816138    
    5.215800  1.8671999     0.38640876    
    5.216100  1.7016483     0.36955503    
    5.216400  1.8285580     0.38279953    
    5.216700  2.3527824     0.43417038    
    5.217000  2.1406590     0.41541593    
    5.217300  2.1637128     0.41781171    
    5.217600  2.0448998     0.40710151    
    5.217900  2.0690500     0.41002298    
    5.218200  1.5737470     0.35903512    
    5.218500  1.3878880     0.33786560    
    5.218800  1.3874961     0.33724221    
    5.219100  1.7667089     0.37836200    
    5.219400  2.1250681     0.41383457    
    5.219700  2.1679977     0.41741162    
    5.220000  1.8584822     0.38690579    
    5.220300  1.3970099     0.33614092    
    5.220600  1.3413435     0.33013913    
    5.220900  1.7163841     0.37242958    
    5.221200  1.7782589     0.37853270    
    5.221500  1.4746405     0.34523156    
    5.221800  1.8204420     0.38262180    
    5.222100  2.0248681     0.40173549    
    5.222400  1.5284985     0.34936919    
    5.222700  1.2726499     0.31896536    
    5.223000  1.5923676     0.35549327    
    5.223300  2.0504355     0.40252429    
    5.223600  1.4007436     0.33433873    
    5.223900  1.4301747     0.33787536    
    5.224200  1.6060855     0.35771922    
    5.224500  2.0809944     0.40656663    
    5.224800  1.9768547     0.39708235    
    5.225100  1.7949721     0.38003468    
    5.225400  1.7064396     0.37234315    
    5.225700  1.8668288     0.38974120    
    5.226000  1.4798324     0.34822388    
    5.226300  1.4831133     0.34854772    
    5.226600  1.6249994     0.36455514    
    5.226900  1.8367362     0.38714134    
    5.227200  2.0078380     0.40461407    
    5.227500  1.9635015     0.39897715    
    5.227800  1.8944215     0.39048125    
    5.228100  1.4255540     0.33842468    
    5.228400  1.3616906     0.33043056    
    5.228700  1.7278713     0.37138539    
    5.229000  1.8672886     0.38702610    
    5.229300  2.0655051     0.40812748    
    5.229600  2.2971998     0.43057529    
    5.229900  2.0359044     0.40571265    
    5.230200  1.9963634     0.40095632    
    5.230500  1.9055836     0.39145364    
    5.230800  1.6408875     0.36423611    
    5.231100  1.5616009     0.35580492    
    5.231400  1.5764734     0.35732636    
    5.231700  2.1057979     0.41190885    
    5.232000  2.2609076     0.42683064    
    5.232300  2.3554224     0.43551393    
    5.232600  2.6389664     0.46116287    
    5.232900  2.1149167     0.41463733    
    5.233200  1.7226228     0.37526671    
    5.233500  1.6935395     0.37236315    
    5.233800  1.7854274     0.38191770    
    5.234100  1.7592564     0.37869354    
    5.234400  1.7809614     0.38055705    
    5.234700  1.7211120     0.37473584    
    5.235000  1.6613806     0.36885103    
    5.235300  2.2668851     0.43018881    
    5.235600  2.4764084     0.44901858    
    5.235900  1.9570538     0.39906916    
    5.236200  1.9173896     0.39480739    
    5.236500  1.8846136     0.39195992    
    5.236800  1.7377144     0.37727149    
    5.237100  1.6094270     0.36434737    
    5.237400  1.5430135     0.35696325    
    5.237700  1.4665968     0.34747158    
    5.238000  1.8370750     0.38692396    
    5.238300  1.9026910     0.39210918    
    5.238600  1.7770142     0.37825739    
    5.238900  1.5927148     0.35775393    
    5.239200  1.5645169     0.35493419    
    5.239500  1.7286000     0.37277680    
    5.239800  1.7782513     0.37837280    
    5.240100  1.9246567     0.39391234    
    5.240400  1.8529964     0.38686488    
    5.240700  2.2912904     0.42964620    
    5.241000  2.2370601     0.42515517    
    5.241300  1.8318631     0.38657823    
    5.241600  1.7909628     0.38297694    
    5.241900  1.8128384     0.38618938    
    5.242200  1.7240041     0.37767626    
    5.242500  1.6216556     0.36619019    
    5.242800  1.5867760     0.36179514    
    5.243100  1.6300391     0.36641469    
    5.243400  1.9564117     0.40024446    
    5.243700  1.8911829     0.39272370    
    5.244000  1.6673792     0.36824918    
    5.244300  1.6351104     0.36372842    
    5.244600  1.5812800     0.35725657    
    5.244900  1.6481099     0.36525747    
    5.245200  1.9781596     0.40022722    
    5.245500  2.2340314     0.42603914    
    5.245800  1.5831367     0.36084410    
    5.246100  1.7263404     0.37644765    
    5.246400  1.7833739     0.38139736    
    5.246700  1.7417897     0.37576637    
    5.247000  1.8176443     0.38288284    
    5.247300  1.6623740     0.36642338    
    5.247600  1.3464370     0.33021401    
    5.247900  1.4737808     0.34484000    
    5.248200  1.8035657     0.38025797    
    5.248500  1.6410631     0.36270194    
    5.248800  1.1821946     0.30896396    
    5.249100  1.3681447     0.33186638    
    5.249400  1.4113370     0.33740911    
    5.249700  1.5955641     0.35872790    
    5.250000  1.8049777     0.38157369    
    5.250300  1.9163962     0.39261844    
    5.250600  1.7959165     0.38063614    
    5.250900  2.1927733     0.42016529    
    5.251200  1.8615029     0.38764809    
    5.251500  1.6543737     0.36463754    
    5.251800  1.6684610     0.36531810    
    5.252100  1.7636137     0.37502804    
    5.252400  1.9467076     0.39441611    
    5.252700  2.1945895     0.41808914    
    5.253000  2.2087318     0.41903693    
    5.253300  2.0545539     0.40225432    
    5.253600  1.6566279     0.36003905    
    5.253900  1.4502756     0.33583749    
    5.254200  1.5743005     0.34881198    
    5.254500  1.9642576     0.38803702    
    5.254800  2.0413303     0.39457794    
    5.255100  1.6994719     0.36026458    
    5.255400  1.8136490     0.37120622    
    5.255700  1.8683102     0.37643117    
    5.256000  1.8116912     0.37111455    
    5.256300  1.7179676     0.36228466    
    5.256600  1.3467109     0.32223380    
    5.256900  1.6357763     0.35504956    
    5.257200  1.7682111     0.36956100    
    5.257500  1.5963930     0.35219644    
    5.257800  1.5180475     0.34301924    
    5.258100  1.5687048     0.34775586    
    5.258400  1.5926332     0.34933070    
    5.258700  1.4826067     0.33652965    
    5.259000  1.5995533     0.34997891    
    5.259300  1.7267109     0.36353955    
    5.259600  1.7161210     0.36211676    
    5.259900  1.2257948     0.30628823    
    5.260200  1.3878954     0.32492186    
    5.260500  1.6930270     0.35843541    
    5.260800  1.5347553     0.34307027    
    5.261100  1.8102159     0.37376497    
    5.261400  2.0197850     0.39547270    
    5.261700  1.8561785     0.37969038    
    5.262000  1.8197218     0.37657989    
    5.262300  1.8986568     0.38507845    
    5.262600  2.0866586     0.40310445    
    5.262900  1.8130676     0.37688968    
    5.263200  1.5810432     0.35324542    
    5.263500  1.4701525     0.34207692    
    5.263800  1.4385298     0.33812747    
    5.264100  1.5939768     0.35445947    
    5.264400  2.0151374     0.39583026    
    5.264700  2.0072030     0.39340472    
    5.265000  1.7740754     0.37019415    
    5.265300  1.6169418     0.35345385    
    5.265600  1.6889430     0.36087459    
    5.265900  1.7382652     0.36611344    
    5.266200  2.0061602     0.39285628    
    5.266500  1.7886114     0.37225720    
    5.266800  1.6723926     0.36257529    
    5.267100  1.7955669     0.37799468    
    5.267400  1.5048158     0.34905985    
    5.267700  1.8961335     0.39209344    
    5.268000  1.9303184     0.39591801    
    5.268300  1.7732196     0.37925670    
    5.268600  1.8084831     0.38215311    
    5.268900  1.7912230     0.38041603    
    5.269200  1.7038237     0.37197586    
    5.269500  1.6778972     0.37064769    
    5.269800  1.7964690     0.38441566    
    5.270100  2.0135585     0.40705479    
    5.270400  1.9984076     0.40650431    
    5.270700  1.9687701     0.40367570    
    5.271000  1.6707435     0.37237830    
    5.271300  1.6763490     0.37271436    
    5.271600  1.9815902     0.40439070    
    5.271900  1.8318178     0.38844811    
    5.272200  1.9913119     0.40510239    
    5.272500  1.8768169     0.39331367    
    5.272800  1.9245570     0.39810682    
    5.273100  1.7108303     0.37568342    
    5.273400  1.6251532     0.36660969    
    5.273700  1.7715903     0.38251634    
    5.274000  2.2807271     0.43277153    
    5.274300  2.4979180     0.45268510    
    5.274600  1.9116175     0.39663700    
    5.274900  1.7006234     0.37444317    
    5.275200  1.4120398     0.34229134    
    5.275500  1.4575793     0.34800718    
    5.275800  1.9028598     0.39684695    
    5.276100  1.9592030     0.40312491    
    5.276400  1.6476579     0.37097923    
    5.276700  2.1225695     0.41967203    
    5.277000  2.0919618     0.41587164    
    5.277300  1.6821715     0.37283707    
    5.277600  1.7089487     0.37511856    
    5.277900  1.6497121     0.36878255    
    5.278200  1.5287839     0.35595461    
    5.278500  1.3950603     0.34112578    
    5.278800  1.6237587     0.36757731    
    5.279100  1.8314915     0.38955265    
    5.279400  1.9936331     0.40555325    
    5.279700  2.0324995     0.40975098    
    5.280000  1.8192324     0.38870779    
    5.280300  2.0161354     0.40912854    
    5.280600  1.6907797     0.37619900    
    5.280900  1.7165355     0.37896759    
    5.281200  1.8616270     0.39395269    
    5.281500  1.8029084     0.38632934    
    5.281800  1.5170347     0.35470207    
    5.282100  1.5745469     0.36129906    
    5.282400  1.8435189     0.39101316    
    5.282700  1.7581909     0.38235371    
    5.283000  1.4154486     0.34458522    
    5.283300  1.6256758     0.36838685    
    5.283600  1.7119022     0.37796128    
    5.283900  2.1011251     0.41786698    
    5.284200  1.9535703     0.40355035    
    5.284500  1.8128599     0.38944427    
    5.284800  1.4340845     0.34697322    
    5.285100  1.1078476     0.30554557    
    5.285400  1.2591031     0.32421502    
    5.285700  1.7904511     0.38456879    
    5.286000  1.8505628     0.39092094    
    5.286300  1.7114515     0.37662621    
    5.286600  1.5230193     0.35540604    
    5.286900  1.8228634     0.38700876    
    5.287200  2.0755744     0.41087309    
    5.287500  2.0616553     0.40865156    
    5.287800  1.9843478     0.40043516    
    5.288100  1.8123664     0.38297355    
    5.288400  1.5417923     0.35305737    
    5.288700  1.7255503     0.37292857    
    5.289000  1.7962940     0.38039888    
    5.289300  1.5956985     0.35992039    
    5.289600  1.6655889     0.36779768    
    5.289900  1.9687284     0.39983078    
    5.290200  2.1697685     0.41984734    
    5.290500  1.8680729     0.39002929    
    5.290800  1.9359338     0.39593958    
    5.291100  1.8249114     0.38387861    
    5.291400  1.5288145     0.35135588    
    5.291700  1.9174640     0.39190121    
    5.292000  1.7200890     0.37147855    
    5.292300  1.3962146     0.33530535    
    5.292600  1.3069490     0.32437835    
    5.292900  1.8502720     0.38422572    
    5.293200  1.8069246     0.38102820    
    5.293500  1.6288761     0.36369250    
    5.293800  1.7543300     0.37840914    
    5.294100  1.6817311     0.37067115    
    5.294400  1.9077690     0.39363217    
    5.294700  2.2394958     0.42467623    
    5.295000  2.1060877     0.41092754    
    5.295300  1.9853330     0.39816302    
    5.295600  1.4343594     0.33976807    
    5.295900  1.6375127     0.36197451    
    5.296200  2.2817048     0.42455490    
    5.296500  2.2446823     0.41910796    
    5.296800  1.7701279     0.37156947    
    5.297100  1.1488450     0.30050099    
    5.297400  1.7118552     0.36497468    
    5.297700  1.8187669     0.37638913    
    5.298000  1.5916274     0.35336925    
    5.298300  1.8340760     0.37894885    
    5.298600  1.9895375     0.39387555    
    5.298900  1.8179806     0.37674683    
    5.299200  1.5852046     0.35162847    
    5.299500  1.7268731     0.36663982    
    5.299800  2.0343736     0.39766122    
    5.300100  1.9680834     0.39239820    
    5.300400  1.8796627     0.38420465    
    5.300700  2.4662248     0.43881668    
    5.301000  1.8076418     0.37654730    
    5.301300  1.1074577     0.29627595    
    5.301600  1.3022189     0.32159459    
    5.301900  1.6594100     0.36373718    
    5.302200  1.8090312     0.38161113    
    5.302500  1.4814018     0.34653038    
    5.302800  1.8947565     0.39109263    
    5.303100  1.6528259     0.36619383    
    5.303400  1.7422785     0.37648386    
    5.303700  1.7772914     0.38079427    
    5.304000  1.2947743     0.32653726    
    5.304300  1.5841593     0.35964968    
    5.304600  1.9671421     0.39906521    
    5.304900  1.8855037     0.39079600    
    5.305200  1.6835603     0.36998136    
    5.305500  1.5914271     0.36012609    
    5.305800  1.4926688     0.34925070    
    5.306100  1.8592149     0.38961134    
    5.306400  1.7027442     0.37434797    
    5.306700  1.8190166     0.38802590    
    5.307000  1.8954640     0.39776139    
    5.307300  1.8621977     0.39541031    
    5.307600  1.6629629     0.37420346    
    5.307900  1.7573370     0.38430236    
    5.308200  1.5281462     0.35831777    
    5.308500  1.3615798     0.33810741    
    5.308800  1.4319535     0.34548919    
    5.309100  1.5136453     0.35448309    
    5.309400  1.5589661     0.35974026    
    5.309700  1.3979172     0.34119852    
    5.310000  1.6152100     0.36586437    
    5.310300  1.7516703     0.38064685    
    5.310600  1.7821217     0.38391993    
    5.310900  1.8949098     0.39610529    
    5.311200  1.4935771     0.35299070    
    5.311500  1.4432971     0.34719803    
    5.311800  1.3966261     0.34138291    
    5.312100  1.4737331     0.35067903    
    5.312400  1.2864100     0.32812604    
    5.312700  1.6753772     0.37294155    
    5.313000  1.6484279     0.37000061    
    5.313300  1.5643097     0.36089472    
    5.313600  2.2718644     0.43303757    
    5.313900  1.9694362     0.40341505    
    5.314200  1.5496983     0.35850389    
    5.314500  1.4984201     0.35328685    
    5.314800  1.3989612     0.34304202    
    5.315100  1.5222866     0.35857418    
    5.315400  1.7086192     0.37999100    
    5.315700  1.8449743     0.39474243    
    5.316000  1.7295705     0.38177210    
    5.316300  1.4952761     0.35468545    
    5.316600  1.3606746     0.33826629    
    5.316900  1.4998677     0.35402697    
    5.317200  1.7676117     0.38308709    
    5.317500  1.9140297     0.39775530    
    5.317800  1.8841016     0.39342001    
    5.318100  1.5867839     0.36087565    
    5.318400  1.5206635     0.35218592    
    5.318700  1.6717301     0.36793112    
    5.319000  2.2159630     0.42210651    
    5.319300  2.3763310     0.43757900    
    5.319600  1.7110257     0.37292382    
    5.319900  1.0963218     0.30021574    
    5.320200  1.0588369     0.29497800    
    5.320500  1.5180834     0.35148729    
    5.320800  1.8732977     0.38978023    
    5.321100  1.7932080     0.38142966    
    5.321400  1.3103922     0.32704944    
    5.321700  1.4145695     0.33973441    
    5.322000  1.6609283     0.36759926    
    5.322300  1.6200885     0.36312053    
    5.322600  1.5807912     0.35883261    
    5.322900  1.4788698     0.34713536    
    5.323200  1.1898545     0.31222886    
    5.323500  1.5865242     0.35960539    
    5.323800  1.4977332     0.35037430    
    5.324100  1.1501378     0.30884250    
    5.324400  1.4580769     0.34648726    
    5.324700  1.7601635     0.37982782    
    5.325000  1.9124346     0.39515360    
    5.325300  1.9883088     0.40247573    
    5.325600  1.4602988     0.34603855    
    5.325900  1.5643662     0.35925699    
    5.326200  1.5038421     0.35313796    
    5.326500  1.3317281     0.33328660    
    5.326800  1.5510971     0.35848960    
    5.327100  1.9607790     0.40050748    
    5.327400  2.0362407     0.40638454    
    5.327700  1.5734039     0.35723913    
    5.328000  1.5937207     0.35852960    
    5.328300  2.0719273     0.40790366    
    5.328600  1.8242616     0.38353364    
    5.328900  1.8319107     0.38460384    
    5.329200  1.8439986     0.38613620    
    5.329500  1.8842224     0.39066586    
    5.329800  2.1581037     0.41876125    
    5.330100  1.7922580     0.38312493    
    5.330400  1.2764206     0.32517287    
    5.330700  1.2579848     0.32342322    
    5.331000  1.5247094     0.35516841    
    5.331300  1.8365493     0.38820585    
    5.331600  1.4987863     0.34992666    
    5.331900  1.5097422     0.34950236    
    5.332200  1.5049282     0.34828353    
    5.332500  1.3444002     0.32937981    
    5.332800  1.6207295     0.36068852    
    5.333100  2.0140544     0.40133866    
    5.333400  1.9652732     0.39624111    
    5.333700  1.6903847     0.36738668    
    5.334000  1.5428026     0.35151918    
    5.334300  1.6523730     0.36464479    
    5.334600  1.8668019     0.38784794    
    5.334900  1.8609214     0.38632944    
    5.335200  1.5862378     0.35747722    
    5.335500  1.7940509     0.38017939    
    5.335800  2.2810648     0.42768877    
    5.336100  2.2108987     0.42076792    
    5.336400  1.7868467     0.37926360    
    5.336700  1.8272343     0.38392287    
    5.337000  1.6857381     0.36921821    
    5.337300  1.8226866     0.38402860    
    5.337600  2.0255502     0.40515787    
    5.337900  1.7795341     0.37949536    
    5.338200  1.3903729     0.33574758    
    5.338500  1.7383924     0.37372646    
    5.338800  2.1233238     0.41155629    
    5.339100  1.4083741     0.33626202    
    5.339400  1.5179650     0.34885125    
    5.339700  1.7077292     0.36919748    
    5.340000  1.4293662     0.33774458    
    5.340300  1.4013030     0.33399386    
    5.340600  1.5852515     0.35489357    
    5.340900  1.6297409     0.36042964    
    5.341200  1.5135125     0.34847758    
    5.341500  1.3651952     0.33198435    
    5.341800  1.1779372     0.30919329    
    5.342100  1.4164420     0.33764254    
    5.342400  1.8102798     0.38000211    
    5.342700  1.4782694     0.34371033    
    5.343000  1.6704634     0.36425565    
    5.343300  1.6443632     0.36089289    
    5.343600  1.6944856     0.36535864    
    5.343900  1.3173386     0.32292292    
    5.344200  1.4060799     0.33346806    
    5.344500  1.6239126     0.35803185    
    5.344800  1.7391966     0.37016302    
    5.345100  1.7906984     0.37532657    
    5.345400  1.5895659     0.35445005    
    5.345700  1.9837791     0.39519883    
    5.346000  2.1183433     0.40846654    
    5.346300  1.6767054     0.36436127    
    5.346600  1.6474686     0.36108873    
    5.346900  1.7580097     0.37243195    
    5.347200  1.9568672     0.39219236    
    5.347500  1.9211799     0.38807654    
    5.347800  1.9011491     0.38569512    
    5.348100  1.6123493     0.35621301    
    5.348400  1.7126810     0.36811174    
    5.348700  1.9953946     0.39779550    
    5.349000  1.6522142     0.36302014    
    5.349300  1.6030803     0.35776629    
    5.349600  1.8065595     0.37926030    
    5.349900  2.2834336     0.42526599    
    5.350200  2.1442055     0.41240530    
    5.350500  1.8336977     0.38141306    
    5.350800  1.7764939     0.37460067    
    5.351100  1.2973850     0.32082840    
    5.351400  1.6538330     0.36087503    
    5.351700  2.2194314     0.41689389    
    5.352000  1.7645059     0.37269593    
    5.352300  1.4364950     0.33698640    
    5.352600  1.7136206     0.36736677    
    5.352900  1.7949163     0.37711702    
    5.353200  1.5985751     0.35679462    
    5.353500  1.3944358     0.33444344    
    5.353800  1.2812272     0.32087248    
    5.354100  1.7183953     0.36970545    
    5.354400  1.6458404     0.36221318    
    5.354700  1.9158755     0.39030839    
    5.355000  2.0399842     0.40259285    
    5.355300  1.7641619     0.37544704    
    5.355600  1.7095406     0.37020329    
    5.355900  1.8907065     0.38931654    
    5.356200  1.6949108     0.36931633    
    5.356500  1.3497582     0.33149842    
    5.356800  1.8509211     0.38660138    
    5.357100  2.3663580     0.43558225    
    5.357400  1.5605741     0.35434703    
    5.357700  1.2835997     0.32155582    
    5.358000  1.7526464     0.37440610    
    5.358300  1.5861190     0.35673989    
    5.358600  2.0777043     0.40780321    
    5.358900  2.3105161     0.42947078    
    5.359200  1.6680470     0.36574663    
    5.359500  1.4959659     0.34629809    
    5.359800  1.9663217     0.39527447    
    5.360100  2.1769545     0.41458247    
    5.360400  1.7506563     0.37208964    
    5.360700  1.6348275     0.35942961    
    5.361000  1.9645727     0.39315530    
    5.361300  2.0168340     0.39903889    
    5.361600  1.9966457     0.39855631    
    5.361900  1.7030317     0.36994119    
    5.362200  1.2762163     0.32155614    
    5.362500  1.5035538     0.34820331    
    5.362800  2.1866872     0.41766800    
    5.363100  2.0070095     0.40051773    
    5.363400  1.7755849     0.37803943    
    5.363700  1.8912232     0.39119031    
    5.364000  1.8700847     0.38988680    
    5.364300  1.7970762     0.38257416    
    5.364600  1.5319535     0.35403863    
    5.364900  1.3979966     0.33831186    
    5.365200  1.6787525     0.36911502    
    5.365500  1.7861338     0.38021489    
    5.365800  1.9582707     0.39802612    
    5.366100  2.1700350     0.41929297    
    5.366400  2.1722505     0.41988952    
    5.366700  2.2365139     0.42652953    
    5.367000  2.0960229     0.41295932    
    5.367300  1.9324647     0.39655478    
    5.367600  2.0999948     0.41279674    
    5.367900  1.9403631     0.39622984    
    5.368200  1.5813847     0.35766858    
    5.368500  1.4051185     0.33674834    
    5.368800  1.4918121     0.34599215    
    5.369100  1.7742202     0.37612857    
    5.369400  1.3451799     0.32893042    
    5.369700  1.3292613     0.32799748    
    5.370000  1.6673625     0.36649481    
    5.370300  1.6490134     0.36404103    
    5.370600  1.8825962     0.38747021    
    5.370900  1.9032875     0.38837322    
    5.371200  1.5438013     0.34965165    
    5.371500  1.5065193     0.34434988    
    5.371800  1.4063572     0.33291664    
    5.372100  1.3675281     0.32843299    
    5.372400  1.5511817     0.34859410    
    5.372700  2.3521245     0.42738522    
    5.373000  2.7975352     0.46468209    
    5.373300  2.3706374     0.42892647    
    5.373600  1.6687967     0.36193967    
    5.373900  1.8088356     0.37713156    
    5.374200  1.9833594     0.39503159    
    5.374500  1.8774007     0.38466644    
    5.374800  1.8798550     0.38541984    
    5.375100  1.8365943     0.38167413    
    5.375400  1.9463655     0.39336522    
    5.375700  1.9080329     0.38905406    
    5.376000  1.7662733     0.37404182    
    5.376300  1.5630499     0.35215495    
    5.376600  1.4323229     0.33731324    
    5.376900  1.6788199     0.36427048    
    5.377200  1.7780997     0.37331778    
    5.377500  1.3878813     0.32916682    
    5.377800  1.3641782     0.32459602    
    5.378100  1.8175496     0.37301313    
    5.378400  2.0319233     0.39380879    
    5.378700  1.8136113     0.37209179    
    5.379000  1.5840117     0.34802482    
    5.379300  1.3961432     0.32615908    
    5.379600  1.7087357     0.35970817    
    5.379900  2.2954366     0.41529686    
    5.380200  2.2048453     0.40775686    
    5.380500  1.7728820     0.36656722    
    5.380800  1.8633872     0.37599090    
    5.381100  1.5358597     0.34156341    
    5.381400  1.4781055     0.33496093    
    5.381700  1.6834094     0.35656163    
    5.382000  1.7046888     0.35963057    
    5.382300  1.6397408     0.35426440    
    5.382600  1.9187364     0.38438612    
    5.382900  1.9619590     0.38925980    
    5.383200  1.6783246     0.36079700    
    5.383500  1.5295745     0.34408815    
    5.383800  1.4869165     0.33920384    
    5.384100  1.2262662     0.30895927    
    5.384400  1.3987026     0.32948910    
    5.384700  1.7226449     0.36442948    
    5.385000  1.6761816     0.35913899    
    5.385300  1.3734078     0.32610053    
    5.385600  1.8371958     0.37669032    
    5.385900  1.6053223     0.35276728    
    5.386200  1.5455166     0.34605258    
    5.386500  1.5560691     0.34687988    
    5.386800  1.7143454     0.36328640    
    5.387100  2.1849552     0.40772387    
    5.387400  1.9608806     0.38494296    
    5.387700  1.5382430     0.34130932    
    5.388000  1.6530404     0.35414789    
    5.388300  1.8177413     0.37145274    
    5.388600  1.7904198     0.37036257    
    5.388900  2.2386289     0.41463373    
    5.389200  2.2830822     0.41996313    
    5.389500  1.5753248     0.35184843    
    5.389800  1.8243588     0.37881720    
    5.390100  1.9111483     0.38767255    
    5.390400  1.4675517     0.34060920    
    5.390700  1.8699711     0.38258314    
    5.391000  2.2046070     0.41345556    
    5.391300  1.9075690     0.38408344    
    5.391600  1.7163700     0.36442970    
    5.391900  1.9160872     0.38414259    
    5.392200  1.9099089     0.38318155    
    5.392500  1.7752502     0.36956727    
    5.392800  1.8804984     0.38065440    
    5.393100  1.7777063     0.37150871    
    5.393400  1.7654958     0.37198665    
    5.393700  1.4536950     0.33951346    
    5.394000  1.7758742     0.37469525    
    5.394300  1.8011305     0.37798026    
    5.394600  1.6381674     0.36159743    
    5.394900  1.4202035     0.33803233    
    5.395200  1.4466632     0.34227776    
    5.395500  1.5867813     0.35890793    
    5.395800  1.9856687     0.40100030    
    5.396100  2.4756379     0.44602250    
    5.396400  2.1536802     0.41565458    
    5.396700  1.6176997     0.36033198    
    5.397000  1.6430194     0.36314878    
    5.397300  1.5378587     0.35158036    
    5.397600  1.2849373     0.32196044    
    5.397900  1.7509638     0.37409818    
    5.398200  2.1927510     0.41838030    
    5.398500  2.1076134     0.41111342    
    5.398800  1.8865140     0.39008517    
    5.399100  1.6317300     0.36412272    
    5.399400  1.5661987     0.35718276    
    5.399700  1.7630738     0.37842753    
    5.400000  1.7144534     0.37227459    
    5.400300  1.5685115     0.35470792    
    5.400600  1.8257932     0.38113330    
    5.400900  1.8875651     0.38764347    
    5.401200  1.5901540     0.35600240    
    5.401500  1.4279452     0.33805067    
    5.401800  1.7737172     0.37548026    
    5.402100  2.0602121     0.40515941    
    5.402400  2.0269080     0.40289464    
    5.402700  1.7133376     0.37255922    
    5.403000  1.6750128     0.36937368    
    5.403300  1.9364062     0.39757639    
    5.403600  1.9935550     0.40398596    
    5.403900  1.7687396     0.38089141    
    5.404200  1.6873791     0.37190955    
    5.404500  1.6637271     0.36865225    
    5.404800  1.9479649     0.39816830    
    5.405100  1.7685951     0.37943007    
    5.405400  1.5280964     0.35386491    
    5.405700  1.6484305     0.36753638    
    5.406000  1.7991744     0.38412285    
    5.406300  1.5363399     0.35584902    
    5.406600  1.2094695     0.31700635    
    5.406900  1.3930589     0.33913675    
    5.407200  1.9227619     0.39692010    
    5.407500  1.7619618     0.38011021    
    5.407800  1.3589933     0.33456728    
    5.408100  1.6082263     0.36226448    
    5.408400  1.9186546     0.39443096    
    5.408700  1.8773839     0.39008977    
    5.409000  1.4576041     0.34426910    
    5.409300  1.4208883     0.33890219    
    5.409600  1.7098956     0.37019277    
    5.409900  1.8024165     0.37947100    
    5.410200  1.5759160     0.35490333    
    5.410500  1.9509225     0.39423317    
    5.410800  2.0096291     0.40090635    
    5.411100  2.2583528     0.42603651    
    5.411400  2.1375123     0.41526893    
    5.411700  1.5415105     0.35405233    
    5.412000  1.2607551     0.32075071    
    5.412300  1.2072849     0.31377196    
    5.412600  1.2571850     0.31991155    
    5.412900  1.7748351     0.37876712    
    5.413200  2.1144854     0.41326787    
    5.413500  1.7067943     0.37256008    
    5.413800  1.7037822     0.37231487    
    5.414100  1.4622601     0.34506767    
    5.414400  1.2894116     0.32390886    
    5.414700  1.6050551     0.35889265    
    5.415000  1.8008593     0.37870570    
    5.415300  1.6388756     0.36053907    
    5.415600  1.6175024     0.35755359    
    5.415900  1.9835221     0.39524960    
    5.416200  2.1567733     0.41186752    
    5.416500  2.0792890     0.40437964    
    5.416800  1.7816715     0.37482811    
    5.417100  1.6113439     0.35712145    
    5.417400  1.4460883     0.33893897    
    5.417700  1.5166152     0.34721182    
    5.418000  1.4696029     0.34139035    
    5.418300  1.6558693     0.36058981    
    5.418600  1.6989964     0.36350307    
    5.418900  1.8097584     0.37384407    
    5.419200  1.8549150     0.37800605    
    5.419500  1.5768301     0.34967624    
    5.419800  1.5673247     0.34950358    
    5.420100  1.6667183     0.36143922    
    5.420400  1.8236269     0.37918988    
    5.420700  2.0443490     0.40147695    
    5.421000  1.5223628     0.34722922    
    5.421300  1.7675211     0.37340316    
    5.421600  1.7527230     0.37208462    
    5.421900  1.5622291     0.35195954    
    5.422200  1.5842925     0.35437576    
    5.422500  1.8162293     0.37847342    
    5.422800  2.5255257     0.44378564    
    5.423100  1.6931955     0.36469826    
    5.423400  1.5839322     0.35324844    
    5.423700  1.7524221     0.37135931    
    5.424000  1.6031022     0.35589943    
    5.424300  1.6749014     0.36288682    
    5.424600  1.4988507     0.34236726    
    5.424900  1.8119519     0.37497963    
    5.425200  2.1256656     0.40560271    
    5.425500  1.8837735     0.38319558    
    5.425800  1.5402388     0.34776573    
    5.426100  1.4459225     0.33660580    
    5.426400  1.5123683     0.34311544    
    5.426700  1.7426744     0.36648104    
    5.427000  1.5583489     0.34588980    
    5.427300  1.3184732     0.31839480    
    5.427600  1.1860845     0.30243710    
    5.427900  1.6147955     0.35139572    
    5.428200  2.1014456     0.39957837    
    5.428500  1.7878576     0.36849355    
    5.428800  1.5789882     0.34661132    
    5.429100  1.8020038     0.36979642    
    5.429400  1.9309813     0.38310743    
    5.429700  2.0786051     0.39843474    
    5.430000  2.1532142     0.40606278    
    5.430300  1.7768027     0.36931895    
    5.430600  1.8072679     0.37154706    
    5.430900  1.7966732     0.37004757    
    5.431200  1.9136226     0.38032037    
    5.431500  1.9873846     0.38781689    
    5.431800  2.1370867     0.40259459    
    5.432100  2.3795693     0.42469406    
    5.432400  2.0168986     0.39196449    
    5.432700  1.5021681     0.33891863    
    5.433000  1.3108854     0.31715994    
    5.433300  1.3492060     0.32151561    
    5.433600  1.7093399     0.36048353    
    5.433900  1.6085789     0.34967631    
    5.434200  2.0236605     0.39085604    
    5.434500  1.9799815     0.38571893    
    5.434800  1.6112046     0.34810779    
    5.435100  1.2873195     0.31172971    
    5.435400  1.3841882     0.32312941    
    5.435700  1.5484948     0.34142921    
    5.436000  1.8024259     0.36806063    
    5.436300  2.0821763     0.39618157    
    5.436600  1.6319640     0.35273033    
    5.436900  1.3236254     0.31904039    
    5.437200  1.7628204     0.36679731    
    5.437500  1.9546266     0.38559519    
    5.437800  1.6625220     0.35594672    
    5.438100  1.6096264     0.34990890    
    5.438400  1.3726135     0.32324669    
    5.438700  1.7723247     0.36568068    
    5.439000  2.0488582     0.39144107    
    5.439300  1.7494314     0.36160567    
    5.439600  1.4697772     0.33181279    
    5.439900  2.0132689     0.38728349    
    5.440200  2.0088990     0.38741802    
    5.440500  1.4558213     0.33217461    
    5.440800  1.2762695     0.31215380    
    5.441100  1.3623860     0.32245919    
    5.441400  1.7641144     0.36678783    
    5.441700  1.4814748     0.33780921    
    5.442000  1.4733711     0.33767293    
    5.442300  1.5085787     0.34161725    
    5.442600  1.4480669     0.33447657    
    5.442900  1.9611329     0.38665829    
    5.443200  1.9920873     0.38782739    
    5.443500  1.3683984     0.32179734    
    5.443800  1.4290783     0.32829091    
    5.444100  1.9370382     0.38118696    
    5.444400  2.0990305     0.39631473    
    5.444700  1.6720033     0.35236435    
    5.445000  1.4158951     0.32308871    
    5.445300  1.6554187     0.34774362    
    5.445600  1.7556648     0.35843410    
    5.445900  1.7572199     0.36018661    
    5.446200  1.6184652     0.34734152    
    5.446500  1.5849873     0.34487478    
    5.446800  1.6139496     0.34842025    
    5.447100  1.3197028     0.31618716    
    5.447400  1.7559340     0.36378629    
    5.447700  2.3354475     0.41955690    
    5.448000  2.1083463     0.40007826    
    5.448300  1.7726809     0.36874447    
    5.448600  2.1828302     0.40980693    
    5.448900  1.9505703     0.38732858    
    5.449200  1.9592915     0.38689279    
    5.449500  1.7927770     0.36877179    
    5.449800  1.3334582     0.31884793    
    5.450100  1.4996759     0.33835224    
    5.450400  1.7225302     0.36231137    
    5.450700  1.5729137     0.34702190    
    5.451000  1.5254142     0.34164818    
    5.451300  2.1061500     0.40132362    
    5.451600  2.2527585     0.41514224    
    5.451900  1.8690760     0.37967012    
    5.452200  1.8286696     0.37550362    
    5.452500  1.8200631     0.37417947    
    5.452800  1.7735062     0.36838841    
    5.453100  1.7190162     0.36143584    
    5.453400  1.6730217     0.35567672    
    5.453700  1.8828094     0.37634394    
    5.454000  1.9245939     0.38046656    
    5.454300  1.7471056     0.36291461    
    5.454600  1.6654761     0.35486674    
    5.454900  1.5383856     0.34133498    
    5.455200  1.8960396     0.37831655    
    5.455500  2.1873406     0.40592642    
    5.455800  1.9489520     0.38358281    
    5.456100  2.1414357     0.40138689    
    5.456400  2.0839749     0.39581216    
    5.456700  1.9324809     0.38115170    
    5.457000  1.8014453     0.36833618    
    5.457300  2.0284372     0.39108712    
    5.457600  1.8832330     0.37814519    
    5.457900  1.7726975     0.36809333    
    5.458200  2.0066555     0.39176734    
    5.458500  1.7377857     0.36601565    
    5.458800  2.0003025     0.39309757    
    5.459100  2.0405818     0.39706524    
    5.459400  1.7911002     0.37232965    
    5.459700  1.8525630     0.37825184    
    5.460000  1.5612818     0.34766236    
    5.460300  1.7127378     0.36334369    
    5.460600  1.8199407     0.37391247    
    5.460900  1.4499166     0.33390709    
    5.461200  1.5168119     0.34085668    
    5.461500  2.0107291     0.39104885    
    5.461800  1.6870095     0.35931951    
    5.462100  1.6804224     0.35902865    
    5.462400  1.6208299     0.35262669    
    5.462700  1.4386907     0.33263720    
    5.463000  1.5999946     0.35041240    
    5.463300  1.8560157     0.37644051    
    5.463600  1.6414246     0.35439722    
    5.463900  1.7916444     0.36930802    
    5.464200  1.6173240     0.35117760    
    5.464500  1.4259773     0.33010820    
    5.464800  1.3925625     0.32618111    
    5.465100  1.8058757     0.37009948    
    5.465400  2.3164190     0.41729027    
    5.465700  2.5553705     0.43741006    
    5.466000  1.8397100     0.37354911    
    5.466300  1.6428443     0.35534268    
    5.466600  1.6218508     0.35507985    
    5.466900  1.8471834     0.37963723    
    5.467200  1.6373170     0.35903257    
    5.467500  1.9035072     0.38779006    
    5.467800  1.8405270     0.38201532    
    5.468100  1.5003292     0.34550990    
    5.468400  1.4786250     0.34228324    
    5.468700  1.8804227     0.38359839    
    5.469000  2.2366152     0.41483440    
    5.469300  1.9837731     0.38984881    
    5.469600  1.8660712     0.37782120    
    5.469900  1.6410846     0.35513144    
    5.470200  1.9296041     0.38560171    
    5.470500  1.6529231     0.35880455    
    5.470800  1.8348041     0.37947294    
    5.471100  1.7384117     0.37134163    
    5.471400  1.3258117     0.32676884    
    5.471700  1.7453759     0.37434641    
    5.472000  1.9163815     0.39253337    
    5.472300  1.8565659     0.38630019    
    5.472600  1.6948019     0.36908562    
    5.472900  1.5961986     0.35717748    
    5.473200  1.7508038     0.37332503    
    5.473500  1.5676040     0.35343975    
    5.473800  1.6517071     0.36184126    
    5.474100  1.3938118     0.33314028    
    5.474400  1.4105438     0.33533933    
    5.474700  1.7333933     0.37082012    
    5.475000  1.9923329     0.39714820    
    5.475300  1.5915508     0.35532910    
    5.475600  1.7194400     0.36926998    
    5.475900  1.8942812     0.38795264    
    5.476200  1.8535648     0.38501254    
    5.476500  1.9840885     0.39935583    
    5.476800  1.5148793     0.35091212    
    5.477100  1.6417382     0.36504984    
    5.477400  2.0604234     0.40709983    
    5.477700  1.9838035     0.39796692    
    5.478000  1.8089956     0.37984197    
    5.478300  1.8198474     0.38152725    
    5.478600  1.6764084     0.36818274    
    5.478900  1.7063248     0.37271079    
    5.479200  1.9070572     0.39406950    
    5.479500  1.7529304     0.37813224    
    5.479800  1.7540741     0.37769851    
    5.480100  1.8858261     0.39075178    
    5.480400  1.5991852     0.36080972    
    5.480700  1.6181833     0.36285190    
    5.481000  1.7299606     0.37360558    
    5.481300  1.6988736     0.36856815    
    5.481600  1.7328366     0.37071215    
    5.481900  1.4037059     0.33404094    
    5.482200  1.6071064     0.35645200    
    5.482500  1.7027021     0.36631757    
    5.482800  1.7828284     0.37431595    
    5.483100  1.6293482     0.35809670    
    5.483400  1.7876241     0.37441620    
    5.483700  2.0638908     0.40110364    
    5.484000  2.1387509     0.40783931    
    5.484300  2.0993186     0.40376569    
    5.484600  1.8982050     0.38384004    
    5.484900  2.0969053     0.40198795    
    5.485200  1.6701999     0.35896286    
    5.485500  1.5761148     0.34895558    
    5.485800  1.9756206     0.38915551    
    5.486100  1.9488956     0.38490864    
    5.486400  2.4173186     0.42536424    
    5.486700  2.1536144     0.39988976    
    5.487000  1.8828344     0.37384468    
    5.487300  1.8262960     0.36843141    
    5.487600  1.6368180     0.34969987    
    5.487900  1.5521858     0.34069148    
    5.488200  1.2045523     0.30140260    
    5.488500  1.2043572     0.30084108    
    5.488800  1.7815304     0.36363781    
    5.489100  2.1828611     0.40191360    
    5.489400  2.4370147     0.42438884    
    5.489700  2.1512058     0.39919335    
    5.490000  1.5602681     0.34182076    
    5.490300  1.0819168     0.28673412    
    5.490600  1.2502117     0.30809266    
    5.490900  1.3199220     0.31730280    
    5.491200  1.4313325     0.33088485    
    5.491500  2.0590757     0.39576406    
    5.491800  2.1628640     0.40603262    
    5.492100  2.0400319     0.39466544    
    5.492400  1.7816188     0.36882233    
    5.492700  1.2630411     0.31126498    
    5.493000  1.3229773     0.31826250    
    5.493300  1.7982081     0.36967461    
    5.493600  1.6385688     0.35254824    
    5.493900  1.4324665     0.33011166    
    5.494200  1.5956074     0.34817308    
    5.494500  1.6781466     0.35703138    
    5.494800  2.0989132     0.39838510    
    5.495100  2.1754305     0.40595303    
    5.495400  2.0832965     0.39682738    
    5.495700  1.5932455     0.34792283    
    5.496000  1.5542823     0.34376263    
    5.496300  1.6582923     0.35541312    
    5.496600  1.4326583     0.33112659    
    5.496900  1.5876161     0.34848622    
    5.497200  2.0827100     0.39940978    
    5.497500  1.8288445     0.37581707    
    5.497800  1.5781792     0.34994967    
    5.498100  1.4520366     0.33655395    
    5.498400  1.1216565     0.29742953    
    5.498700  1.3252376     0.32312108    
    5.499000  1.8923851     0.38462205    
    5.499300  1.7606725     0.37105576    
    5.499600  1.4920992     0.34077823    
    5.499900  1.6949681     0.36191273    
    5.500200  1.8117621     0.37351490    
    5.500500  1.3943820     0.32888891    
    5.500800  1.1232196     0.29574414    
    5.501100  1.4064020     0.32921300    
    5.501400  1.6169557     0.35260318    
    5.501700  1.6466218     0.35650359    
    5.502000  1.6681051     0.35930112    
    5.502300  1.7072194     0.36452420    
    5.502600  1.4882840     0.34099885    
    5.502900  1.4948708     0.34135025    
    5.503200  1.4612093     0.33673025    
    5.503500  1.4907583     0.33983910    
    5.503800  1.3614349     0.32523709    
    5.504100  1.2486321     0.31189870    
    5.504400  1.3288785     0.32123697    
    5.504700  1.7594849     0.36870032    
    5.505000  2.0635225     0.39838944    
    5.505300  1.3781843     0.32725608    
    5.505600  1.3677915     0.32703489    
    5.505900  1.8311579     0.37890045    
    5.506200  1.7935024     0.37625065    
    5.506500  1.5858707     0.35442629    
    5.506800  1.7209680     0.36929099    
    5.507100  1.8718324     0.38464063    
    5.507400  1.8431166     0.38119043    
    5.507700  1.7348751     0.36985815    
    5.508000  1.5237744     0.34717919    
    5.508300  1.6209513     0.35755006    
    5.508600  1.5557314     0.35044259    
    5.508900  2.0153777     0.39788970    
    5.509200  2.0251027     0.39916436    
    5.509500  1.4540007     0.33990465    
    5.509800  1.8909507     0.38667490    
    5.510100  2.1037455     0.40696609    
    5.510400  1.8121066     0.37792819    
    5.510700  1.7999500     0.37565080    
    5.511000  1.7243661     0.36723043    
    5.511300  1.6149649     0.35545405    
    5.511600  1.7429790     0.36918842    
    5.511900  1.8575978     0.38128373    
    5.512200  1.6910130     0.36483120    
    5.512500  1.9676210     0.39368044    
    5.512800  1.7813829     0.37518033    
    5.513100  1.3494781     0.32755651    
    5.513400  1.3520866     0.32863080    
    5.513700  1.9907367     0.39764738    
    5.514000  1.9390543     0.39333792    
    5.514300  1.6012517     0.35848998    
    5.514600  1.6856836     0.36695760    
    5.514900  1.7312470     0.37039380    
    5.515200  1.9079429     0.38678427    
    5.515500  1.4490790     0.33659698    
    5.515800  1.1218019     0.29673322    
    5.516100  1.3020227     0.31886159    
    5.516400  1.7477476     0.36785697    
    5.516700  1.9293477     0.38627242    
    5.517000  2.1943799     0.41102994    
    5.517300  1.9197223     0.38499285    
    5.517600  1.4481557     0.33655705    
    5.517900  1.4950765     0.34320168    
    5.518200  1.7805798     0.37424821    
    5.518500  2.0378063     0.40070865    
    5.518800  1.8405648     0.38110999    
    5.519100  1.5341185     0.34811923    
    5.519400  1.0156174     0.28457778    
    5.519700  1.1131497     0.29700107    
    5.520000  1.6986359     0.36491450    
    5.520300  1.4526530     0.33793655    
    5.520600  1.3316636     0.32403034    
    5.520900  1.4322497     0.33550192    
    5.521200  1.5361389     0.34731396    
    5.521500  1.3526262     0.32739285    
    5.521800  1.8287429     0.38026544    
    5.522100  2.1378468     0.41100388    
    5.522400  1.8451720     0.38277472    
    5.522700  1.8120709     0.37905578    
    5.523000  2.0121599     0.39860998    
    5.523300  1.6557148     0.36225451    
    5.523600  1.1503822     0.30280812    
    5.523900  1.4355314     0.33641325    
    5.524200  1.6814172     0.36297497    
    5.524500  1.6024077     0.35405919    
    5.524800  2.1261568     0.40515577    
    5.525100  2.0532304     0.39634656    
    5.525400  1.8320394     0.37356803    
    5.525700  1.4006972     0.32686218    
    5.526000  1.4953340     0.33707362    
    5.526300  1.9402253     0.38270829    
    5.526600  1.8109702     0.37025602    
    5.526900  2.3438018     0.42036325    
    5.527200  2.2768146     0.41476117    
    5.527500  1.8759080     0.37729561    
    5.527800  1.6990900     0.35974816    
    5.528100  1.7603215     0.36533718    
    5.528400  2.3180080     0.41746164    
    5.528700  2.0930857     0.39558357    
    5.529000  1.6586087     0.35237970    
    5.529300  1.5833344     0.34374818    
    5.529600  1.9184670     0.37638490    
    5.529900  2.0134716     0.38465415    
    5.530200  1.6790991     0.35209533    
    5.530500  1.8834699     0.37297089    
    5.530800  1.4275543     0.32642363    
    5.531100  1.5574952     0.34109324    
    5.531400  1.4099981     0.32520903    
    5.531700  1.4410274     0.32804736    
    5.532000  1.7111039     0.35651704    
    5.532300  1.5900325     0.34403706    
    5.532600  2.0733420     0.39141295    
    5.532900  1.7466277     0.35931521    
    5.533200  1.6927947     0.35339388    
    5.533500  1.7639177     0.35945363    
    5.533800  1.6976751     0.35243093    
    5.534100  1.6262364     0.34589294    
    5.534400  1.9800479     0.38216711    
    5.534700  2.0342906     0.38812494    
    5.535000  2.0126366     0.38580051    
    5.535300  1.5541627     0.33922893    
    5.535600  1.9559016     0.37883846    
    5.535900  1.9011239     0.37333270    
    5.536200  1.8722105     0.36995431    
    5.536500  1.6575166     0.34849534    
    5.536800  1.6297292     0.34521869    
    5.537100  1.6484853     0.34728953    
    5.537400  1.9692332     0.37866895    
    5.537700  2.2216375     0.40184616    
    5.538000  1.8866140     0.37004237    
    5.538300  1.4675565     0.32669447    
    5.538600  1.3766977     0.31600537    
    5.538900  1.4485691     0.32372375    
    5.539200  1.7167158     0.35119622    
    5.539500  2.0456149     0.38233091    
    5.539800  1.9857062     0.37684186    
    5.540100  1.7448869     0.35404614    
    5.540400  2.0252920     0.38139557    
    5.540700  2.4500025     0.41983778    
    5.541000  1.8251078     0.36423584    
    5.541300  1.4023259     0.32218148    
    5.541600  1.3210387     0.31431255    
    5.541900  1.6588594     0.35184022    
    5.542200  1.9929590     0.38487682    
    5.542500  1.7066198     0.35653135    
    5.542800  1.5420199     0.33934629    
    5.543100  1.6641877     0.35163110    
    5.543400  1.4922656     0.33309308    
    5.543700  1.7216898     0.35654355    
    5.544000  2.0979551     0.39286613    
    5.544300  2.0926266     0.39113377    
    5.544600  1.7204195     0.35391462    
    5.544900  1.8721483     0.36856976    
    5.545200  1.6889978     0.35032127    
    5.545500  1.6570265     0.34803796    
    5.545800  1.6000899     0.34251921    
    5.546100  1.4956917     0.33087642    
    5.546400  1.3449884     0.31389850    
    5.546700  1.7644701     0.35804888    
    5.547000  1.7833960     0.35996042    
    5.547300  1.4457080     0.32516445    
    5.547600  1.5935607     0.34114437    
    5.547900  1.4621181     0.32676960    
    5.548200  1.2932149     0.30762325    
    5.548500  1.2031647     0.29643806    
    5.548800  1.3164677     0.30935802    
    5.549100  1.5844131     0.33830854    
    5.549400  1.3693506     0.31509417    
    5.549700  1.5493232     0.33434703    
    5.550000  1.7867570     0.35922365    
    5.550300  1.8384277     0.36490142    
    5.550600  1.8714357     0.36859664    
    5.550900  1.9833217     0.37982488    
    5.551200  1.6155711     0.34365768    
    5.551500  1.5931726     0.34170928    
    5.551800  1.7189654     0.35503895    
    5.552100  1.5589946     0.33828495    
    5.552400  1.6457233     0.34740170    
    5.552700  1.6768883     0.35053975    
    5.553000  1.9410989     0.37585021    
    5.553300  2.0571648     0.38653875    
    5.553600  1.8074807     0.36267301    
    5.553900  1.8225794     0.36435848    
    5.554200  1.8447551     0.36652747    
    5.554500  1.7265464     0.35465012    
    5.554800  1.4810950     0.32800544    
    5.555100  1.3862792     0.31738830    
    5.555400  1.8441669     0.36582567    
    5.555700  1.9340383     0.37588702    
    5.556000  1.8811532     0.37304838    
    5.556300  1.8818826     0.37570596    
    5.556600  1.5549317     0.34370648    
    5.556900  1.6689224     0.35652427    
    5.557200  1.8495721     0.37537044    
    5.557500  1.6955591     0.35966673    
    5.557800  1.7829340     0.36876578    
    5.558100  1.5317072     0.34266733    
    5.558400  1.3991441     0.32797244    
    5.558700  1.3663387     0.32390674    
    5.559000  1.5455592     0.34354495    
    5.559300  1.6245210     0.35145500    
    5.559600  1.4837948     0.33562509    
    5.559900  1.9183125     0.38036201    
    5.560200  1.8327352     0.37195953    
    5.560500  1.5301865     0.34080523    
    5.560800  1.7883761     0.36841702    
    5.561100  1.8360838     0.37365080    
    5.561400  1.4725645     0.33599264    
    5.561700  1.7010790     0.36129352    
    5.562000  1.8814263     0.38076821    
    5.562300  1.6857870     0.36229181    
    5.562600  1.8448476     0.37976047    
    5.562900  1.8703329     0.38379396    
    5.563200  1.6333044     0.35971397    
    5.563500  1.8462874     0.38207941    
    5.563800  1.8513585     0.38291529    
    5.564100  1.9507821     0.39314639    
    5.564400  1.6768997     0.36596354    
    5.564700  1.4207609     0.33790546    
    5.565000  1.2942892     0.32297418    
    5.565300  1.3523236     0.32844818    
    5.565600  1.3121357     0.32291429    
    5.565900  1.4798417     0.34168609    
    5.566200  1.6170243     0.35777673    
    5.566500  1.7435156     0.37220269    
    5.566800  1.7519740     0.37321405    
    5.567100  1.3937612     0.33418647    
    5.567400  1.4131256     0.33691747    
    5.567700  1.4784400     0.34458619    
    5.568000  1.3291558     0.32694469    
    5.568300  1.2675700     0.31983654    
    5.568600  1.7091847     0.37052093    
    5.568900  2.0320987     0.40358258    
    5.569200  1.7059127     0.37036943    
    5.569500  1.6180356     0.35996015    
    5.569800  1.5767970     0.35482310    
    5.570100  1.4841420     0.34449019    
    5.570400  1.5147525     0.34818621    
    5.570700  1.4773558     0.34419201    
    5.571000  1.6459895     0.36239994    
    5.571300  1.9602591     0.39510147    
    5.571600  2.0194041     0.40092650    
    5.571900  2.0958431     0.40840297    
    5.572200  1.6404905     0.36274006    
    5.572500  1.4779085     0.34497445    
    5.572800  1.6753044     0.36711142    
    5.573100  1.9840159     0.39885390    
    5.573400  1.9139023     0.39189132    
    5.573700  1.8021505     0.38000760    
    5.574000  1.6243679     0.36038516    
    5.574300  1.5573201     0.35188303    
    5.574600  1.5822468     0.35358465    
    5.574900  1.6887656     0.36481134    
    5.575200  1.7369309     0.37042186    
    5.575500  1.8349531     0.38041484    
    5.575800  1.4839802     0.34307778    
    5.576100  1.4804811     0.34264244    
    5.576400  1.4626045     0.34056981    
    5.576700  1.6806288     0.36412749    
    5.577000  1.8377774     0.38058419    
    5.577300  2.0396039     0.40088097    
    5.577600  1.5458968     0.35026734    
    5.577900  1.2842305     0.31970642    
    5.578200  1.2307306     0.31278464    
    5.578500  1.2562057     0.31528243    
    5.578800  1.0453950     0.28863416    
    5.579100  1.3442373     0.32617188    
    5.579400  1.8187003     0.37824027    
    5.579700  2.0009245     0.39570066    
    5.580000  1.5460933     0.34761372    
    5.580300  1.2164436     0.30818470    
    5.580600  1.3155746     0.31939182    
    5.580900  1.3241373     0.32074280    
    5.581200  1.6336057     0.35594830    
    5.581500  1.7079673     0.36365154    
    5.581800  1.2622627     0.31416272    
    5.582100  1.5368663     0.34641930    
    5.582400  1.8767283     0.38207175    
    5.582700  1.6965767     0.36404609    
    5.583000  1.6237759     0.35672168    
    5.583300  1.5357320     0.34726072    
    5.583600  1.5541773     0.34906301    
    5.583900  1.5894431     0.35223609    
    5.584200  1.8875437     0.38280837    
    5.584500  1.8906646     0.38289486    
    5.584800  1.6730581     0.36002792    
    5.585100  1.3502700     0.32335478    
    5.585400  1.6460860     0.35474025    
    5.585700  1.9313025     0.38356050    
    5.586000  1.6953050     0.36036959    
    5.586300  1.5837247     0.34901605    
    5.586600  1.5038018     0.33987131    
    5.586900  1.5090009     0.34045002    
    5.587200  1.5952978     0.34980593    
    5.587500  1.7949666     0.37101678    
    5.587800  1.9924304     0.39098605    
    5.588100  1.5228435     0.34388880    
    5.588400  1.3010444     0.31919273    
    5.588700  1.5209813     0.34428357    
    5.589000  1.5889349     0.35071032    
    5.589300  1.7974362     0.37171510    
    5.589600  1.6399743     0.35459495    
    5.589900  1.9963786     0.38996481    
    5.590200  1.6450644     0.35446151    
    5.590500  1.3942433     0.32706791    
    5.590800  1.5041934     0.33978569    
    5.591100  1.9905822     0.39002776    
    5.591400  1.9742672     0.38864186    
    5.591700  1.7639583     0.36816834    
    5.592000  1.8055841     0.37380072    
    5.592300  1.5618740     0.34945682    
    5.592600  1.6540060     0.35950309    
    5.592900  1.8969966     0.38385421    
    5.593200  1.8604935     0.37915128    
    5.593500  1.7017179     0.36213541    
    5.593800  1.7167563     0.36297740    
    5.594100  2.0084385     0.39212105    
    5.594400  1.7946308     0.37100446    
    5.594700  1.4411813     0.33298889    
    5.595000  1.8451676     0.37472393    
    5.595300  1.8474040     0.37416288    
    5.595600  1.4537795     0.33214471    
    5.595900  1.6877533     0.35666097    
    5.596200  1.5382844     0.34065325    
    5.596500  1.3382285     0.31871429    
    5.596800  1.6127742     0.34947713    
    5.597100  1.6396251     0.35267730    
    5.597400  1.5257361     0.34133170    
    5.597700  1.3953389     0.32765029    
    5.598000  1.4713045     0.33722866    
    5.598300  1.4153340     0.33111677    
    5.598600  1.4481642     0.33455113    
    5.598900  1.5296093     0.34329052    
    5.599200  1.4799857     0.33720856    
    5.599500  1.2487646     0.31028084    
    5.599800  1.6317978     0.35343004    
    5.600100  2.0274427     0.39336118    
    5.600400  1.8732182     0.37808033    
    5.600700  1.7785790     0.36753328    
    5.601000  2.1689149     0.40413862    
    5.601300  1.8841940     0.37602147    
    5.601600  1.1955900     0.30040432    
    5.601900  1.4559334     0.33024968    
    5.602200  1.6682737     0.35276343    
    5.602500  1.5801510     0.34357419    
    5.602800  1.3465463     0.31746752    
    5.603100  1.4786041     0.33293829    
    5.603400  1.6387114     0.35051012    
    5.603700  1.5176886     0.33822924    
    5.604000  1.6621104     0.35344430    
    5.604300  1.7839059     0.36478652    
    5.604600  1.7746658     0.36304701    
    5.604900  1.9566372     0.37996064    
    5.605200  1.6625570     0.35067262    
    5.605500  1.6530425     0.34929570    
    5.605800  1.5277634     0.33672573    
    5.606100  1.4652528     0.33060490    
    5.606400  1.7656311     0.36278904    
    5.606700  1.9040528     0.37736806    
    5.607000  1.6491773     0.35226551    
    5.607300  1.7516623     0.36414412    
    5.607600  1.9038174     0.38050296    
    5.607900  1.7228408     0.36380390    
    5.608200  1.8123476     0.37343472    
    5.608500  1.6199236     0.35345191    
    5.608800  1.2369542     0.30904511    
    5.609100  1.1089694     0.29262902    
    5.609400  1.7860057     0.36842586    
    5.609700  1.8122750     0.37097021    
    5.610000  1.3133816     0.31698535    
    5.610300  1.3999594     0.32688134    
    5.610600  1.6523980     0.35374180    
    5.610900  1.6306944     0.35128223    
    5.611200  1.4076684     0.32674523    
    5.611500  1.5874594     0.34613465    
    5.611800  1.6627891     0.35331082    
    5.612100  1.2011669     0.30115405    
    5.612400  1.2886127     0.31167430    
    5.612700  1.8024537     0.36755893    
    5.613000  1.7240715     0.35994896    
    5.613300  1.6732012     0.35515846    
    5.613600  1.5123342     0.33777164    
    5.613900  1.2910133     0.31277250    
    5.614200  1.5641992     0.34415734    
    5.614500  1.7022231     0.35983714    
    5.614800  1.5950378     0.34982856    
    5.615100  1.6570856     0.35784306    
    5.615400  1.6962945     0.36293647    
    5.615700  1.6840541     0.36269102    
    5.616000  1.7551011     0.37069589    
    5.616300  2.0333336     0.40001796    
    5.616600  1.8131914     0.37985579    
    5.616900  1.7776765     0.37701244    
    5.617200  1.7744227     0.37602354    
    5.617500  1.6675619     0.36260405    
    5.617800  1.7050872     0.36428262    
    5.618100  1.5117817     0.34091952    
    5.618400  1.5692999     0.34573778    
    5.618700  1.6909061     0.35764496    
    5.619000  1.3055734     0.31491225    
    5.619300  1.3039267     0.31489992    
    5.619600  1.4492875     0.33204170    
    5.619900  1.5823943     0.34752331    
    5.620200  1.4458273     0.33375448    
    5.620500  1.7469163     0.36689130    
    5.620800  1.5116723     0.34270395    
    5.621100  1.4612350     0.33727504    
    5.621400  1.5091763     0.34212245    
    5.621700  1.7953460     0.37205072    
    5.622000  1.8813862     0.38090568    
    5.622300  1.7658939     0.36935986    
    5.622600  1.8243480     0.37497721    
    5.622900  1.4010518     0.32933987    
    5.623200  1.2687038     0.31339229    
    5.623500  1.5339919     0.34402262    
    5.623800  1.6443383     0.35650216    
    5.624100  1.2187191     0.30927433    
    5.624400  1.5462604     0.34820167    
    5.624700  1.8719360     0.38250677    
    5.625000  1.5770655     0.35145241    
    5.625300  1.4699998     0.34018556    
    5.625600  1.8590362     0.38305118    
    5.625900  1.9000933     0.38783981    
    5.626200  1.8137440     0.37962167    
    5.626500  1.7188833     0.36880370    
    5.626800  1.6913734     0.36567310    
    5.627100  1.4085514     0.33327108    
    5.627400  1.2889068     0.31940868    
    5.627700  1.6464699     0.36041399    
    5.628000  2.1254965     0.40874172    
    5.628300  1.7913080     0.37537795    
    5.628600  1.7267723     0.36772745    
    5.628900  1.7507178     0.36876992    
    5.629200  1.8904390     0.38181870    
    5.629500  1.6922675     0.36288855    
    5.629800  1.5669855     0.35093165    
    5.630100  1.4904637     0.34382197    
    5.630400  1.5998748     0.35643850    
    5.630700  1.7920136     0.37642624    
    5.631000  1.9653959     0.39206478    
    5.631300  1.3829203     0.32886459    
    5.631600  1.3451377     0.32365095    
    5.631900  1.3516827     0.32417466    
    5.632200  1.3895154     0.32886532    
    5.632500  1.7105656     0.36416747    
    5.632800  1.9151867     0.38550534    
    5.633100  1.9345158     0.38765047    
    5.633400  1.9641962     0.39149540    
    5.633700  2.0528069     0.40127159    
    5.634000  2.1551298     0.41215413    
    5.634300  1.7082542     0.36804910    
    5.634600  1.5387359     0.34910045    
    5.634900  1.6504970     0.36064865    
    5.635200  1.5706779     0.35117155    
    5.635500  1.8494992     0.37942152    
    5.635800  1.8714130     0.38020723    
    5.636100  1.3758180     0.32568711    
    5.636400  1.5250419     0.34099861    
    5.636700  1.6644513     0.35535388    
    5.637000  1.6422918     0.35268804    
    5.637300  1.5238981     0.33949230    
    5.637600  1.6742128     0.35595787    
    5.637900  1.7578763     0.36416806    
    5.638200  1.4532856     0.33141152    
    5.638500  2.0515164     0.39136129    
    5.638800  2.2314737     0.40855386    
    5.639100  1.6392858     0.35164591    
    5.639400  1.4336153     0.32966155    
    5.639700  1.6530893     0.35411232    
    5.640000  1.5429468     0.34189760    
    5.640300  1.4236211     0.32725241    
    5.640600  1.7077770     0.35582690    
    5.640900  1.9820290     0.38096830    
    5.641200  1.7938398     0.36140588    
    5.641500  1.8412652     0.36598784    
    5.641800  2.0316798     0.38538567    
    5.642100  1.8772458     0.37242243    
    5.642400  1.8916582     0.37385870    
    5.642700  1.5743969     0.34139439    
    5.643000  1.6953263     0.35385699    
    5.643300  1.6864186     0.35270695    
    5.643600  1.3660952     0.31772777    
    5.643900  1.7819572     0.36052279    
    5.644200  1.9276060     0.37349252    
    5.644500  1.5572748     0.33613865    
    5.644800  1.5432216     0.33462211    
    5.645100  1.4430006     0.32362051    
    5.645400  1.2582212     0.30269437    
    5.645700  2.1340783     0.39256203    
    5.646000  2.0209824     0.38251890    
    5.646300  1.7661568     0.35863043    
    5.646600  1.7774719     0.36019273    
    5.646900  1.2824133     0.30773463    
    5.647200  1.2777405     0.30704540    
    5.647500  1.7221368     0.35549690    
    5.647800  1.9591227     0.37926919    
    5.648100  1.7938091     0.36436969    
    5.648400  1.7466623     0.36061656    
    5.648700  1.7512342     0.36176336    
    5.649000  1.6343301     0.34970008    
    5.649300  1.5915791     0.34488271    
    5.649600  1.7702348     0.36360624    
    5.649900  1.8321578     0.36990294    
    5.650200  1.7267979     0.35934450    
    5.650500  1.7509767     0.36247650    
    5.650800  2.0787785     0.39436423    
    5.651100  2.1867022     0.40382667    
    5.651400  1.8880915     0.37562237    
    5.651700  1.7657990     0.36354200    
    5.652000  1.6764719     0.35454191    
    5.652300  1.5109706     0.33725236    
    5.652600  1.1681003     0.29810962    
    5.652900  1.3707527     0.32229583    
    5.653200  1.4507194     0.33162058    
    5.653500  1.3515949     0.32076581    
    5.653800  1.4628119     0.33384172    
    5.654100  1.4028099     0.32693982    
    5.654400  1.2858386     0.31298608    
    5.654700  1.6569055     0.35352083    
    5.655000  1.4712158     0.33225175    
    5.655300  1.3687631     0.32056784    
    5.655600  1.3202905     0.31534784    
    5.655900  1.2624804     0.30962339    
    5.656200  1.4551637     0.33242631    
    5.656500  1.7081077     0.36008581    
    5.656800  1.6613278     0.35529673    
    5.657100  1.3773938     0.32387422    
    5.657400  1.4548527     0.33266842    
    5.657700  1.7592419     0.36473646    
    5.658000  1.6700203     0.35600624    
    5.658300  1.7125636     0.36123579    
    5.658600  1.8985559     0.38080100    
    5.658900  1.4017620     0.32889332    
    5.659200  1.4952985     0.33931826    
    5.659500  1.5161043     0.34117326    
    5.659800  1.5511679     0.34456124    
    5.660100  1.7040759     0.36027838    
    5.660400  1.4155999     0.32867880    
    5.660700  1.2527713     0.30955300    
    5.661000  1.4029769     0.32698309    
    5.661300  1.7028423     0.35928605    
    5.661600  1.4119866     0.32835212    
    5.661900  1.6156946     0.35188679    
    5.662200  1.6285912     0.35503658    
    5.662500  1.2301381     0.31071381    
    5.662800  1.0155192     0.28392221    
    5.663100  1.4340780     0.33510404    
    5.663400  1.3061020     0.31874560    
    5.663700  1.1290940     0.29591510    
    5.664000  1.3485232     0.32139184    
    5.664300  1.4907307     0.33666284    
    5.664600  1.1256447     0.29269136    
    5.664900  1.1440900     0.29370841    
    5.665200  1.5031328     0.33393573    
    5.665500  1.2877661     0.30938849    
    5.665800  1.6106063     0.34506868    
    5.666100  1.9766339     0.38206687    
    5.666400  1.5098360     0.33530726    
    5.666700  1.3480684     0.31711197    
    5.667000  1.7020223     0.35522428    
    5.667300  1.9035289     0.37601629    
    5.667600  1.8015696     0.36666365    
    5.667900  1.8997918     0.37664293    
    5.668200  1.3236506     0.31594419    
    5.668500  1.2653196     0.30906127    
    5.668800  1.6388413     0.35007312    
    5.669100  1.6136842     0.34755968    
    5.669400  1.5501062     0.34071726    
    5.669700  1.8680075     0.37323176    
    5.670000  1.7357034     0.36021624    
    5.670300  1.6960158     0.35641110    
    5.670600  1.9383139     0.38032995    
    5.670900  1.9513941     0.38307392    
    5.671200  1.6185133     0.35070596    
    5.671500  1.4191604     0.33013367    
    5.671800  1.2556985     0.31103430    
    5.672100  1.4220812     0.33007586    
    5.672400  1.3991476     0.32651793    
    5.672700  1.7809824     0.36678465    
    5.673000  2.2817950     0.41381441    
    5.673300  1.8935248     0.37741706    
    5.673600  1.2781129     0.31135254    
    5.673900  1.7601341     0.36450958    
    5.674200  1.8252551     0.37115533    
    5.674500  1.5575140     0.34419685    
    5.674800  1.5868117     0.34830417    
    5.675100  2.1405428     0.40442594    
    5.675400  2.3239901     0.42240813    
    5.675700  1.8183054     0.37494881    
    5.676000  1.8276498     0.37602913    
    5.676300  1.6873601     0.36179359    
    5.676600  1.7178057     0.36467727    
    5.676900  1.9622884     0.38793804    
    5.677200  1.8849611     0.37886191    
    5.677500  1.9556556     0.38492391    
    5.677800  1.7600499     0.36500864    
    5.678100  1.3316782     0.31772600    
    5.678400  1.3886140     0.32309418    
    5.678700  1.8251876     0.36780535    
    5.679000  1.6856081     0.35338075    
    5.679300  1.4146457     0.32439186    
    5.679600  1.6617901     0.35232612    
    5.679900  1.9009333     0.37712272    
    5.680200  2.0134241     0.38816293    
    5.680500  1.5603453     0.34283076    
    5.680800  1.3720131     0.32239779    
    5.681100  1.6254317     0.35073113    
    5.681400  1.6422341     0.35304122    
    5.681700  1.5472314     0.34366697    
    5.682000  1.6568934     0.35603882    
    5.682300  1.7542678     0.36559503    
    5.682600  1.6941042     0.35905769    
    5.682900  1.6173967     0.35060876    
    5.683200  1.6038397     0.34858552    
    5.683500  1.5134841     0.33722240    
    5.683800  1.7036358     0.35685400    
    5.684100  1.9453348     0.38010790    
    5.684400  1.6677994     0.35187616    
    5.684700  1.1425826     0.29167825    
    5.685000  1.5312529     0.33567422    
    5.685300  1.5604109     0.33853068    
    5.685600  1.5966510     0.34254735    
    5.685900  1.6702050     0.35088309    
    5.686200  1.7683138     0.36252314    
    5.686500  1.3558118     0.31936917    
    5.686800  1.3862813     0.32285744    
    5.687100  1.4823397     0.33372092    
    5.687400  1.5254512     0.33849452    
    5.687700  1.5304750     0.33989273    
    5.688000  1.5403267     0.34088340    
    5.688300  1.4885064     0.33584763    
    5.688600  1.6179485     0.34984535    
    5.688900  1.3505289     0.32080556    
    5.689200  1.3236453     0.31784633    
    5.689500  1.7010603     0.35945175    
    5.689800  1.6073754     0.34916644    
    5.690100  1.5525584     0.34259398    
    5.690400  1.6505296     0.35255903    
    5.690700  1.6173448     0.34841954    
    5.691000  1.3825344     0.32144144    
    5.691300  1.6308863     0.34770248    
    5.691600  1.5261043     0.33596686    
    5.691900  1.4068465     0.32306570    
    5.692200  1.4809930     0.33158648    
    5.692500  1.7228962     0.35761702    
    5.692800  1.7540230     0.36061876    
    5.693100  1.7216743     0.35718053    
    5.693400  1.5279843     0.33726012    
    5.693700  1.6212187     0.34667881    
    5.694000  1.5299255     0.33696634    
    5.694300  1.6278825     0.34741652    
    5.694600  1.8110753     0.36617846    
    5.694900  1.4793358     0.33125935    
    5.695200  1.6147098     0.34549527    
    5.695500  1.6968806     0.35310331    
    5.695800  1.8207403     0.36564229    
    5.696100  1.4531608     0.32822540    
    5.696400  1.6420974     0.34962645    
    5.696700  1.7292224     0.35955913    
    5.697000  1.8041598     0.36807015    
    5.697300  1.6845620     0.35671812    
    5.697600  1.5934838     0.34715255    
    5.697900  1.6055727     0.34785889    
    5.698200  1.2245518     0.30373172    
    5.698500  1.1560095     0.29456960    
    5.698800  1.4336605     0.32648940    
    5.699100  1.6047590     0.34473905    
    5.699400  1.8890275     0.37277266    
    5.699700  2.0123061     0.38344377    
    5.700000  1.4097267     0.32108522    
    5.700300  1.3861255     0.31774846    
    5.700600  1.5427377     0.33491622    
    5.700900  1.4939122     0.33015698    
    5.701200  1.6277053     0.34441832    
    5.701500  1.9009959     0.37091467    
    5.701800  1.6616503     0.34653986    
    5.702100  1.2265855     0.29752833    
    5.702400  1.7397383     0.35157833    
    5.702700  1.5522614     0.33135098    
    5.703000  1.5833720     0.33355117    
    5.703300  1.5345556     0.32812575    
    5.703600  1.2299862     0.29412914    
    5.703900  1.6196100     0.33642413    
    5.704200  1.7663964     0.35146872    
    5.704500  1.6955693     0.34567834    
    5.704800  1.9247451     0.36868559    
    5.705100  1.5360731     0.33052284    
    5.705400  1.7073505     0.34850148    
    5.705700  2.0802555     0.38516777    
    5.706000  2.2465146     0.40064571    
    5.706300  1.9983030     0.37915834    
    5.706600  1.5743800     0.33755484    
    5.706900  1.5401818     0.33346932    
    5.707200  1.4088777     0.31878310    
    5.707500  1.5618236     0.33487322    
    5.707800  1.7213969     0.35099476    
    5.708100  1.8173528     0.36121415    
    5.708400  1.5886125     0.33877453    
    5.708700  1.7381302     0.35365266    
    5.709000  1.9010934     0.36877025    
    5.709300  1.5769257     0.33659284    
    5.709600  1.7142419     0.35055837    
    5.709900  1.4434992     0.32259961    
    5.710200  1.0546932     0.27703740    
    5.710500  1.4121315     0.31931195    
    5.710800  1.9054916     0.36893506    
    5.711100  2.0120066     0.37854016    
    5.711400  1.8271388     0.36097461    
    5.711700  1.8380844     0.36188130    
    5.712000  1.7179233     0.35002597    
    5.712300  1.2597088     0.30065503    
    5.712600  1.1978559     0.29389120    
    5.712900  1.5818363     0.33670275    
    5.713200  1.7488005     0.35405183    
    5.713500  1.6485237     0.34485628    
    5.713800  1.7814153     0.35898543    
    5.714100  1.4727698     0.32772214    
    5.714400  1.1348947     0.28875201    
    5.714700  1.2343523     0.30074962    
    5.715000  1.2557859     0.30328420    
    5.715300  1.3537219     0.31530090    
    5.715600  1.3409516     0.31422511    
    5.715900  1.4680848     0.32793319    
    5.716200  1.6175425     0.34252936    
    5.716500  1.7433961     0.35489279    
    5.716800  1.7692708     0.35736320    
    5.717100  1.7565685     0.35681749    
    5.717400  1.8596301     0.36796742    
    5.717700  1.5080699     0.33250543    
    5.718000  1.4192270     0.32200996    
    5.718300  1.2783800     0.30529620    
    5.718600  1.6862723     0.34914681    
    5.718900  1.6476604     0.34572141    
    5.719200  1.3958765     0.31924571    
    5.719500  1.6328959     0.34467175    
    5.719800  1.6546836     0.34636894    
    5.720100  1.4719540     0.32721051    
    5.720400  1.5695616     0.33783711    
    5.720700  1.1489079     0.29078870    
    5.721000  1.4126608     0.32131805    
    5.721300  1.4773844     0.32786182    
    5.721600  1.5797228     0.33774996    
    5.721900  1.7405535     0.35307554    
    5.722200  1.4370996     0.32185602    
    5.722500  1.4121150     0.32029844    
    5.722800  1.6360572     0.34526639    
    5.723100  1.7300582     0.35535740    
    5.723400  1.7158616     0.35467023    
    5.723700  1.5845310     0.34155663    
    5.724000  1.8097754     0.36438194    
    5.724300  1.9168431     0.37462762    
    5.724600  1.5234463     0.33514482    
    5.724900  1.5897428     0.34206066    
    5.725200  1.5179187     0.33380315    
    5.725500  1.1727739     0.29382022    
    5.725800  1.3557857     0.31457332    
    5.726100  1.7403264     0.35438583    
    5.726400  1.5957176     0.33937288    
    5.726700  1.6291641     0.34328813    
    5.727000  1.5975965     0.34031940    
    5.727300  1.5170443     0.33193797    
    5.727600  1.4008740     0.31947139    
    5.727900  1.1972441     0.29617692    
    5.728200  1.2538846     0.30288649    
    5.728500  1.5197502     0.33253340    
    5.728800  1.6274632     0.34388442    
    5.729100  1.4888678     0.32926441    
    5.729400  1.2870679     0.30579753    
    5.729700  1.5617747     0.33551424    
    5.730000  1.5343046     0.33205401    
    5.730300  1.3061898     0.30723322    
    5.730600  1.4299307     0.32108182    
    5.730900  1.7119176     0.35009533    
    5.731200  1.6949073     0.34824198    
    5.731500  1.7141096     0.35055102    
    5.731800  1.4110869     0.31946782    
    5.732100  1.5441987     0.33435268    
    5.732400  2.0164565     0.38176678    
    5.732700  1.6860733     0.34981130    
    5.733000  1.7087413     0.35213759    
    5.733300  1.5089888     0.33032102    
    5.733600  1.7228098     0.35130080    
    5.733900  1.6874584     0.34684025    
    5.734200  1.2023137     0.29289029    
    5.734500  1.3620410     0.31046151    
    5.734800  1.6307927     0.33765590    
    5.735100  1.7890640     0.35269498    
    5.735400  1.6445928     0.33755063    
    5.735700  1.8707707     0.35991209    
    5.736000  1.7638303     0.35076501    
    5.736300  1.6971530     0.34575223    
    5.736600  1.5656711     0.33425621    
    5.736900  1.6891446     0.34831941    
    5.737200  1.8500363     0.36564162    
    5.737500  1.2738959     0.30572080    
    5.737800  1.4503448     0.32593843    
    5.738100  1.3625238     0.31565502    
    5.738400 0.99977259     0.27106205    
    5.738700  1.2891890     0.30592315    
    5.739000  1.7050493     0.34993589    
    5.739300  1.3987953     0.31740599    
    5.739600  1.5244815     0.33163701    
    5.739900  1.7482825     0.35573981    
    5.740200  2.0733180     0.38757820    
    5.740500  1.8262895     0.36434636    
    5.740800  1.2852074     0.30709306    
    5.741100  1.1141068     0.28704970    
    5.741400  1.5677877     0.33967634    
    5.741700  1.5785583     0.34138826    
    5.742000  1.5396292     0.33775003    
    5.742300  1.3576477     0.31771255    
    5.742600  1.5734970     0.34115342    
    5.742900  1.9451279     0.37861622    
    5.743200  1.9208095     0.37649165    
    5.743500  1.3614359     0.31812791    
    5.743800  1.3782201     0.32003997    
    5.744100  1.7366703     0.35752791    
    5.744400  1.8437495     0.36811496    
    5.744700  1.8614351     0.36977212    
    5.745000  1.6214564     0.34536013    
    5.745300  2.1305416     0.39463270    
    5.745600  1.9618427     0.37840342    
    5.745900  1.3425788     0.31429418    
    5.746200  1.4780982     0.32932811    
    5.746500  1.8269870     0.36597490    
    5.746800  1.9319112     0.37710054    
    5.747100  1.8131051     0.36672358    
    5.747400  1.4219592     0.32669979    
    5.747700  1.5115235     0.33739433    
    5.748000  1.2502853     0.30775121    
    5.748300  1.2917145     0.31296889    
    5.748600  1.7156313     0.35866674    
    5.748900  1.5776812     0.34269438    
    5.749200  1.2183831     0.30119904    
    5.749500  1.1902994     0.29690578    
    5.749800  1.3473292     0.31500169    
    5.750100  1.3855207     0.31917277    
    5.750400  1.4791142     0.32909373    
    5.750700  1.4808890     0.32911344    
    5.751000  1.7324652     0.35556295    
    5.751300  1.7166428     0.35453931    
    5.751600  1.7961207     0.36272186    
    5.751900  1.4698911     0.32936734    
    5.752200  1.4916068     0.33225896    
    5.752500  1.2822206     0.30941207    
    5.752800  1.4535486     0.32898307    
    5.753100  1.6427433     0.34920900    
    5.753400  1.4914831     0.33316270    
    5.753700  1.5414781     0.33846558    
    5.754000  2.0219301     0.38663515    
    5.754300  2.2740973     0.40942604    
    5.754600  1.9080857     0.37542580    
    5.754900  1.0565468     0.28040283    
    5.755200  1.1369581     0.28994787    
    5.755500  1.4080103     0.32121728    
    5.755800  1.7275864     0.35587625    
    5.756100  1.6104572     0.34457439    
    5.756400  1.6010934     0.34412228    
    5.756700  1.8567584     0.36982732    
    5.757000  1.4205090     0.32439537    
    5.757300  1.3404402     0.31608096    
    5.757600  1.3149473     0.31391067    
    5.757900  1.7586890     0.36339728    
    5.758200  2.1909981     0.40475794    
    5.758500  1.7772379     0.36490226    
    5.758800  1.3639951     0.31972496    
    5.759100  1.3355312     0.31584179    
    5.759400  1.3903404     0.32199403    
    5.759700  1.6654686     0.35214535    
    5.760000  1.7335829     0.36023830    
    5.760300  1.4932305     0.33578098    
    5.760600  1.1519822     0.29662562    
    5.760900  1.0560180     0.28461828    
    5.761200  1.5558732     0.34326475    
    5.761500  1.8566033     0.37352242    
    5.761800  1.5879531     0.34600519    
    5.762100  1.6615878     0.35444417    
    5.762400  1.9003592     0.37919388    
    5.762700  2.0247122     0.39102545    
    5.763000  1.7559233     0.36437205    
    5.763300  1.5538556     0.34321077    
    5.763600  1.8177230     0.37081600    
    5.763900  1.5030725     0.33806754    
    5.764200  1.6012649     0.34919725    
    5.764500  1.7512437     0.36486989    
    5.764800  1.3859579     0.32574227    
    5.765100  1.1061706     0.29168955    
    5.765400  1.5455367     0.34291073    
    5.765700  1.9821389     0.38702405    
    5.766000  1.9937686     0.38816068    
    5.766300  1.6664166     0.35557620    
    5.766600  1.8407254     0.37313998    
    5.766900  1.8776264     0.37627019    
    5.767200  1.4546451     0.33170910    
    5.767500  1.5130633     0.33759788    
    5.767800  1.4007891     0.32474877    
    5.768100  1.2000606     0.30015982    
    5.768400  1.7082413     0.35565200    
    5.768700  1.5330502     0.33737304    
    5.769000  1.3404312     0.31639066    
    5.769300  1.3589247     0.31956627    
    5.769600  1.3097108     0.31441953    
    5.769900  1.4935662     0.33511826    
    5.770200  1.8739492     0.37392839    
    5.770500  2.0084719     0.38704512    
    5.770800  1.6404567     0.35096645    
    5.771100  1.7926395     0.36615306    
    5.771400  1.9991160     0.38591419    
    5.771700  1.7169914     0.35767023    
    5.772000  1.5875828     0.34403210    
    5.772300  1.8149466     0.36744625    
    5.772600  1.7671393     0.36301104    
    5.772900  1.9729978     0.38268007    
    5.773200  2.1339508     0.39706151    
    5.773500  1.9683657     0.38031256    
    5.773800  1.5920561     0.34169654    
    5.774100  1.5717050     0.33952915    
    5.774400  1.8341967     0.36637930    
    5.774700  1.6006528     0.34291447    
    5.775000  1.5296567     0.33581710    
    5.775300  1.5279784     0.33638749    
    5.775600  1.2851928     0.30904250    
    5.775900  1.1532720     0.29313646    
    5.776200  1.8868581     0.37270644    
    5.776500  1.9828928     0.38228612    
    5.776800  1.6634549     0.35031911    
    5.777100  1.4979532     0.33285569    
    5.777400  1.6799474     0.35091708    
    5.777700  1.8320320     0.36454264    
    5.778000  1.5924390     0.33908478    
    5.778300  1.4904904     0.32744269    
    5.778600  1.5710913     0.33628909    
    5.778900  1.6127155     0.34019007    
    5.779200  1.4547620     0.32402391    
    5.779500  1.5621170     0.33616094    
    5.779800  1.6333356     0.34460441    
    5.780100  1.8084415     0.36281741    
    5.780400  1.7924822     0.36177372    
    5.780700  1.6181872     0.34410876    
    5.781000  1.6345226     0.34634347    
    5.781300  1.6881570     0.35240279    
    5.781600  1.5425334     0.33806849    
    5.781900  1.5278615     0.33669916    
    5.782200  1.6056182     0.34520379    
    5.782500  1.5714220     0.34005869    
    5.782800  1.3741163     0.31693078    
    5.783100  1.5880853     0.33810764    
    5.783400  1.7185727     0.35016188    
    5.783700  1.6655920     0.34391701    
    5.784000  1.4267790     0.31858396    
    5.784300  1.8384674     0.36084720    
    5.784600  1.9067933     0.36783567    
    5.784900  1.3318303     0.30882853    
    5.785200  1.1183003     0.28406879    
    5.785500  1.5678608     0.33697639    
    5.785800  1.8553081     0.36793605    
    5.786100  1.4387157     0.32678688    
    5.786400  1.1763381     0.29729335    
    5.786700  1.3379245     0.31681060    
    5.787000  1.2823875     0.30982578    
    5.787300  1.4688474     0.33004818    
    5.787600  1.6717855     0.35116195    
    5.787900  1.3467097     0.31523280    
    5.788200  1.4265721     0.32373036    
    5.788500  1.8439013     0.36656974    
    5.788800  1.4548132     0.32641101    
    5.789100  1.2672301     0.30504913    
    5.789400  1.6008294     0.34159603    
    5.789700  1.5621730     0.33766492    
    5.790000  1.3195198     0.31116959    
    5.790300  1.5246471     0.33446713    
    5.790600  1.4111410     0.32230827    
    5.790900  1.3374073     0.31395699    
    5.791200  1.4375149     0.32501773    
    5.791500  1.6947358     0.35208059    
    5.791800  1.2801445     0.30701091    
    5.792100  1.2861323     0.30781342    
    5.792400  1.4920519     0.33082334    
    5.792700  1.5203042     0.33449733    
    5.793000  1.9215897     0.37628399    
    5.793300  1.7380197     0.35787072    
    5.793600  1.9062837     0.37350078    
    5.793900  1.9275520     0.37562647    
    5.794200  1.7449305     0.35841566    
    5.794500  1.8319580     0.36776188    
    5.794800  2.0821371     0.39232877    
    5.795100  1.8919777     0.37413116    
    5.795400  1.5540053     0.33959846    
    5.795700  1.3219136     0.31458637    
    5.796000  1.1493907     0.29479506    
    5.796300  1.3169172     0.31547827    
    5.796600  1.4866358     0.33541356    
    5.796900  1.3658372     0.32252952    
    5.797200  1.4239207     0.32986682    
    5.797500  1.4726587     0.33536346    
    5.797800  1.4994539     0.33783913    
    5.798100  1.5731274     0.34633799    
    5.798400  1.7731161     0.36806731    
    5.798700  1.9403435     0.38588881    
    5.799000  1.6076383     0.35203543    
    5.799300  1.2882710     0.31592843    
    5.799600  1.4932057     0.33960259    
    5.799900  1.6240125     0.35302936    
    5.800200  1.3826559     0.32595260    
    5.800500  1.4830821     0.33651887    
    5.800800  1.3422209     0.32007251    
    5.801100  1.3418178     0.32015378    
    5.801400  1.4699319     0.33479836    
    5.801700  1.6705541     0.35640550    
    5.802000  1.1834014     0.30101839    
    5.802300  1.0112211     0.27931479    
    5.802600  1.0948909     0.29117848    
    5.802900  1.4290979     0.33228463    
    5.803200  1.3840894     0.32807175    
    5.803500  1.2584493     0.31426902    
    5.803800  1.6420677     0.35859245    
    5.804100  1.8414234     0.37971711    
    5.804400  1.5449278     0.34928792    
    5.804700  1.6564787     0.36151680    
    5.805000  1.6785080     0.36329296    
    5.805300  1.6995121     0.36417074    
    5.805600  1.3239154     0.32113706    
    5.805900  1.7755280     0.36911529    
    5.806200  1.9485651     0.38558904    
    5.806500  1.7473670     0.36541016    
    5.806800  1.5396795     0.34373544    
    5.807100  1.3653117     0.32405448    
    5.807400  1.4188203     0.33020197    
    5.807700  1.4563325     0.33392667    
    5.808000  1.6610048     0.35559177    
    5.808300  1.4651129     0.33441833    
    5.808600  1.3815283     0.32454810    
    5.808900  1.4710264     0.33414412    
    5.809200  1.1361168     0.29441314    
    5.809500  1.3111041     0.31464615    
    5.809800  1.7113887     0.35749971    
    5.810100  1.5373129     0.33855366    
    5.810400  1.6608645     0.35080975    
    5.810700  1.3573673     0.31712371    
    5.811000  1.2463187     0.30364571    
    5.811300  1.4055179     0.32169591    
    5.811600  1.4357381     0.32526476    
    5.811900  1.6209288     0.34567320    
    5.812200  1.7144951     0.35594783    
    5.812500  1.5019174     0.33381291    
    5.812800  1.6592316     0.35023660    
    5.813100  1.7435199     0.35859834    
    5.813400  1.4050735     0.32275940    
    5.813700  1.2510178     0.30523771    
    5.814000  1.5031908     0.33383245    
    5.814300  1.3179916     0.31226060    
    5.814600  1.3812746     0.31895635    
    5.814900  1.5451451     0.33666472    
    5.815200  1.2518124     0.30344951    
    5.815500  1.4428392     0.32455486    
    5.815800  1.4745807     0.32681426    
    5.816100  1.5135850     0.33018832    
    5.816400  1.7806458     0.35692743    
    5.816700  1.8349393     0.36275563    
    5.817000  1.2730600     0.30355262    
    5.817300  1.2711529     0.30279363    
    5.817600  1.6716948     0.34511628    
    5.817900  1.5688728     0.33436571    
    5.818200  1.3294967     0.30852130    
    5.818500  1.2774501     0.30321361    
    5.818800  1.3084063     0.30672159    
    5.819100  1.5013071     0.32772973    
    5.819400  1.6852460     0.34598379    
    5.819700  1.6206165     0.33871837    
    5.820000  1.4875344     0.32479655    
    5.820300  1.2589851     0.30021167    
    5.820600  1.3628147     0.31209378    
    5.820900  1.5274105     0.32973879    
    5.821200  1.2720480     0.30068387    
    5.821500  1.4603517     0.32130884    
    5.821800  1.4634882     0.32097549    
    5.822100  1.4607927     0.32035291    
    5.822400  1.5796017     0.33207212    
    5.822700  1.4656024     0.32039328    
    5.823000  1.5834221     0.33279471    
    5.823300  1.4695267     0.32142263    
    5.823600  1.2762400     0.29925403    
    5.823900  1.2186740     0.29208076    
    5.824200  1.4698785     0.31986157    
    5.824500  1.3394077     0.30634983    
    5.824800  1.3367607     0.30622916    
    5.825100  1.2593440     0.29727537    
    5.825400  1.4420303     0.31732872    
    5.825700  1.6467244     0.33812630    
    5.826000  1.8891837     0.36149451    
    5.826300  2.0721694     0.37882436    
    5.826600  1.6310056     0.33698548    
    5.826900  1.2879887     0.29985666    
    5.827200  1.2510155     0.29567333    
    5.827500  1.4187381     0.31440361    
    5.827800  1.5640641     0.32985149    
    5.828100  1.6111152     0.33510978    
    5.828400  1.6429623     0.33896962    
    5.828700  1.6466425     0.34005361    
    5.829000  1.5826109     0.33413023    
    5.829300  1.5641657     0.33328018    
    5.829600  1.3814179     0.31431048    
    5.829900  1.3789764     0.31456865    
    5.830200  1.5600788     0.33388459    
    5.830500  1.1710236     0.29050731    
    5.830800  1.6999010     0.34828250    
    5.831100  1.8755495     0.36600538    
    5.831400  1.9713609     0.37560660    
    5.831700  2.0435976     0.38277549    
    5.832000  1.8779244     0.36767050    
    5.832300  1.5254031     0.33192670    
    5.832600  1.3491261     0.31267563    
    5.832900  1.6056795     0.34025241    
    5.833200  1.7636783     0.35614802    
    5.833500  1.3753502     0.31438567    
    5.833800  1.4318045     0.31983060    
    5.834100  1.2094526     0.29433265    
    5.834400  1.0862843     0.28019404    
    5.834700  1.0346543     0.27503696    
    5.835000  1.5460395     0.33520290    
    5.835300  1.8847470     0.37032792    
    5.835600  1.3186523     0.31183926    
    5.835900 0.98255529     0.27086090    
    5.836200  1.2843958     0.30919986    
    5.836500  1.4117508     0.32421419    
    5.836800  1.6897138     0.35428275    
    5.837100  1.5873264     0.34342394    
    5.837400  1.5448858     0.33848600    
    5.837700  1.4628974     0.32930261    
    5.838000  1.6092350     0.34412438    
    5.838300  1.6144947     0.34446513    
    5.838600  1.4957987     0.33188394    
    5.838900  1.5808434     0.34128036    
    5.839200  1.3154940     0.31215331    
    5.839500  1.3507735     0.31655329    
    5.839800  1.4283393     0.32604480    
    5.840100  1.5029064     0.33432456    
    5.840400  1.3934660     0.32225304    
    5.840700  1.5951663     0.34468468    
    5.841000  1.5587048     0.34093093    
    5.841300  1.2816470     0.30975461    
    5.841600  1.2750016     0.30877409    
    5.841900  1.5626462     0.34123555    
    5.842200  1.7189561     0.35826021    
    5.842500  1.4145628     0.32590873    
    5.842800  1.1093895     0.28998018    
    5.843100  1.1978312     0.30133889    
    5.843400  1.2398747     0.30618024    
    5.843700  1.1784607     0.29791207    
    5.844000  1.2441925     0.30576437    
    5.844300 0.99458317     0.27447907    
    5.844600  1.0500558     0.28215532    
    5.844900  1.5027857     0.33554998    
    5.845200  1.9831626     0.38356402    
    5.845500  1.8665829     0.37121325    
    5.845800  1.7085503     0.35498717    
    5.846100  1.8949057     0.37373849    
    5.846400  1.9053747     0.37564758    
    5.846700  1.7787218     0.36496732    
    5.847000  1.6170376     0.35000324    
    5.847300  1.4218867     0.32967452    
    5.847600  1.2954922     0.31502247    
    5.847900  1.6814750     0.35731384    
    5.848200  1.9804857     0.38698196    
    5.848500  1.6323135     0.35172395    
    5.848800  1.3974257     0.32569779    
    5.849100  1.3353534     0.31809186    
    5.849400  1.4875681     0.33498373    
    5.849700  1.4459344     0.32957389    
    5.850000  1.3757482     0.32111274    
    5.850300  1.9001351     0.37524842    
    5.850600  1.6922252     0.35424829    
    5.850900  1.5918831     0.34426766    
    5.851200  1.9155834     0.37748986    
    5.851500  1.7213461     0.35883715    
    5.851800  1.7184710     0.35895142    
    5.852100  1.7090781     0.35852339    
    5.852400  1.5740850     0.34487036    
    5.852700  2.0174532     0.38871348    
    5.853000  1.8349429     0.37027881    
    5.853300  1.6290522     0.34894345    
    5.853600  1.4027343     0.32491408    
    5.853900  1.3300736     0.31675605    
    5.854200  1.3538562     0.31951637    
    5.854500  1.4489632     0.33023049    
    5.854800  1.7186275     0.35817603    
    5.855100  1.3441682     0.31709026    
    5.855400  1.1644831     0.29479600    
    5.855700  1.2297704     0.30225379    
    5.856000  1.4652151     0.32851045    
    5.856300  1.4796651     0.32929833    
    5.856600  1.4647822     0.32680582    
    5.856900  1.7218541     0.35272198    
    5.857200  1.5457294     0.33469101    
    5.857500  1.5212313     0.33272375    
    5.857800  1.4367306     0.32455391    
    5.858100  1.6068717     0.34385509    
    5.858400  1.3559065     0.31741211    
    5.858700  1.4325884     0.32640945    
    5.859000  1.5892926     0.34381248    
    5.859300  1.6889121     0.35434226    
    5.859600  1.5658530     0.34154103    
    5.859900  1.2578771     0.30647663    
    5.860200  1.2194839     0.30161676    
    5.860500  1.2308092     0.30226419    
    5.860800  1.5489695     0.33680480    
    5.861100  1.7098473     0.35246819    
    5.861400  1.5722819     0.33756230    
    5.861700  1.7513461     0.35590810    
    5.862000  1.3459719     0.31312276    
    5.862300  1.1140144     0.28584517    
    5.862600  1.5996672     0.34060448    
    5.862900  1.4107760     0.31989262    
    5.863200  1.4158162     0.31993743    
    5.863500  1.5680600     0.33514292    
    5.863800  1.3937060     0.31554502    
    5.864100  1.4242871     0.31885179    
    5.864400  1.6420284     0.34193619    
    5.864700  1.7864345     0.35650812    
    5.865000  1.5408525     0.33149488    
    5.865300  1.1518592     0.28714566    
    5.865600 0.94318081     0.26102364    
    5.865900  1.0303096     0.27305425    
    5.866200  1.1532291     0.28961511    
    5.866500  1.3169376     0.30965583    
    5.866800  1.5828187     0.33859622    
    5.867100  1.6348340     0.34317731    
    5.867400  1.7919973     0.35843353    
    5.867700  1.8454219     0.36363232    
    5.868000  1.5929525     0.33824674    
    5.868300  1.6769371     0.34670351    
    5.868600  1.5573665     0.33389524    
    5.868900  1.5425465     0.33156671    
    5.869200  1.4787847     0.32420009    
    5.869500  1.9821794     0.37449336    
    5.869800  1.5798841     0.33477142    
    5.870100  1.0583538     0.27518908    
    5.870400  1.1302558     0.28319623    
    5.870700  1.2247540     0.29387071    
    5.871000  1.2856998     0.30062253    
    5.871300  1.4763687     0.32209027    
    5.871600  1.7058370     0.34410911    
    5.871900  1.8037174     0.35334605    
    5.872200  1.4734921     0.32009824    
    5.872500  1.4871355     0.32193946    
    5.872800  1.6788488     0.34186130    
    5.873100  1.6009706     0.33365888    
    5.873400  1.3969825     0.31173781    
    5.873700  1.4541966     0.31742511    
    5.874000  1.4842053     0.32019627    
    5.874300  1.7035820     0.34235042    
    5.874600  1.3338373     0.30409051    
    5.874900  1.3115771     0.30142212    
    5.875200  1.6034056     0.33247218    
    5.875500  1.8567425     0.35659997    
    5.875800  1.7368124     0.34453419    
    5.876100  1.4670724     0.31750602    
    5.876400  1.3623993     0.30599120    
    5.876700  1.4190831     0.31191256    
    5.877000  1.4152179     0.31087027    
    5.877300  1.2122363     0.28791944    
    5.877600  1.5591051     0.32583130    
    5.877900  1.5396411     0.32445403    
    5.878200  1.4191851     0.31229497    
    5.878500  1.5858612     0.33012285    
    5.878800  1.8160196     0.35268805    
    5.879100  1.6253414     0.33384568    
    5.879400  1.3559995     0.30496396    
    5.879700  1.2576753     0.29342377    
    5.880000  1.4218117     0.31133529    
    5.880300  1.4690735     0.31591074    
    5.880600  1.4880489     0.31753175    
    5.880900  1.4612848     0.31534985    
    5.881200  1.7225188     0.34193884    
    5.881500  1.5059866     0.32031439    
    5.881800  1.6933494     0.33908715    
    5.882100  1.6166632     0.33133703    
    5.882400  1.4641577     0.31535882    
    5.882700  1.6865447     0.33749950    
    5.883000  1.7939816     0.34737028    
    5.883300  1.7205238     0.34006347    
    5.883600  1.7275091     0.34047397    
    5.883900  1.5445022     0.32241696    
    5.884200  1.4716956     0.31467816    
    5.884500  1.8861181     0.35510798    
    5.884800  1.6787526     0.33507362    
    5.885100  1.4372090     0.31107688    
    5.885400  1.5886041     0.32763820    
    5.885700  1.5969658     0.32924473    
    5.886000  1.4077583     0.30998361    
    5.886300  1.4749520     0.31815776    
    5.886600  1.7675919     0.34843972    
    5.886900  1.4756766     0.32000255    
    5.887200  1.6592661     0.34011549    
    5.887500  1.7308370     0.34833792    
    5.887800  1.6568338     0.34171736    
    5.888100  1.1983020     0.29218327    
    5.888400  1.0999925     0.28003147    
    5.888700  1.3939749     0.31376912    
    5.889000  1.4389205     0.31837468    
    5.889300  1.1761972     0.28888297    
    5.889600  1.4940964     0.32495088    
    5.889900  1.4213803     0.31832792    
    5.890200  1.6668636     0.34517283    
    5.890500  1.6707667     0.34655300    
    5.890800  1.5925421     0.33890018    
    5.891100  1.8057435     0.36117117    
    5.891400  1.5198748     0.33199751    
    5.891700  1.7316716     0.35383500    
    5.892000  1.8058778     0.36123255    
    5.892300  1.7235773     0.35256279    
    5.892600  1.4919152     0.32830816    
    5.892900  1.4010764     0.31856417    
    5.893200  1.4218290     0.32169689    
    5.893500  1.2355645     0.30094572    
    5.893800  1.0896212     0.28418130    
    5.894100  1.5013490     0.33285562    
    5.894400  1.4168838     0.32427741    
    5.894700  1.4704957     0.33068255    
    5.895000  1.6976645     0.35492265    
    5.895300  1.9579182     0.38046471    
    5.895600  1.8437788     0.36970871    
    5.895900  1.3954709     0.32322245    
    5.896200  1.1927123     0.29985300    
    5.896500  1.1280036     0.29167849    
    5.896800  1.2432978     0.30536917    
    5.897100  1.3427093     0.31648837    
    5.897400  1.0429825     0.27976460    
    5.897700  1.2637500     0.30687381    
    5.898000  1.4476998     0.32829171    
    5.898300  1.5519717     0.33992206    
    5.898600  1.6921355     0.35491440    
    5.898900  1.4263311     0.32644068    
    5.899200  1.5366860     0.33754327    
    5.899500  1.7556229     0.35919906    
    5.899800  1.7513645     0.35730029    
    5.900100  1.4719636     0.32788525    
    5.900400  1.4108521     0.32058877    
    5.900700  1.2261941     0.29978717    
    5.901000  1.5305263     0.33428130    
    5.901300  1.7971529     0.36127445    
    5.901600  1.7746836     0.35925113    
    5.901900  1.8320542     0.36521504    
    5.902200  1.8565091     0.36810149    
    5.902500  1.7712319     0.35975862    
    5.902800  1.4592559     0.32722222    
    5.903100  1.3965041     0.31970671    
    5.903400  1.6058311     0.34107490    
    5.903700  1.5414421     0.33281140    
    5.904000  1.4484508     0.32133395    
    5.904300  1.8648422     0.36318146    
    5.904600  1.5697921     0.33410151    
    5.904900  1.2654151     0.30114173    
    5.905200  1.8865971     0.36652535    
    5.905500  2.0466261     0.38108068    
    5.905800  2.0109254     0.37695327    
    5.906100  1.6155675     0.33782744    
    5.906400  1.2023040     0.29248930    
    5.906700  1.0137492     0.26955430    
    5.907000  1.0320489     0.27170293    
    5.907300  1.6270356     0.33838387    
    5.907600  1.7137808     0.34618574    
    5.907900  1.4349494     0.31767419    
    5.908200  1.2454801     0.29682846    
    5.908500  1.7347388     0.34959784    
    5.908800  1.9564170     0.37137611    
    5.909100  1.6083160     0.33816374    
    5.909400  1.5063742     0.32797644    
    5.909700  1.6651496     0.34501423    
    5.910000  1.4185957     0.31930766    
    5.910300  1.1446322     0.28705354    
    5.910600  1.2138764     0.29454160    
    5.910900  1.2687275     0.30008738    
    5.911200  1.1520926     0.28490751    
    5.911500  1.2182455     0.29206826    
    5.911800  1.5898509     0.33179366    
    5.912100  1.2560736     0.29502128    
    5.912400  1.1055206     0.27658584    
    5.912700  1.2588385     0.29382509    
    5.913000  1.3471206     0.30276003    
    5.913300  1.4377416     0.31204503    
    5.913600  1.4655751     0.31571585    
    5.913900  1.7707302     0.34755559    
    5.914200  1.6013415     0.33220811    
    5.914500  1.7953157     0.35259341    
    5.914800  1.5635966     0.33018793    
    5.915100  1.3370465     0.30596565    
    5.915400  1.3069001     0.30284610    
    5.915700  1.5644645     0.33087263    
    5.916000  1.5101623     0.32573830    
    5.916300  1.7795535     0.35322177    
    5.916600  1.8907915     0.36288694    
    5.916900  1.6308613     0.33658856    
    5.917200  1.4039627     0.31180206    
    5.917500  1.6667360     0.33919511    
    5.917800  1.6720851     0.34012030    
    5.918100  1.1794355     0.28717503    
    5.918400  1.4488551     0.31723062    
    5.918700  1.5222047     0.32460536    
    5.919000  1.3022675     0.30036103    
    5.919300  1.2231751     0.29189948    
    5.919600  1.4688381     0.32004307    
    5.919900  1.4624518     0.31965558    
    5.920200  1.1602623     0.28542666    
    5.920500  1.5133332     0.32445838    
    5.920800  1.3642982     0.30796132    
    5.921100 0.88535802     0.24906243    
    5.921400  1.1514783     0.28297393    
    5.921700  1.4172832     0.31304023    
    5.922000  1.4895656     0.32074295    
    5.922300  1.5892426     0.33136890    
    5.922600  1.7365993     0.34581612    
    5.922900  2.0219779     0.37178769    
    5.923200  1.5697951     0.32824821    
    5.923500  1.5516879     0.32667352    
    5.923800  1.9574750     0.36653516    
    5.924100  2.0013774     0.37081020    
    5.924400  1.4846874     0.32034661    
    5.924700  1.2148303     0.29071374    
    5.925000  1.1312066     0.28112873    
    5.925300  1.2897733     0.30012363    
    5.925600  1.4057084     0.31310318    
    5.925900  1.6775146     0.34167688    
    5.926200  1.5548622     0.32947945    
    5.926500  1.6899082     0.34288480    
    5.926800  1.7669264     0.34991364    
    5.927100  1.8553252     0.35856570    
    5.927400  1.5626325     0.32966195    
    5.927700  1.3545547     0.30806031    
    5.928000  1.6582352     0.34104135    
    5.928300  1.5103115     0.32636029    
    5.928600  1.2118909     0.29315315    
    5.928900  1.1585089     0.28609208    
    5.929200  1.3701055     0.31031535    
    5.929500  1.7169706     0.34624056    
    5.929800  1.5910532     0.33402345    
    5.930100  1.5432344     0.32997599    
    5.930400  1.5374817     0.33061754    
    5.930700  1.9013659     0.36807894    
    5.931000  1.6221564     0.34140167    
    5.931300  1.6022815     0.34028374    
    5.931600  1.2847268     0.30608686    
    5.931900  1.2157972     0.29820873    
    5.932200  1.4854805     0.32912833    
    5.932500  1.4612125     0.32669047    
    5.932800  1.3654645     0.31580844    
    5.933100  1.2958916     0.30743550    
    5.933400  1.5895399     0.33872135    
    5.933700  1.4287976     0.32008099    
    5.934000  1.3277884     0.30785406    
    5.934300  1.4703742     0.32268745    
    5.934600  1.5999326     0.33660026    
    5.934900  1.6123033     0.33808557    
    5.935200  1.6557977     0.34232492    
    5.935500  1.5279790     0.32850077    
    5.935800  1.4891939     0.32368026    
    5.936100  1.5041071     0.32459801    
    5.936400  1.6079125     0.33510454    
    5.936700  1.5363625     0.32819605    
    5.937000  1.5309122     0.32771637    
    5.937300  1.4607509     0.32053302    
    5.937600  1.4141392     0.31583585    
    5.937900  1.1991395     0.29160776    
    5.938200  1.0630663     0.27473144    
    5.938500  1.3624300     0.31042393    
    5.938800  1.3905558     0.31415269    
    5.939100  1.5547125     0.33236512    
    5.939400  1.4798256     0.32505508    
    5.939700  1.2479034     0.29967822    
    5.940000  1.3290398     0.30957529    
    5.940300  1.4601915     0.32450114    
    5.940600  1.1512175     0.28883527    
    5.940900  1.1809118     0.29172575    
    5.941200  1.4055792     0.31651110    
    5.941500  1.0116300     0.26899132    
    5.941800  1.3500970     0.30799252    
    5.942100  1.2913310     0.30072875    
    5.942400  1.2993633     0.30101726    
    5.942700  1.5622480     0.32934588    
    5.943000  1.3198377     0.30278867    
    5.943300  1.3961968     0.30963895    
    5.943600  1.3933956     0.30904345    
    5.943900  1.2370290     0.29189602    
    5.944200  1.3824224     0.30857461    
    5.944500  1.3115980     0.30083988    
    5.944800  1.4458524     0.31571251    
    5.945100  1.8213214     0.35321542    
    5.945400  1.9063777     0.36154379    
    5.945700  1.5512828     0.32756470    
    5.946000  1.4269934     0.31533778    
    5.946300  1.5001415     0.32378081    
    5.946600  1.5157122     0.32493984    
    5.946900  1.6613914     0.33903360    
    5.947200  1.7583303     0.34688352    
    5.947500  1.7130223     0.34138194    
    5.947800  1.7189843     0.34156662    
    5.948100  1.4800754     0.31767618    
    5.948400  1.5189120     0.32243597    
    5.948700  1.7697292     0.34774655    
    5.949000  1.9133216     0.36168485    
    5.949300  1.6035979     0.33230156    
    5.949600  1.4648834     0.31883936    
    5.949900  1.6088136     0.33418855    
    5.950200  1.7888559     0.35222653    
    5.950500  1.5259139     0.32632705    
    5.950800  1.5986983     0.33447980    
    5.951100  1.8837650     0.36313678    
    5.951400  1.9297357     0.36896590    
    5.951700  1.4909515     0.32555754    
    5.952000  1.3581992     0.31116690    
    5.952300  1.5730245     0.33354145    
    5.952600  1.4954625     0.32571996    
    5.952900  1.3136378     0.30587386    
    5.953200  1.1158197     0.28311019    
    5.953500  1.1362621     0.28652108    
    5.953800  1.1177710     0.28432386    
    5.954100  1.1713065     0.28979932    
    5.954400  1.5301660     0.32889151    
    5.954700  1.9225842     0.36701270    
    5.955000  1.8442712     0.36029243    
    5.955300  1.7822641     0.35519945    
    5.955600  1.6164285     0.33882781    
    5.955900  1.4631992     0.32159000    
    5.956200  1.5664455     0.33168022    
    5.956500  1.7200854     0.34723660    
    5.956800  1.7171595     0.34785905    
    5.957100  1.7339376     0.35057343    
    5.957400  1.4201760     0.31889803    
    5.957700  1.3151775     0.30762496    
    5.958000  1.3870209     0.31585347    
    5.958300  1.6251260     0.34079134    
    5.958600  1.6420893     0.34311393    
    5.958900  1.4455346     0.32260441    
    5.959200  1.7447271     0.35440409    
    5.959500  1.6322387     0.34338556    
    5.959800  1.4062762     0.31961878    
    5.960100  1.7201170     0.35295659    
    5.960400  2.0527872     0.38479661    
    5.960700  1.9817555     0.37798567    
    5.961000  1.8138506     0.36222712    
    5.961300  1.4157074     0.32131326    
    5.961600  1.5544033     0.33668443    
    5.961900  1.0994484     0.28486563    
    5.962200  1.0735312     0.28195836    
    5.962500  1.1505220     0.29210222    
    5.962800  1.2930170     0.30949605    
    5.963100  1.2487240     0.30432729    
    5.963400  1.3529126     0.31641290    
    5.963700  1.4926431     0.33200936    
    5.964000  1.9097878     0.37498774    
    5.964300  1.7748469     0.36190728    
    5.964600  1.1989762     0.29842163    
    5.964900  1.1820660     0.29514392    
    5.965200  1.5859871     0.33855517    
    5.965500  1.5577962     0.33326076    
    5.965800  1.2028531     0.29227523    
    5.966100  1.1421509     0.28426593    
    5.966400  1.3303663     0.30631542    
    5.966700  1.6351245     0.33952329    
    5.967000  1.6461775     0.34100270    
    5.967300  1.6179733     0.33799094    
    5.967600  1.7408896     0.35010945    
    5.967900  1.3497100     0.30944930    
    5.968200  1.4759558     0.32406270    
    5.968500  1.8377946     0.36185931    
    5.968800  1.6066149     0.33952773    
    5.969100  1.5581795     0.33524321    
    5.969400  1.6967751     0.34930093    
    5.969700  1.4931326     0.32743762    
    5.970000  1.4756110     0.32502764    
    5.970300  1.3877204     0.31521585    
    5.970600  1.3815479     0.31465582    
    5.970900  1.6167998     0.33996456    
    5.971200  1.7924948     0.35689111    
    5.971500  2.1475898     0.38869823    
    5.971800  1.7113834     0.34639421    
    5.972100  1.2452988     0.29576293    
    5.972400  1.4979481     0.32300658    
    5.972700  1.3328355     0.30458087    
    5.973000  1.4700907     0.31888974    
    5.973300  1.7453359     0.34565658    
    5.973600  1.3181628     0.29998251    
    5.973900  1.3774914     0.30544449    
    5.974200  1.5247155     0.32093467    
    5.974500  1.6142915     0.33127294    
    5.974800  1.5279664     0.32435879    
    5.975100  1.4842874     0.32093601    
    5.975400  1.4806545     0.32169497    
    5.975700  1.6889584     0.34414758    
    5.976000  1.9299726     0.36873946    
    5.976300  2.0012115     0.37685072    
    5.976600  1.6093261     0.33953160    
    5.976900  1.6803748     0.34695432    
    5.977200  1.4971451     0.32669708    
    5.977500  1.3047841     0.30339529    
    5.977800  1.4511295     0.31769276    
    5.978100  1.4410751     0.31527536    
    5.978400  1.1435516     0.28082620    
    5.978700  1.6479547     0.33432718    
    5.979000  1.6062934     0.32878944    
    5.979300  1.5562538     0.32355558    
    5.979600  1.4193699     0.31068657    
    5.979900  2.0352933     0.37306011    
    5.980200  1.8659732     0.35975292    
    5.980500  1.4538201     0.31981248    
    5.980800  1.7766311     0.35390352    
    5.981100  1.5506302     0.33125250    
    5.981400  1.1533933     0.28723851    
    5.981700  1.1951630     0.29301933    
    5.982000  1.6384945     0.34282303    
    5.982300  1.9267746     0.37204015    
    5.982600  1.9819413     0.37770754    
    5.982900  1.6566158     0.34551146    
    5.983200  1.3602503     0.31342328    
    5.983500  1.4884967     0.32671861    
    5.983800  1.6331501     0.34151719    
    5.984100  1.6451486     0.34240584    
    5.984400  1.8334785     0.36071246    
    5.984700  1.7736295     0.35388319    
    5.985000  1.5801373     0.33327522    
    5.985300  1.5255973     0.32720480    
    5.985600  1.7529944     0.35084444    
    5.985900  1.7105727     0.34736790    
    5.986200  1.8070042     0.35711291    
    5.986500  1.8389033     0.36036690    
    5.986800  1.4572191     0.32231485    
    5.987100  1.4575432     0.32332654    
    5.987400  1.7081518     0.35052987    
    5.987700  1.8178646     0.36180155    
    5.988000  1.7663504     0.35708874    
    5.988300  1.5706827     0.33705023    
    5.988600  1.5672472     0.33604294    
    5.988900  1.8578556     0.36522442    
    5.989200  1.9154822     0.37036963    
    5.989500  1.5575018     0.33502312    
    5.989800  1.3660533     0.31472777    
    5.990100  1.2467806     0.30187763    
    5.990400  1.1416271     0.28935728    
    5.990700  1.2686292     0.30440990    
    5.991000  1.4202208     0.32090932    
    5.991300  1.2589181     0.30216501    
    5.991600  1.3052994     0.30714710    
    5.991900  1.4994922     0.32868709    
    5.992200  1.6703805     0.34649532    
    5.992500  1.6972499     0.34851175    
    5.992800  1.9079193     0.36773818    
    5.993100  1.7979257     0.35617134    
    5.993400  1.2347341     0.29573833    
    5.993700  1.3095985     0.30404084    
    5.994000  1.3081851     0.30438645    
    5.994300  1.6843092     0.34536027    
    5.994600  1.7947058     0.35769025    
    5.994900  1.4401647     0.32205622    
    5.995200  1.5711324     0.33643069    
    5.995500  1.7203110     0.35200429    
    5.995800  1.7309663     0.35317003    
    5.996100  1.6780154     0.34738639    
    5.996400  1.7163976     0.35082410    
    5.996700  1.6529271     0.34348019    
    5.997000  1.3429593     0.30897113    
    5.997300  1.5426793     0.32927135    
    5.997600  1.7459677     0.34871738    
    5.997900  1.7078123     0.34492130    
    5.998200  1.5253851     0.32682783    
    5.998500  1.4807440     0.32380286    
    5.998800  1.3417139     0.30922140    
    5.999100  1.2055316     0.29419317    
    5.999400  1.2129840     0.29451383    
    5.999700  1.6777290     0.34434084    
    6.000000  1.9730703     0.37163582    
    6.000300  1.5531888     0.32897155    
    6.000600  1.4734123     0.31952998    
    6.000900  1.5018678     0.32226300    
    6.001200  1.6070335     0.33270455    
    6.001500  1.8225729     0.35321162    
    6.001800  1.6474648     0.33637477    
    6.002100  1.4290962     0.31382339    
    6.002400  1.6136869     0.33312857    
    6.002700  1.2830385     0.29769718    
    6.003000  1.2902689     0.29846453    
    6.003300  1.4111522     0.31195282    
    6.003600  1.4470414     0.31633071    
    6.003900  1.4851846     0.32029326    
    6.004200  1.4924770     0.32124625    
    6.004500  1.5405395     0.32635643    
    6.004800  1.2746719     0.29766839    
    6.005100  1.3650489     0.30815009    
    6.005400  1.1569475     0.28478110    
    6.005700  1.2338298     0.29461315    
    6.006000  1.4687115     0.32095286    
    6.006300  1.6649804     0.34081505    
    6.006600  1.4568112     0.31847355    
    6.006900  1.3193523     0.30278008    
    6.007200  1.5650270     0.32873326    
    6.007500  1.3162140     0.30172777    
    6.007800  1.1954761     0.28767215    
    6.008100  1.5062526     0.32186248    
    6.008400  1.6202844     0.33422593    
    6.008700  1.4288664     0.31608849    
    6.009000  1.4855211     0.32368760    
    6.009300  1.5139892     0.32839578    
    6.009600  1.4555069     0.32334564    
    6.009900  1.5186773     0.33061101    
    6.010200  1.5942002     0.33838535    
    6.010500  1.3242828     0.30905428    
    6.010800  1.4974704     0.32806788    
    6.011100  1.7673830     0.35584566    
    6.011400  1.5147457     0.33099472    
    6.011700  1.4390292     0.32319326    
    6.012000  1.4017153     0.31880555    
    6.012300  1.6050872     0.33971019    
    6.012600  1.5496799     0.33313466    
    6.012900  1.5866638     0.33734361    
    6.013200  1.4920939     0.32781149    
    6.013500  1.5217436     0.33180670    
    6.013800  1.9901354     0.38022102    
    6.014100  1.6657164     0.34941434    
    6.014400  1.5084312     0.33291480    
    6.014700  1.8522608     0.36826220    
    6.015000  2.0220999     0.38358119    
    6.015300  1.5759123     0.33937948    
    6.015600  1.2908498     0.30815038    
    6.015900  1.1854502     0.29619396    
    6.016200  1.2216083     0.30090825    
    6.016500  1.5183961     0.33477601    
    6.016800  1.8013333     0.36402621    
    6.017100  1.4769337     0.33068987    
    6.017400  1.4572219     0.32891943    
    6.017700  1.8483867     0.36967685    
    6.018000  1.5445455     0.33863481    
    6.018300  1.2106309     0.30063146    
    6.018600  1.2099629     0.29991314    
    6.018900  1.3012983     0.31005754    
    6.019200  1.4047424     0.32144241    
    6.019500  1.4203684     0.32255616    
    6.019800  1.2526734     0.30260123    
    6.020100  1.3338356     0.31129557    
    6.020400  1.5106427     0.32997832    
    6.020700  1.7000107     0.34936845    
    6.021000  1.6353696     0.34288858    
    6.021300  1.5662288     0.33673188    
    6.021600  1.2988644     0.30827231    
    6.021900  1.5793206     0.33923829    
    6.022200  1.6833447     0.34947520    
    6.022500  1.4599832     0.32516311    
    6.022800  1.5982706     0.33907407    
    6.023100  1.7732408     0.35646248    
    6.023400  1.6798654     0.34721707    
    6.023700  1.6310006     0.34329499    
    6.024000  1.5825574     0.33853029    
    6.024300  1.5897778     0.33933260    
    6.024600  1.6376393     0.34381296    
    6.024900  1.2789568     0.30442410    
    6.025200  1.5372717     0.33342977    
    6.025500  1.4456642     0.32365221    
    6.025800  1.2488268     0.30125198    
    6.026100  1.3562922     0.31268075    
    6.026400  1.2384311     0.29816114    
    6.026700  1.0666344     0.27617168    
    6.027000  1.2238032     0.29487291    
    6.027300  1.3104819     0.30500640    
    6.027600  1.3201679     0.30700210    
    6.027900  1.1279771     0.28519328    
    6.028200  1.0435192     0.27543757    
    6.028500  1.5725837     0.33782548    
    6.028800  1.8763352     0.36976027    
    6.029100  1.6125881     0.34439152    
    6.029400  1.4078306     0.32244139    
    6.029700  1.3116011     0.31195977    
    6.030000  1.2494996     0.30431422    
    6.030300  1.2800845     0.30691883    
    6.030600  1.6112482     0.34163638    
    6.030900  1.7474011     0.35411576    
    6.031200  1.6728871     0.34513552    
    6.031500  1.3977060     0.31462961    
    6.031800  1.3748560     0.31128763    
    6.032100  1.1640202     0.28684632    
    6.032400  1.3041897     0.30206923    
    6.032700  1.6747280     0.34074252    
    6.033000  1.5599998     0.32928193    
    6.033300  1.2645023     0.29715847    
    6.033600  1.5467319     0.32734709    
    6.033900  1.4672013     0.31734505    
    6.034200  1.3424914     0.30301544    
    6.034500  1.7750423     0.34672166    
    6.034800  1.5489094     0.32513220    
    6.035100  1.5871438     0.33015657    
    6.035400  1.8222735     0.35517089    
    6.035700  1.7563100     0.34960349    
    6.036000  1.4096824     0.31416124    
    6.036300  1.4376693     0.31665469    
    6.036600  1.4286387     0.31565852    
    6.036900  1.2755215     0.29906149    
    6.037200  1.4970640     0.32334565    
    6.037500  1.3977064     0.31252061    
    6.037800  1.5843024     0.33110827    
    6.038100  1.8513539     0.35570156    
    6.038400  1.8278470     0.35207506    
    6.038700  1.6039522     0.32973851    
    6.039000  1.3885628     0.30685868    
    6.039300  1.5565305     0.32512047    
    6.039600  1.3289528     0.30104219    
    6.039900  1.1427727     0.27974016    
    6.040200  1.5774201     0.32760597    
    6.040500  1.8544994     0.35498758    
    6.040800  1.6359251     0.33408556    
    6.041100  1.3111889     0.29966742    
    6.041400  1.2435351     0.29229424    
    6.041700  1.5509597     0.32625802    
    6.042000  1.6180081     0.33383850    
    6.042300  1.0798602     0.27500794    
    6.042600  1.3156830     0.30351554    
    6.042900  1.7673690     0.35175149    
    6.043200  1.8244379     0.35740261    
    6.043500  1.5244109     0.32734845    
    6.043800  1.6659535     0.34162622    
    6.044100  1.6079653     0.33511389    
    6.044400  1.6296465     0.33665217    
    6.044700  1.4904852     0.32087827    
    6.045000  1.4300787     0.31329903    
    6.045300  1.5037607     0.31959588    
    6.045600  1.6082048     0.32877516    
    6.045900  1.6923108     0.33656320    
    6.046200  1.6657833     0.33360051    
    6.046500  1.3819380     0.30408994    
    6.046800  1.2481348     0.28897623    
    6.047100  1.4286004     0.30868413    
    6.047400  1.4056257     0.30661054    
    6.047700  1.4140042     0.30847505    
    6.048000  1.4836464     0.31717398    
    6.048300  1.4073633     0.30982062    
    6.048600  1.3803084     0.30681447    
    6.048900  1.2999846     0.29787610    
    6.049200  1.4484763     0.31338969    
    6.049500  1.6336750     0.33302266    
    6.049800  1.5901535     0.32898035    
    6.050100  1.6246996     0.33274795    
    6.050400  1.5494845     0.32517025    
    6.050700  1.3354241     0.30194953    
    6.051000  1.3208545     0.30012974    
    6.051300  1.2330639     0.28983420    
    6.051600  1.3069196     0.29821023    
    6.051900  1.4968689     0.31874547    
    6.052200  1.7467913     0.34385033    
    6.052500  1.6222801     0.33170848    
    6.052800  1.4248632     0.31193839    
    6.053100  1.1757246     0.28436568    
    6.053400  1.4716655     0.31766162    
    6.053700  1.5796916     0.32976334    
    6.054000  1.3982021     0.31164931    
    6.054300  1.3447763     0.30723797    
    6.054600  1.7404639     0.34934736    
    6.054900  1.6193230     0.33737841    
    6.055200  1.5745806     0.33249741    
    6.055500  1.5524914     0.32895653    
    6.055800  1.7536223     0.34810821    
    6.056100  1.8949762     0.36094798    
    6.056400  1.8755710     0.35935498    
    6.056700  1.9780646     0.36914364    
    6.057000  2.0320819     0.37383016    
    6.057300  1.3398572     0.30476051    
    6.057600  1.4094417     0.31187170    
    6.057900  1.4023501     0.31081094    
    6.058200  1.6491501     0.33681358    
    6.058500  1.6810027     0.34042223    
    6.058800  1.6862192     0.34113236    
    6.059100  1.2509057     0.29415721    
    6.059400  1.1395674     0.28014644    
    6.059700  1.4732837     0.31681528    
    6.060000  1.7527824     0.34476166    
    6.060300  1.7098276     0.34156920    
    6.060600  1.3074893     0.30080870    
    6.060900  1.3143221     0.30265329    
    6.061200  1.5334825     0.32711735    
    6.061500  1.6205641     0.33687157    
    6.061800  1.6552083     0.34084120    
    6.062100  1.4698676     0.32221446    
    6.062400  1.4723399     0.32358456    
    6.062700  1.5492755     0.33235174    
    6.063000  1.4515234     0.32223811    
    6.063300  1.5409803     0.33180737    
    6.063600  1.3477482     0.30996479    
    6.063900  1.1728486     0.28867440    
    6.064200  1.2069003     0.29178594    
    6.064500  1.4153976     0.31584200    
    6.064800  1.7328305     0.34901863    
    6.065100  1.8458126     0.36065057    
    6.065400  1.5751869     0.33410599    
    6.065700  1.5523823     0.33202402    
    6.066000  1.2507249     0.29863325    
    6.066300  1.3810807     0.31281218    
    6.066600  1.3785139     0.31183405    
    6.066900  1.2112456     0.29266414    
    6.067200  1.3921928     0.31294127    
    6.067500  1.6894795     0.34358295    
    6.067800  1.5384562     0.32768568    
    6.068100  1.1905118     0.28891790    
    6.068400  1.2500228     0.29612577    
    6.068700  1.3811394     0.31137047    
    6.069000  1.4859301     0.32338274    
    6.069300  1.4426902     0.32001846    
    6.069600  1.1787217     0.29082920    
    6.069900  1.2509943     0.29996257    
    6.070200  1.1599164     0.28976352    
    6.070500  1.0857618     0.28125954    
    6.070800  1.3771946     0.31642723    
    6.071100  1.5674358     0.33837445    
    6.071400  1.3922430     0.31990595    
    6.071700  1.1664174     0.29317345    
    6.072000  1.2863449     0.30673861    
    6.072300  1.4137727     0.31975503    
    6.072600  1.4921666     0.32700774    
    6.072900  1.1949528     0.29272339    
    6.073200  1.3429103     0.30966808    
    6.073500  1.4277921     0.31888466    
    6.073800  1.4212736     0.31808630    
    6.074100  1.5671903     0.33404749    
    6.074400  1.5215882     0.32887056    
    6.074700  1.3890366     0.31398986    
    6.075000  1.6197835     0.33858618    
    6.075300  1.4678870     0.32229483    
    6.075600  1.1555357     0.28648489    
    6.075900  1.5633593     0.33180046    
    6.076200  2.1503617     0.38666550    
    6.076500  1.8427535     0.35861116    
    6.076800  1.4417268     0.31880449    
    6.077100  1.4340305     0.31898042    
    6.077400  1.8118708     0.35893204    
    6.077700  1.8541761     0.36304075    
    6.078000  1.5184454     0.32824168    
    6.078300  1.8418025     0.36011351    
    6.078600  1.6204925     0.33794526    
    6.078900  1.5792389     0.33453371    
    6.079200  1.7049119     0.34761296    
    6.079500  1.2339944     0.29706508    
    6.079800  1.1933212     0.29134186    
    6.080100  1.5866205     0.33288934    
    6.080400  1.4743817     0.32001531    
    6.080700  1.4245983     0.31462362    
    6.081000  1.5795185     0.33072257    
    6.081300  1.7228242     0.34520835    
    6.081600  1.7894385     0.35182379    
    6.081900  1.3344691     0.30399618    
    6.082200  1.3080374     0.30064235    
    6.082500  1.4711590     0.31851114    
    6.082800  1.7718881     0.34927973    
    6.083100  1.8727795     0.36008364    
    6.083400  1.9847925     0.37195088    
    6.083700  1.6043738     0.33589564    
    6.084000  1.3524733     0.30905573    
    6.084300  1.2942321     0.30290672    
    6.084600  1.5395014     0.33008465    
    6.084900  1.4538635     0.32058104    
    6.085200  1.1287755     0.28346817    
    6.085500  1.1631940     0.28743221    
    6.085800  1.7037759     0.34505519    
    6.086100  1.6756361     0.34088898    
    6.086400  1.3752697     0.30774239    
    6.086700  1.3431030     0.30375802    
    6.087000  1.3739413     0.30705670    
    6.087300  1.4560573     0.31639226    
    6.087600  1.6810704     0.33911082    
    6.087900  1.6636831     0.33648381    
    6.088200  1.6917318     0.33886134    
    6.088500  1.6749792     0.33697322    
    6.088800  1.7903009     0.34915892    
    6.089100  1.5039491     0.32135713    
    6.089400  1.5217827     0.32409580    
    6.089700  1.3641169     0.30784603    
    6.090000  1.3459554     0.30606756    
    6.090300  1.6112480     0.33394970    
    6.090600  1.6235206     0.33460399    
    6.090900  1.6082444     0.33263221    
    6.091200  1.2585020     0.29475872    
    6.091500  1.1635046     0.28271469    
    6.091800  1.3472199     0.30303223    
    6.092100  1.3280071     0.30102217    
    6.092400  1.3154052     0.29977270    
    6.092700  1.5545040     0.32532465    
    6.093000  1.6306385     0.33355308    
    6.093300  1.2020793     0.28748238    
    6.093600  1.2871929     0.29716423    
    6.093900  1.6071641     0.33169938    
    6.094200  1.6780759     0.33879265    
    6.094500  1.5194298     0.32247432    
    6.094800  1.7421999     0.34389813    
    6.095100  1.3669550     0.30446958    
    6.095400  1.5636505     0.32383268    
    6.095700  1.9394616     0.35956756    
    6.096000  1.6946561     0.33679912    
    6.096300  1.5785487     0.32590177    
    6.096600  1.4069119     0.30849109    
    6.096900  1.8465354     0.35214809    
    6.097200  1.8713412     0.35371498    
    6.097500  1.5361977     0.31979407    
    6.097800  1.3711814     0.30178237    
    6.098100  1.2685114     0.28972437    
    6.098400  1.6302582     0.32652464    
    6.098700  1.5047075     0.31353222    
    6.099000  1.5260330     0.31540714    
    6.099300  1.2034458     0.28061284    
    6.099600  1.4390976     0.30581059    
    6.099900  1.0106154     0.25742917    
    6.100200  1.0541201     0.26271557    
    6.100500  1.5879822     0.32098435    
    6.100800  1.4623495     0.30860002    
    6.101100  1.7371710     0.33655925    
    6.101400  2.0197277     0.36346233    
    6.101700  1.6592720     0.33012170    
    6.102000  1.3029440     0.29345493    
    6.102300  1.1282469     0.27356255    
    6.102600  1.4285981     0.30688756    
    6.102900  1.5214845     0.31658479    
    6.103200  1.5561685     0.32066403    
    6.103500  1.4682354     0.31155212    
    6.103800  1.1449604     0.27578320    
    6.104100  1.4324158     0.30728414    
    6.104400  1.5485404     0.31887923    
    6.104700  1.4651922     0.31023627    
    6.105000  1.6972641     0.33367601    
    6.105300  1.5509131     0.31906033    
    6.105600  1.2459182     0.28626484    
    6.105900  1.4188322     0.30518756    
    6.106200  1.3963786     0.30395849    
    6.106500  1.3876224     0.30440705    
    6.106800  1.4517364     0.31222503    
    6.107100  1.4885358     0.31718728    
    6.107400  1.5215893     0.32179149    
    6.107700  1.5144396     0.32283587    
    6.108000  1.7427917     0.34747877    
    6.108300  1.6460736     0.33845069    
    6.108600  1.3619798     0.30877685    
    6.108900  1.2796345     0.29980776    
    6.109200  1.2600341     0.29829338    
    6.109500  1.3653075     0.31099785    
    6.109800  1.3552953     0.31052576    
    6.110100  1.2804783     0.30185560    
    6.110400  1.6688528     0.34266272    
    6.110700  1.5975919     0.33393443    
    6.111000  1.0989237     0.27647548    
    6.111300  1.0260311     0.26576869    
    6.111600  1.1742701     0.28280710    
    6.111900  1.3125306     0.29867490    
    6.112200  1.7096461     0.34018830    
    6.112500  1.1018645     0.27533959    
    6.112800  1.1659189     0.28380377    
    6.113100  1.5671056     0.32921570    
    6.113400  1.3498590     0.30792130    
    6.113700  1.5603832     0.33221802    
    6.114000  1.6442906     0.34266069    
    6.114300  1.3298285     0.30993783    
    6.114600  1.2393142     0.30001423    
    6.114900  1.7607580     0.35633558    
    6.115200  1.8510154     0.36517916    
    6.115500  1.4794587     0.32701297    
    6.115800  1.3128173     0.30854017    
    6.116100  1.8189431     0.36226918    
    6.116400  1.8544644     0.36628645    
    6.116700  1.7373599     0.35591523    
    6.117000  1.4503381     0.32638878    
    6.117300  1.1823750     0.29554906    
    6.117600  1.2795227     0.30708117    
    6.117900  1.7056561     0.35298036    
    6.118200  1.4790686     0.32929192    
    6.118500  1.0329685     0.27681433    
    6.118800  1.3607133     0.31703625    
    6.119100  1.5802053     0.34136438    
    6.119400  1.2496386     0.30457538    
    6.119700  1.1977553     0.29824101    
    6.120000  1.2987631     0.30962892    
    6.120300  1.2295229     0.30160177    
    6.120600  1.4906831     0.33124466    
    6.120900  1.5382591     0.33617923    
    6.121200  1.5066286     0.33289687    
    6.121500  1.4562406     0.32692412    
    6.121800  1.1217663     0.28702878    
    6.122100  1.1100734     0.28498164    
    6.122400  1.3771704     0.31658816    
    6.122700  1.5329986     0.33386677    
    6.123000  1.4302294     0.32288104    
    6.123300  1.5061333     0.33107549    
    6.123600  1.3298770     0.31161880    
    6.123900  1.4777803     0.32696450    
    6.124200  1.4058359     0.31842795    
    6.124500  1.3384839     0.31034055    
    6.124800  1.3908384     0.31608880    
    6.125100  1.3884280     0.31566211    
    6.125400  1.3373516     0.31010375    
    6.125700  1.1722297     0.29073276    
    6.126000  1.4784816     0.32568393    
    6.126300  1.4815299     0.32657468    
    6.126600  1.3897343     0.31649261    
    6.126900  1.4758026     0.32591541    
    6.127200  1.5344649     0.33225439    
    6.127500  1.5598354     0.33463881    
    6.127800  1.6812185     0.34634057    
    6.128100  1.6014558     0.33723450    
    6.128400  1.4101687     0.31599467    
    6.128700  1.2835274     0.30077390    
    6.129000  1.4404672     0.31761811    
    6.129300  1.4624355     0.31961382    
    6.129600  1.1384608     0.28233441    
    6.129900 0.94573170     0.25754003    
    6.130200  1.2729157     0.29673597    
    6.130500  1.3848092     0.30845017    
    6.130800  1.4412669     0.31439637    
    6.131100  1.9087063     0.36109655    
    6.131400  1.6329709     0.33476914    
    6.131700  1.5361019     0.32473408    
    6.132000  1.5394681     0.32393084    
    6.132300  1.7731417     0.34527536    
    6.132600  1.8622972     0.35200609    
    6.132900  1.6413871     0.33006505    
    6.133200  1.1985561     0.28332315    
    6.133500  1.1107591     0.27369297    
    6.133800  1.1064264     0.27391771    
    6.134100  1.3145644     0.29799704    
    6.134400  1.4690033     0.31447165    
    6.134700  1.4640245     0.31381772    
    6.135000  1.6272593     0.33041546    
    6.135300  1.3799579     0.30512777    
    6.135600  1.3521856     0.30202575    
    6.135900  1.7983657     0.34666405    
    6.136200  1.4522129     0.31168869    
    6.136500  1.3472764     0.30018922    
    6.136800  1.5163358     0.31748480    
    6.137100  1.5304920     0.31823116    
    6.137400  1.5520900     0.32027904    
    6.137700  1.5109332     0.31616456    
    6.138000  1.3442052     0.29855178    
    6.138300  1.3817182     0.30292127    
    6.138600  1.8631391     0.35136564    
    6.138900  1.8589683     0.35184274    
    6.139200  1.4282887     0.31060026    
    6.139500  1.6310366     0.33221308    
    6.139800  1.5962965     0.32905141    
    6.140100  1.5099128     0.31975804    
    6.140400  1.4817192     0.31563555    
    6.140700  1.3698851     0.30270441    
    6.141000  1.6317868     0.32889686    
    6.141300  1.6847661     0.33373491    
    6.141600  1.7235411     0.33750454    
    6.141900  1.6366758     0.32909276    
    6.142200  1.8535631     0.34981337    
    6.142500  1.5368364     0.31992028    
    6.142800  1.2152115     0.28590021    
    6.143100  1.3954760     0.30705165    
    6.143400  1.3945793     0.30780168    
    6.143700  1.6696105     0.33584416    
    6.144000  1.3972819     0.30763771    
    6.144300  1.6682124     0.33468723    
    6.144600  1.7315763     0.33969374    
    6.144900  1.6443926     0.33064722    
    6.145200  1.6934583     0.33591147    
    6.145500  1.6510450     0.33180625    
    6.145800  1.6276005     0.32911453    
    6.146100  1.5525785     0.32135688    
    6.146400  1.8231139     0.34741626    
    6.146700  1.5127043     0.31791412    
    6.147000  1.3738535     0.30404229    
    6.147300  1.5778037     0.32565429    
    6.147600  1.8542097     0.35242205    
    6.147900  1.4110414     0.30768252    
    6.148200  1.3266183     0.29862540    
    6.148500  1.4574787     0.31317768    
    6.148800  1.5292190     0.32218453    
    6.149100  1.3056038     0.29923414    
    6.149400  1.5046728     0.32100827    
    6.149700  1.6178275     0.33256404    
    6.150000  1.5111589     0.32092623    
    6.150300  1.5333038     0.32279648    
    6.150600  1.4480039     0.31426149    
    6.150900  1.5304343     0.32381780    
    6.151200  1.4932825     0.32149364    
    6.151500  1.3937001     0.31199476    
    6.151800  1.2248310     0.29362374    
    6.152100  1.2639813     0.29809339    
    6.152400  1.2426381     0.29599121    
    6.152700  1.2686344     0.29887797    
    6.153000  1.6590088     0.34005408    
    6.153300  1.4037753     0.31271043    
    6.153600  1.3038882     0.30104221    
    6.153900  1.5360757     0.32587616    
    6.154200  1.7732427     0.35031871    
    6.154500  2.0806776     0.37901469    
    6.154800  1.7254894     0.34619947    
    6.155100  1.4209114     0.31422152    
    6.155400  1.1717493     0.28591138    
    6.155700  1.1418730     0.28230737    
    6.156000  1.3789568     0.31024263    
    6.156300  1.3977236     0.31272432    
    6.156600  1.6782132     0.34172920    
    6.156900  1.5644428     0.32982294    
    6.157200  1.5075547     0.32312773    
    6.157500  1.3870412     0.31007028    
    6.157800  1.1563228     0.28471666    
    6.158100  1.2312253     0.29406830    
    6.158400  1.2076653     0.29173491    
    6.158700  1.4105782     0.31459353    
    6.159000  1.6311432     0.33788969    
    6.159300  1.2712052     0.29911451    
    6.159600  1.7125853     0.34603321    
    6.159900  1.6257425     0.33693885    
    6.160200  1.1506482     0.28443412    
    6.160500  1.3279853     0.30493951    
    6.160800  1.5725687     0.33120827    
    6.161100  1.6518512     0.34014187    
    6.161400  1.5349168     0.32841089    
    6.161700  1.6081231     0.33616836    
    6.162000  1.5638303     0.33196545    
    6.162300  1.2008019     0.29200032    
    6.162600  1.0791529     0.27715546    
    6.162900  1.1697649     0.28798168    
    6.163200  1.1503944     0.28557963    
    6.163500  1.1801339     0.28842780    
    6.163800  1.4158984     0.31441420    
    6.164100  1.4235963     0.31474930    
    6.164400 0.95127867     0.25865148    
    6.164700  1.0369681     0.26915566    
    6.165000  1.2453745     0.29398385    
    6.165300  1.9104437     0.36240163    
    6.165600  1.6971939     0.34191496    
    6.165900  1.5525944     0.32782278    
    6.166200  1.4392566     0.31682902    
    6.166500  1.3556937     0.30902820    
    6.166800  1.6833134     0.34451459    
    6.167100  1.4118666     0.31663825    
    6.167400  1.4161092     0.31675446    
    6.167700  1.6276028     0.33881511    
    6.168000  1.5297363     0.32846533    
    6.168300  1.6235504     0.33817631    
    6.168600  1.8350259     0.35935990    
    6.168900  1.4334073     0.31864856    
    6.169200  1.3398903     0.30817763    
    6.169500  1.6959850     0.34574192    
    6.169800  1.6537353     0.34130560    
    6.170100  1.3631269     0.31045148    
    6.170400  1.5223363     0.32719144    
    6.170700  1.5722841     0.33213745    
    6.171000  1.5639905     0.33095662    
    6.171300  1.2709851     0.29859768    
    6.171600  1.1846045     0.28789904    
    6.171900  1.2093632     0.29027527    
    6.172200  1.4728797     0.31865843    
    6.172500  1.6743035     0.33937396    
    6.172800  1.5376016     0.32563555    
    6.173100  1.4673680     0.31885461    
    6.173400  1.3407323     0.30562767    
    6.173700  1.7090877     0.34530568    
    6.174000  1.9191278     0.36697525    
    6.174300  1.5177142     0.32868601    
    6.174600  1.4058494     0.31760375    
    6.174900  1.3911520     0.31717738    
    6.175200  1.5786292     0.33819648    
    6.175500  1.5433820     0.33474551    
    6.175800  1.4209346     0.32125939    
    6.176100  1.2133640     0.29684946    
    6.176400  1.2734229     0.30306553    
    6.176700  1.4806588     0.32491745    
    6.177000  1.6454596     0.34127605    
    6.177300  1.5995981     0.33647631    
    6.177600  1.6756498     0.34412293    
    6.177900  1.5195206     0.32776500    
    6.178200  1.2900765     0.30181901    
    6.178500  1.2130798     0.29264106    
    6.178800  1.7378905     0.34862618    
    6.179100  1.4589073     0.32011616    
    6.179400  1.3678945     0.31018136    
    6.179700  1.7290195     0.34784670    
    6.180000  1.6859888     0.34296657    
    6.180300  1.7413236     0.34809392    
    6.180600  1.4706868     0.32001189    
    6.180900  1.4914690     0.32225310    
    6.181200  1.5573738     0.32901449    
    6.181500  1.5346870     0.32656590    
    6.181800  1.6151102     0.33535487    
    6.182100  2.0519008     0.37806708    
    6.182400  2.0989148     0.38299198    
    6.182700  1.8402434     0.35913526    
    6.183000  1.8076173     0.35612543    
    6.183300  1.5740388     0.33297414    
    6.183600  1.7812684     0.35402662    
    6.183900  1.6157270     0.33767122    
    6.184200  1.4842986     0.32419522    
    6.184500  1.5206323     0.32753483    
    6.184800  1.4638399     0.32083702    
    6.185100  1.4580728     0.31917281    
    6.185400  1.5422901     0.32704641    
    6.185700  2.0178096     0.37222533    
    6.186000  1.9657655     0.36794324    
    6.186300  1.5806133     0.33117564    
    6.186600  1.3615134     0.30857935    
    6.186900  1.3770194     0.31052772    
    6.187200  1.6009572     0.33381411    
    6.187500  1.4568094     0.31746520    
    6.187800  1.5651039     0.32786772    
    6.188100  1.6304908     0.33429040    
    6.188400  1.7121792     0.34321542    
    6.188700  1.8327514     0.35522635    
    6.189000  1.6190070     0.33439935    
    6.189300  1.4726500     0.31885185    
    6.189600  1.3430565     0.30493444    
    6.189900  1.2148309     0.29080370    
    6.190200  1.3526324     0.30745825    
    6.190500  1.2423767     0.29571821    
    6.190800  1.4512991     0.31912397    
    6.191100  1.6701053     0.34108061    
    6.191400  1.6477632     0.33746590    
    6.191700  1.4997616     0.32110794    
    6.192000  1.0795828     0.27327901    
    6.192300  1.4536041     0.31613477    
    6.192600  1.5435869     0.32586772    
    6.192900  1.3923057     0.31008897    
    6.193200  1.5904205     0.33025243    
    6.193500  1.5719233     0.32814171    
    6.193800  1.6958536     0.34048732    
    6.194100  1.5665794     0.32830012    
    6.194400  1.5650447     0.32822417    
    6.194700  1.2074196     0.28911986    
    6.195000  1.3759842     0.30673273    
    6.195300  1.5924805     0.32768957    
    6.195600  1.3916762     0.30651875    
    6.195900  1.1791642     0.28309769    
    6.196200  1.6184010     0.33107890    
    6.196500  1.6369267     0.33312116    
    6.196800  1.2240240     0.28827777    
    6.197100  1.3290128     0.29935987    
    6.197400  1.4776846     0.31507403    
    6.197700  1.8846410     0.35524717    
    6.198000  1.4627006     0.31394428    
    6.198300  1.4139263     0.30893009    
    6.198600  1.4616246     0.31462706    
    6.198900  1.5078246     0.32012797    
    6.199200  1.3016329     0.29869539    
    6.199500  1.0883310     0.27450788    
    6.199800  1.3796483     0.30843529    
    6.200100  1.4015187     0.31019379    
    6.200400  1.2985403     0.29794037    
    6.200700  1.8199650     0.35029873    
    6.201000  1.4345590     0.31115662    
    6.201300  1.3822411     0.30438270    
    6.201600  1.5295492     0.31847802    
    6.201900  1.9255178     0.35546292    
    6.202200  2.0489558     0.36604572    
    6.202500  1.7216532     0.33659586    
    6.202800  1.3691551     0.30235623    
    6.203100  1.3359679     0.29949163    
    6.203400  1.3647573     0.30358732    
    6.203700  1.6887951     0.33807987    
    6.204000  1.5675990     0.32677538    
    6.204300  1.3469011     0.30419415    
    6.204600  1.5223665     0.32339630    
    6.204900  1.2435950     0.29260564    
    6.205200  1.0925530     0.27433688    
    6.205500  1.5864255     0.32847116    
    6.205800  1.4765679     0.31641504    
    6.206100  1.3534713     0.30292355    
    6.206400  1.2260423     0.28809556    
    6.206700  1.1089355     0.27370493    
    6.207000  1.5604605     0.32219855    
    6.207300  1.4049448     0.30586361    
    6.207600  1.4838031     0.31466955    
    6.207900  1.4838437     0.31586817    
    6.208200  1.3896304     0.30751945    
    6.208500  1.1491276     0.28221143    
    6.208800  1.3932927     0.31130831    
    6.209100  1.5272966     0.32617362    
    6.209400  1.4423637     0.31726521    
    6.209700  1.3627138     0.30878750    
    6.210000  1.0631589     0.27394089    
    6.210300  1.1625911     0.28611209    
    6.210600  1.5811302     0.33221047    
    6.210900  1.5305675     0.32629212    
    6.211200  1.6016060     0.33251117    
    6.211500  1.8421095     0.35565834    
    6.211800  2.0876037     0.37815734    
    6.212100  2.1294492     0.38214105    
    6.212400  1.7519716     0.34723268    
    6.212700  1.6364056     0.33560386    
    6.213000  1.6091979     0.33363734    
    6.213300  1.6716531     0.34113834    
    6.213600  1.7452604     0.34975171    
    6.213900  1.5843410     0.33354493    
    6.214200  1.3995392     0.31400152    
    6.214500  1.4138640     0.31531534    
    6.214800  1.4248543     0.31637168    
    6.215100  1.6928100     0.34399636    
    6.215400  1.9793076     0.37123025    
    6.215700  1.7537306     0.34973952    
    6.216000  1.4538208     0.31929601    
    6.216300  1.5281123     0.32749787    
    6.216600  1.4714013     0.32195886    
    6.216900  1.2799115     0.30173785    
    6.217200  1.4880005     0.32567162    
    6.217500  1.4996787     0.32767364    
    6.217800  1.0645311     0.27689955    
    6.218100  1.1913275     0.29187370    
    6.218400  1.4601862     0.32189564    
    6.218700  1.4715450     0.32276077    
    6.219000  1.3950936     0.31377515    
    6.219300  1.2864955     0.30153700    
    6.219600  1.5593665     0.33010147    
    6.219900  1.3402377     0.30553644    
    6.220200  1.4194805     0.31281609    
    6.220500  1.6192143     0.33360820    
    6.220800  1.5330514     0.32527064    
    6.221100  1.5628636     0.32969904    
    6.221400  1.3455268     0.30679446    
    6.221700  1.3345616     0.30508044    
    6.222000  1.6929096     0.34129872    
    6.222300  1.5765021     0.32806967    
    6.222600  1.7799754     0.34714795    
    6.222900  1.8108407     0.34977822    
    6.223200  1.4403138     0.31305606    
    6.223500  1.3240052     0.30061805    
    6.223800  1.5247317     0.32216999    
    6.224100  1.5412386     0.32243281    
    6.224400  1.6314360     0.33027430    
    6.224700  1.4842265     0.31495116    
    6.225000  1.8049661     0.34703506    
    6.225300  1.6266686     0.33037615    
    6.225600  1.3707422     0.30436500    
    6.225900  1.7159405     0.33953779    
    6.226200  1.6969309     0.33687300    
    6.226500  1.8362253     0.34958750    
    6.226800  1.5593673     0.32264776    
    6.227100  1.5057555     0.31750270    
    6.227400  1.6202564     0.32989295    
    6.227700  1.7265703     0.34125906    
    6.228000  1.6705669     0.33605531    
    6.228300  1.8583563     0.35418177    
    6.228600  1.6733686     0.33623331    
    6.228900  1.5645524     0.32585410    
    6.229200  1.7138511     0.34125477    
    6.229500  1.7940406     0.34951519    
    6.229800  1.9195480     0.36059491    
    6.230100  1.6089245     0.32925031    
    6.230400  1.4932786     0.31710081    
    6.230700  1.3335063     0.30073057    
    6.231000  1.3436728     0.30258096    
    6.231300  1.4793449     0.31786570    
    6.231600  1.3105175     0.29915770    
    6.231900  1.2517823     0.29170042    
    6.232200  1.7437025     0.34245529    
    6.232500  1.7662111     0.34495919    
    6.232800  1.4294484     0.31193687    
    6.233100  1.4779170     0.31769870    
    6.233400  1.7401016     0.34373106    
    6.233700  1.6966592     0.33824817    
    6.234000  1.8231749     0.34995945    
    6.234300  1.8516151     0.35335651    
    6.234600  1.4814006     0.31807547    
    6.234900  1.3013847     0.29951237    
    6.235200  1.3820398     0.30900903    
    6.235500  1.5154520     0.32269420    
    6.235800  1.3135116     0.30136542    
    6.236100  1.4086654     0.31230822    
    6.236400  1.5926292     0.33266709    
    6.236700  1.6579362     0.33952351    
    6.237000  1.6691087     0.34018959    
    6.237300  1.5737854     0.32975847    
    6.237600  1.4336684     0.31475708    
    6.237900  1.4516119     0.31695115    
    6.238200  1.7541436     0.34828124    
    6.238500  1.7894635     0.35278726    
    6.238800  1.6988242     0.34454442    
    6.239100  1.3865596     0.31261551    
    6.239400  1.6468685     0.34079862    
    6.239700  1.9297043     0.37018488    
    6.240000  1.6458092     0.34329418    
    6.240300  1.3776508     0.31547495    
    6.240600  1.5929558     0.33844385    
    6.240900  1.3476297     0.31177903    
    6.241200  1.4077286     0.31844363    
    6.241500  1.3809565     0.31556437    
    6.241800  1.3897466     0.31751993    
    6.242100  1.6411726     0.34503831    
    6.242400  1.7857222     0.35976463    
    6.242700  1.8285553     0.36253968    
    6.243000  1.3931322     0.31578006    
    6.243300  1.4433676     0.32010902    
    6.243600  1.8586538     0.36154843    
    6.243900  1.7481756     0.35008729    
    6.244200  1.6704254     0.34230194    
    6.244500  1.4367782     0.31720877    
    6.244800  1.5904778     0.33266217    
    6.245100  1.6185468     0.33558939    
    6.245400  1.4038005     0.31404850    
    6.245700  1.2401843     0.29661124    
    6.246000  1.4971256     0.32605349    
    6.246300  1.6336495     0.34057724    
    6.246600  1.5901313     0.33622548    
    6.246900  2.1464405     0.39016690    
    6.247200  2.2540859     0.40021410    
    6.247500  2.2102982     0.39725129    
    6.247800  1.8547199     0.36500998    
    6.248100  1.7105656     0.35032548    
    6.248400  1.5661921     0.33454817    
    6.248700  1.4921776     0.32491393    
    6.249000  1.6561556     0.34003773    
    6.249300  1.7880537     0.35203838    
    6.249600  1.8656540     0.35898161    
    6.249900  1.7679907     0.34951278    
    6.250200  1.8421004     0.35621069    
    6.250500  1.8244896     0.35411690    
    6.250800  1.7350285     0.34548805    
    6.251100  1.5343913     0.32541363    
    6.251400  1.6922176     0.34207128    
    6.251700  1.5615148     0.32947766    
    6.252000  1.2341166     0.29401304    
    6.252300  1.1616759     0.28515998    
    6.252600  1.3754657     0.30904085    
    6.252900  1.4230574     0.31326993    
    6.253200  1.3712779     0.30673084    
    6.253500  1.4057282     0.30952698    
    6.253800  1.6579908     0.33477692    
    6.254100  1.5851698     0.32656640    
    6.254400  1.5947112     0.32685262    
    6.254700  1.7799707     0.34411020    
    6.255000  1.9419288     0.35926815    
    6.255300  1.6764364     0.33491098    
    6.255600  1.3891684     0.30616827    
    6.255900  1.5332021     0.32188377    
    6.256200  1.9852620     0.36579515    
    6.256500  2.1517013     0.38057548    
    6.256800  1.4287017     0.31103685    
    6.257100  1.7384322     0.34233713    
    6.257400  1.6515430     0.33430772    
    6.257700  1.3588935     0.30410997    
    6.258000  1.4202578     0.31084772    
    6.258300  1.4221312     0.31184875    
    6.258600  1.5646820     0.32773175    
    6.258900  1.6525795     0.33760925    
    6.259200  1.8355469     0.35566771    
    6.259500  1.8476175     0.35653375    
    6.259800  2.1820428     0.38605513    
    6.260100  1.9411285     0.36328816    
    6.260400  1.4933074     0.31847033    
    6.260700  1.3832194     0.30615204    
    6.261000  1.4943821     0.31724743    
    6.261300  1.6117740     0.32911922    
    6.261600  1.3305818     0.29957323    
    6.261900  1.3226265     0.29891924    
    6.262200  1.4570147     0.31358396    
    6.262500  1.4750444     0.31639244    
    6.262800  1.4687173     0.31664478    
    6.263100  1.7204517     0.34249158    
    6.263400  1.6944868     0.34006837    
    6.263700  1.2881865     0.29649247    
    6.264000 0.96038603     0.25596884    
    6.264300  1.0301772     0.26356033    
    6.264600  1.3278348     0.29775968    
    6.264900  1.5388775     0.31942393    
    6.265200  1.5583693     0.32210784    
    6.265500  1.5226018     0.31871722    
    6.265800  1.8176612     0.34814080    
    6.266100  1.9433331     0.35981150    
    6.266400  1.9137135     0.35755493    
    6.266700  1.7407969     0.34149685    
    6.267000  1.7311986     0.34148615    
    6.267300  1.6985976     0.33852272    
    6.267600  1.6468501     0.33425674    
    6.267900  1.6244657     0.33241008    
    6.268200  1.7704473     0.34656851    
    6.268500  1.5373131     0.32294558    
    6.268800  1.2589355     0.29247744    
    6.269100  1.4575355     0.31363312    
    6.269400  1.8559614     0.35342389    
    6.269700  1.7218030     0.34176155    
    6.270000  1.3282368     0.30190057    
    6.270300  1.5129543     0.32205475    
    6.270600  1.4450012     0.31483591    
    6.270900  1.3265623     0.30039141    
    6.271200  1.3660747     0.30448494    
    6.271500  1.6123403     0.32981184    
    6.271800  1.5849129     0.32720893    
    6.272100  1.7236978     0.34200312    
    6.272400  1.8324091     0.35304955    
    6.272700  1.6673310     0.33824085    
    6.273000  1.4403077     0.31603042    
    6.273300  1.6017826     0.33461417    
    6.273600  1.7987261     0.35497956    
    6.273900  2.0348028     0.37731249    
    6.274200  1.6335323     0.33843018    
    6.274500  1.5122770     0.32552065    
    6.274800  1.4339194     0.31640385    
    6.275100  1.6709022     0.34023459    
    6.275400  1.9833247     0.36982757    
    6.275700  1.4669671     0.31887284    
    6.276000  1.0460082     0.27098203    
    6.276300  1.2416508     0.29484652    
    6.276600  1.6027629     0.33439174    
    6.276900  1.8017627     0.35426022    
    6.277200  1.7122037     0.34525354    
    6.277500  1.2913785     0.30032342    
    6.277800  1.3595951     0.30755611    
    6.278100  1.5927208     0.33152168    
    6.278400  1.4611831     0.31710730    
    6.278700  1.6043618     0.33242030    
    6.279000  1.9460117     0.36646757    
    6.279300  1.8034330     0.35400733    
    6.279600  1.6542472     0.34040709    
    6.279900  2.0891673     0.38224956    
    6.280200  1.7349502     0.34928975    
    6.280500  1.8133483     0.35555151    
    6.280800  1.8854977     0.36212956    
    6.281100  1.7034710     0.34402479    
    6.281400  1.6555116     0.33971704    
    6.281700  1.4712689     0.32128250    
    6.282000  1.3427650     0.30735388    
    6.282300  1.4358225     0.31753132    
    6.282600  1.4914212     0.32285251    
    6.282900  1.5523597     0.32892008    
    6.283200  1.6019662     0.33458533    
    6.283500  1.6780781     0.34298219    
    6.283800  1.6692163     0.34255492    
    6.284100  1.5478625     0.33111814    
    6.284400  1.2324586     0.29734664    
    6.284700  1.3316226     0.30999485    
    6.285000  1.9413585     0.37353038    
    6.285300  1.8810709     0.36840388    
    6.285600  1.4402044     0.32340042    
    6.285900  1.1986410     0.29517121    
    6.286200  1.1671192     0.29064770    
    6.286500  1.6356823     0.34240268    
    6.286800  1.4915127     0.32685025    
    6.287100  1.4989559     0.32749972    
    6.287400  1.3462504     0.31037123    
    6.287700  1.0212581     0.27075361    
    6.288000  1.3556794     0.31065878    
    6.288300  1.6507758     0.34267499    
    6.288600  1.6527379     0.34366205    
    6.288900  1.4455035     0.32215483    
    6.289200  1.6956103     0.34858801    
    6.289500  1.8223385     0.36112193    
    6.289800  1.6272935     0.34163858    
    6.290100  1.5459654     0.33233525    
    6.290400  1.4949385     0.32663654    
    6.290700  1.6860701     0.34604063    
    6.291000  1.9161561     0.36763846    
    6.291300  1.8208843     0.35802340    
    6.291600  1.9208326     0.36737116    
    6.291900  1.7685021     0.35288349    
    6.292200  1.5215976     0.32852623    
    6.292500  1.5560152     0.33300444    
    6.292800  1.6205493     0.34098147    
    6.293100  1.5873307     0.33835034    
    6.293400  1.1557045     0.29044936    
    6.293700  1.5302974     0.33250143    
    6.294000  1.6747346     0.34623091    
    6.294300  1.7766555     0.35498509    
    6.294600  1.9658210     0.37212418    
    6.294900  1.7829165     0.35475396    
    6.295200  1.6708416     0.34367044    
    6.295500  1.5298160     0.32887123    
    6.295800  1.3681808     0.31133648    
    6.296100  1.5625048     0.33233249    
    6.296400  1.5458099     0.33084692    
    6.296700  1.7810899     0.35466776    
    6.297000  1.9425643     0.37027796    
    6.297300  1.7944044     0.35572231    
    6.297600  1.7219680     0.34879419    
    6.297900  2.0982822     0.38425133    
    6.298200  1.8634793     0.36199467    
    6.298500  1.1539665     0.28637356    
    6.298800  1.2782227     0.30040113    
    6.299100  1.5714044     0.33117918    
    6.299400  1.8812097     0.36052625    
    6.299700  2.1187115     0.38088410    
    6.300000  2.0868652     0.37693920    
    6.300300  1.9408336     0.36309390    
    6.300600  1.7660835     0.34631187    
    6.300900  1.6961282     0.33903086    
    6.301200  1.6068161     0.33065010    
    6.301500  1.9251656     0.36160637    
    6.301800  1.4819827     0.31745979    
    6.302100  1.3643842     0.30448288    
    6.302400  1.8754811     0.35597454    
    6.302700  1.9498043     0.36231400    
    6.303000  1.8048315     0.34816906    
    6.303300  1.8335951     0.35002215    
    6.303600  1.5494972     0.32159992    
    6.303900  1.5689916     0.32262457    
    6.304200  1.5198219     0.31708435    
    6.304500  1.4472773     0.30919930    
    6.304800  1.4954310     0.31438516    
    6.305100  1.3832923     0.30332276    
    6.305400  1.4000048     0.30555235    
    6.305700  2.0170161     0.36588763    
    6.306000  1.6540510     0.33218918    
    6.306300  1.4411727     0.31059559    
    6.306600  1.8324649     0.35020960    
    6.306900  2.1112728     0.37625058    
    6.307200  1.7127024     0.34117555    
    6.307500  1.6390856     0.33468327    
    6.307800  1.5812201     0.32872491    
    6.308100  1.7952264     0.34924678    
    6.308400  1.5560184     0.32449204    
    6.308700  1.6280480     0.33025541    
    6.309000  1.8821069     0.35399126    
    6.309300  2.0804507     0.37167725    
    6.309600  1.8593936     0.35163731    
    6.309900  1.6355521     0.32960036    
    6.310200  1.5974206     0.32530958    
    6.310500  2.0042133     0.36294648    
    6.310800  1.9936182     0.36244347    
    6.311100  2.1963206     0.38025228    
    6.311400  1.7800069     0.34313823    
    6.311700  1.3882291     0.30423434    
    6.312000  1.8003983     0.34587844    
    6.312300  1.5589569     0.32222468    
    6.312600  1.3457179     0.29960845    
    6.312900  1.7646234     0.34267527    
    6.313200  1.7866489     0.34564640    
    6.313500  1.8208369     0.35005271    
    6.313800  1.7532171     0.34417312    
    6.314100  1.7138269     0.34201000    
    6.314400  1.8441866     0.35485884    
    6.314700  1.7174004     0.34281747    
    6.315000  1.6875151     0.34047757    
    6.315300  2.0877834     0.37833339    
    6.315600  1.8835898     0.35965495    
    6.315900  1.7202663     0.34347185    
    6.316200  1.6922390     0.33970143    
    6.316500  1.5713327     0.32691775    
    6.316800  1.5130413     0.32019793    
    6.317100  1.8479127     0.35240179    
    6.317400  1.6998532     0.33821153    
    6.317700  1.6386609     0.33258560    
    6.318000  1.8323585     0.35177650    
    6.318300  1.9189887     0.36027321    
    6.318600  1.6977907     0.33946399    
    6.318900  1.7421207     0.34395698    
    6.319200  1.6101334     0.33146746    
    6.319500  1.6971130     0.34056220    
    6.319800  1.6259701     0.33379577    
    6.320100  1.5272213     0.32477762    
    6.320400  1.6383954     0.33621595    
    6.320700  1.5839854     0.33113557    
    6.321000  1.6994978     0.34244565    
    6.321300  1.8551701     0.35741838    
    6.321600  1.8202333     0.35290755    
    6.321900  1.6572612     0.33653686    
    6.322200  1.6596967     0.33671347    
    6.322500  1.6567084     0.33615012    
    6.322800  1.6753888     0.33825632    
    6.323100  1.4142615     0.31107380    
    6.323400  1.3382278     0.30253392    
    6.323700  1.2358012     0.29023473    
    6.324000  1.3665572     0.30488409    
    6.324300  1.5696157     0.32654867    
    6.324600  1.6612043     0.33582166    
    6.324900  1.9220794     0.36096150    
    6.325200  1.8700822     0.35599272    
    6.325500  1.6997873     0.33961253    
    6.325800  1.4719882     0.31584593    
    6.326100  1.3638126     0.30368548    
    6.326400  1.6469642     0.33209483    
    6.326700  1.6924478     0.33615453    
    6.327000  2.2207153     0.38319830    
    6.327300  1.8782730     0.35245863    
    6.327600  1.5944741     0.32495747    
    6.327900  1.7795418     0.34266562    
    6.328200  1.7157445     0.33599843    
    6.328500  1.8017498     0.34424087    
    6.328800  1.9777666     0.36170515    
    6.329100  1.7974281     0.34660563    
    6.329400  1.8683908     0.35531196    
    6.329700  1.9993862     0.36867370    
    6.330000  1.8106531     0.35060222    
    6.330300  1.9419571     0.36130771    
    6.330600  1.5702433     0.32384203    
    6.330900  1.6917042     0.33506886    
    6.331200  1.8567323     0.35037575    
    6.331500  1.8959533     0.35449081    
    6.331800  1.5366218     0.32006044    
    6.332100  1.7316775     0.33890558    
    6.332400  1.9472937     0.35902582    
    6.332700  1.9085665     0.35561981    
    6.333000  2.0462771     0.36929719    
    6.333300  1.9921506     0.36604356    
    6.333600  1.7828482     0.34792521    
    6.333900  1.7102949     0.34165849    
    6.334200  1.8153366     0.35209490    
    6.334500  1.5810719     0.32924142    
    6.334800  1.6042283     0.33200363    
    6.335100  1.5548563     0.32751910    
    6.335400  1.2704945     0.29692652    
    6.335700  1.4094902     0.31246545    
    6.336000  1.7844563     0.34991940    
    6.336300  1.7737864     0.34748483    
    6.336600  1.5657976     0.32597832    
    6.336900  1.5847877     0.32711495    
    6.337200  1.6102630     0.32834012    
    6.337500  1.8251533     0.34871262    
    6.337800  1.8275483     0.34956119    
    6.338100  1.7700953     0.34521252    
    6.338400  1.6990447     0.33920310    
    6.338700  1.5345390     0.32330582    
    6.339000  1.7615831     0.34688585    
    6.339300  1.9790396     0.36810246    
    6.339600  1.9628636     0.36787532    
    6.339900  1.8451459     0.35765778    
    6.340200  1.6422956     0.33846399    
    6.340500  1.6798476     0.34151703    
    6.340800  1.5624397     0.32838488    
    6.341100  1.2911780     0.29756946    
    6.341400  1.4990146     0.31880811    
    6.341700  1.9475277     0.36126852    
    6.342000  1.8004482     0.34732612    
    6.342300  1.7654421     0.34450655    
    6.342600  2.1840380     0.38321077    
    6.342900  1.9118488     0.36031321    
    6.343200  1.4270085     0.31306948    
    6.343500  1.5758843     0.32913372    
    6.343800  1.9031282     0.36115003    
    6.344100  1.9795579     0.36828085    
    6.344400  1.9770398     0.36827104    
    6.344700  2.2103117     0.38913845    
    6.345000  1.9678355     0.36692103    
    6.345300  1.9659439     0.36549346    
    6.345600  2.1155745     0.37787951    
    6.345900  1.6369557     0.33221587    
    6.346200  1.5261577     0.32044002    
    6.346500  1.5335734     0.32105749    
    6.346800  1.7123437     0.33964421    
    6.347100  1.6750239     0.33633565    
    6.347400  1.6086868     0.33004993    
    6.347700  1.5564155     0.32551564    
    6.348000  1.7695795     0.34787540    
    6.348300  1.9307057     0.36439471    
    6.348600  1.7925075     0.35251065    
    6.348900  1.8840249     0.36162012    
    6.349200  1.9875954     0.37102908    
    6.349500  1.9114447     0.36428168    
    6.349800  1.8661268     0.35977063    
    6.350100  1.6307789     0.33684472    
    6.350400  1.6154693     0.33508228    
    6.350700  1.6370161     0.33721212    
    6.351000  1.6662176     0.33987779    
    6.351300  1.3514622     0.30649595    
    6.351600  1.8227923     0.35442114    
    6.351900  2.1773078     0.38684027    
    6.352200  1.7136838     0.34433098    
    6.352500  1.6804738     0.34161359    
    6.352800  1.7132151     0.34537860    
    6.353100  1.8929810     0.36280730    
    6.353400  2.1019055     0.38072124    
    6.353700  2.1072632     0.38079661    
    6.354000  1.4966735     0.32156876    
    6.354300  1.3377403     0.30420455    
    6.354600  1.5809998     0.32992464    
    6.354900  2.0471104     0.37453030    
    6.355200  1.9552050     0.36625706    
    6.355500  1.3212932     0.30191164    
    6.355800  1.4308779     0.31314506    
    6.356100  1.7766443     0.34718541    
    6.356400  1.7077654     0.34006570    
    6.356700  1.5461752     0.32363762    
    6.357000  1.7170164     0.34086115    
    6.357300  1.5152074     0.32101446    
    6.357600  1.5659339     0.32670161    
    6.357900  1.7037382     0.34042844    
    6.358200  2.0240582     0.37122157    
    6.358500  2.0426226     0.37395088    
    6.358800  1.9040892     0.36206243    
    6.359100  1.8524246     0.35692959    
    6.359400  1.6761247     0.33888490    
    6.359700  1.8844757     0.35764542    
    6.360000  2.2944967     0.39196893    
    6.360300  2.1045381     0.37396634    
    6.360600  1.4573139     0.31162177    
    6.360900  1.4938444     0.31518266    
    6.361200  1.5886868     0.32496635    
    6.361500  1.7268547     0.33886261    
    6.361800  1.9495848     0.36076031    
    6.362100  2.0866705     0.37462298    
    6.362400  1.8453315     0.35332996    
    6.362700  1.6148560     0.33123546    
    6.363000  1.9163621     0.36043543    
    6.363300  1.9013069     0.35901409    
    6.363600  1.9921903     0.36731358    
    6.363900  1.9246510     0.36117097    
    6.364200  1.8601160     0.35499623    
    6.364500  1.9243537     0.36088749    
    6.364800  1.9623210     0.36428502    
    6.365100  1.9205899     0.36024490    
    6.365400  1.6601349     0.33510935    
    6.365700  1.5652047     0.32541073    
    6.366000  1.5595806     0.32424835    
    6.366300  1.2846157     0.29440495    
    6.366600  1.2812762     0.29364230    
    6.366900  1.5939007     0.32646425    
    6.367200  1.7273534     0.33928150    
    6.367500  1.8857236     0.35369758    
    6.367800  1.9969227     0.36262411    
    6.368100  1.8419465     0.34777034    
    6.368400  1.7719217     0.34101023    
    6.368700  1.7654053     0.34126260    
    6.369000  1.7260741     0.33850345    
    6.369300  1.7690986     0.34383686    
    6.369600  1.6235393     0.33019623    
    6.369900  1.3513915     0.30230323    
    6.370200  1.1360021     0.27764005    
    6.370500  1.6636984     0.33434073    
    6.370800  2.1181627     0.37537169    
    6.371100  2.0015088     0.36435220    
    6.371400  1.8330088     0.34880053    
    6.371700  1.6319063     0.32936140    
    6.372000  1.5319770     0.31924330    
    6.372300  1.8372860     0.34905761    
    6.372600  1.9650732     0.35999185    
    6.372900  1.6961887     0.33432876    
    6.373200  1.9837224     0.36077684    
    6.373500  1.9296098     0.35555967    
    6.373800  1.5234162     0.31601542    
    6.374100  1.8415162     0.34627430    
    6.374400  1.9330760     0.35442938    
    6.374700  2.0610584     0.36589042    
    6.375000  1.8376772     0.34595143    
    6.375300  1.9295182     0.35553400    
    6.375600  1.8678663     0.35013429    
    6.375900  1.7924624     0.34297576    
    6.376200  2.1656159     0.37626144    
    6.376500  2.0756176     0.36878949    
    6.376800  1.7368608     0.33836144    
    6.377100  1.8196040     0.34698091    
    6.377400  2.0598031     0.36939485    
    6.377700  1.9755489     0.36157374    
    6.378000  1.7550996     0.34070008    
    6.378300  1.7895470     0.34304687    
    6.378600  2.0068972     0.36260820    
    6.378900  2.0311654     0.36490060    
    6.379200  1.9868043     0.36111651    
    6.379500  2.3250100     0.39007668    
    6.379800  2.1255142     0.37301038    
    6.380100  1.5926132     0.32340276    
    6.380400  1.5377653     0.31798678    
    6.380700  1.4405259     0.30803551    
    6.381000  1.6462476     0.32920841    
    6.381300  1.9656892     0.35934090    
    6.381600  1.9776462     0.36062177    
    6.381900  1.8503310     0.34967705    
    6.382200  1.6916573     0.33539939    
    6.382500  1.8619178     0.35266453    
    6.382800  1.8092227     0.34863612    
    6.383100  2.2267240     0.38679430    
    6.383400  2.1791357     0.38213828    
    6.383700  1.9297401     0.35952690    
    6.384000  2.1762945     0.38120738    
    6.384300  2.2605645     0.38863133    
    6.384600  2.1827412     0.38204975    
    6.384900  1.9817000     0.36366573    
    6.385200  1.7300711     0.33951110    
    6.385500  1.7277186     0.33758824    
    6.385800  1.7767020     0.34093511    
    6.386100  1.9766883     0.35770260    
    6.386400  2.0957832     0.36691644    
    6.386700  1.8924776     0.34914349    
    6.387000  2.1359766     0.37170583    
    6.387300  1.7384758     0.33681436    
    6.387600  1.6052989     0.32434435    
    6.387900  1.8331337     0.34671602    
    6.388200  1.5386393     0.31834854    
    6.388500  1.7863771     0.34301887    
    6.388800  2.1495277     0.37664853    
    6.389100  2.0489546     0.36871527    
    6.389400  1.8160276     0.34821983    
    6.389700  2.0658494     0.37137935    
    6.390000  2.0516150     0.37050353    
    6.390300  1.9803771     0.36493335    
    6.390600  1.9370873     0.36182917    
    6.390900  2.1246495     0.37957290    
    6.391200  2.1666718     0.38369059    
    6.391500  1.9422166     0.36344918    
    6.391800  1.8158631     0.35174470    
    6.392100  1.8734747     0.35724429    
    6.392400  1.6397427     0.33479225    
    6.392700  1.7316164     0.34399652    
    6.393000  1.6573836     0.33638624    
    6.393300  1.6010539     0.33062833    
    6.393600  1.7314823     0.34319749    
    6.393900  1.5550352     0.32590530    
    6.394200  1.8359416     0.35478184    
    6.394500  1.8488109     0.35708780    
    6.394800  2.0827002     0.37958428    
    6.395100  1.9608920     0.36934033    
    6.395400  1.9185466     0.36579745    
    6.395700  1.7587816     0.35142248    
    6.396000  1.7102771     0.34726086    
    6.396300  1.4202401     0.31699085    
    6.396600  1.3089884     0.30419584    
    6.396900  1.4085894     0.31560648    
    6.397200  1.5572775     0.33168039    
    6.397500  1.8290509     0.35879477    
    6.397800  1.6784374     0.34391720    
    6.398100  1.6936531     0.34482941    
    6.398400  1.6493581     0.34085531    
    6.398700  1.8023519     0.35579966    
    6.399000  2.0499837     0.37897083    
    6.399300  2.1815611     0.39092344    
    6.399600  2.1625352     0.38980111    
    6.399900  2.0685999     0.38145810    
    6.400200  2.2640208     0.39825158    
    6.400500  2.4229506     0.41075815    
    6.400800  1.8843309     0.36236019    
    6.401100  1.7404274     0.34913254    
    6.401400  1.6846586     0.34427532    
    6.401700  1.5730366     0.33376688    
    6.402000  1.5474237     0.33097569    
    6.402300  1.8141188     0.35732222    
    6.402600  1.9034171     0.36531310    
    6.402900  1.7816615     0.35310801    
    6.403200  1.9016408     0.36324962    
    6.403500  1.7622078     0.34959281    
    6.403800  1.4595874     0.31805886    
    6.404100  1.3626485     0.30739430    
    6.404400  1.4832998     0.31983492    
    6.404700  2.0265078     0.37157816    
    6.405000  1.8985136     0.35868035    
    6.405300  1.5126417     0.32013888    
    6.405600  1.4014149     0.30740157    
    6.405900  1.5979296     0.32704284    
    6.406200  1.7360649     0.33991351    
    6.406500  2.1108984     0.37441101    
    6.406800  2.2168136     0.38365839    
    6.407100  1.9104592     0.35690003    
    6.407400  1.8316418     0.34925759    
    6.407700  1.6046501     0.32670088    
    6.408000  1.7851787     0.34433112    
    6.408300  1.7623111     0.34257715    
    6.408600  1.4655727     0.31339124    
    6.408900  1.2145600     0.28597457    
    6.409200  1.3974106     0.30551076    
    6.409500  1.7684145     0.34111648    
    6.409800  1.9903251     0.35987258    
    6.410100  2.0097364     0.36028707    
    6.410400  2.2799429     0.38213191    
    6.410700  2.2384884     0.37820149    
    6.411000  2.0730253     0.36430820    
    6.411300  2.2500533     0.37940432    
    6.411600  2.2602419     0.38067085    
    6.411900  2.1762725     0.37480776    
    6.412200  2.2116523     0.37828415    
    6.412500  2.1344023     0.37223262    
    6.412800  1.8571293     0.34652926    
    6.413100  2.0845097     0.36639564    
    6.413400  2.1476626     0.37048544    
    6.413700  2.1629752     0.37042296    
    6.414000  2.1369960     0.36677107    
    6.414300  2.0657706     0.35972425    
    6.414600  2.2867409     0.37736054    
    6.414900  2.0954889     0.36080961    
    6.415200  1.5948124     0.31507353    
    6.415500  1.7538019     0.32957628    
    6.415800  1.6731241     0.32179726    
    6.416100  1.7178613     0.32634718    
    6.416400  1.7882263     0.33246393    
    6.416700  1.6952464     0.32388397    
    6.417000  1.8852405     0.34148731    
    6.417300  2.1674538     0.36564477    
    6.417600  2.2107341     0.36820197    
    6.417900  1.9022610     0.34199696    
    6.418200  1.8066183     0.33379427    
    6.418500  1.4589531     0.30109868    
    6.418800  1.6045790     0.31585516    
    6.419100  1.8131947     0.33525157    
    6.419400  2.0728003     0.35863482    
    6.419700  1.4599604     0.30276656    
    6.420000  1.5007678     0.30712735    
    6.420300  1.6594863     0.32239816    
    6.420600  1.4737702     0.30359637    
    6.420900  1.8048490     0.33458040    
    6.421200  2.1608706     0.36444822    
    6.421500  1.9557383     0.34547723    
    6.421800  1.6555432     0.31680870    
    6.422100  1.9102972     0.33910296    
    6.422400  2.0980322     0.35517928    
    6.422700  1.8697802     0.33689258    
    6.423000  1.7306509     0.32612620    
    6.423300  2.0013205     0.35191719    
    6.423600  1.8942476     0.34318284    
    6.423900  1.9913398     0.35179449    
    6.424200  1.9936170     0.35160094    
    6.424500  1.6266128     0.31795712    
    6.424800  1.7389353     0.32892290    
    6.425100  1.8993270     0.34427126    
    6.425400  1.7329809     0.32915275    
    6.425700  1.7411577     0.33087765    
    6.426000  1.9622388     0.35167668    
    6.426300  1.8082596     0.33919059    
    6.426600  1.5572550     0.31620734    
    6.426900  1.5022753     0.31117351    
    6.427200  1.4001901     0.30127114    
    6.427500  1.4174215     0.30303480    
    6.427800  2.2451450     0.37876733    
    6.428100  2.0332701     0.35999909    
    6.428400  1.8358085     0.34177467    
    6.428700  2.0940923     0.36490616    
    6.429000  1.8386273     0.34369539    
    6.429300  1.9345104     0.35366882    
    6.429600  2.2333990     0.38093646    
    6.429900  2.1477461     0.37481744    
    6.430200  2.1768112     0.37816355    
    6.430500  1.9546669     0.35889531    
    6.430800  1.5172522     0.31733803    
    6.431100  1.9709733     0.36093571    
    6.431400  2.1293083     0.37556170    
    6.431700  2.2251206     0.38456916    
    6.432000  2.2809904     0.39001179    
    6.432300  1.9929392     0.36532024    
    6.432600  2.0323885     0.36991916    
    6.432900  1.7535145     0.34506961    
    6.433200  2.2981522     0.39528708    
    6.433500  2.7118198     0.42967053    
    6.433800  2.0335912     0.37354237    
    6.434100  1.6939048     0.34200377    
    6.434400  2.1194079     0.38198724    
    6.434700  1.8358189     0.35562917    
    6.435000  1.2020634     0.28844993    
    6.435300  1.7301780     0.34369364    
    6.435600  2.3740198     0.40109026    
    6.435900  2.2592843     0.39148411    
    6.436200  1.6238769     0.33297064    
    6.436500  1.6823617     0.33921382    
    6.436800  2.0441052     0.37388767    
    6.437100  1.9317804     0.36390088    
    6.437400  2.1709919     0.38552689    
    6.437700  2.3683820     0.40264935    
    6.438000  2.1752696     0.38668452    
    6.438300  2.1467818     0.38394966    
    6.438600  2.2673339     0.39359350    
    6.438900  2.2330924     0.38955594    
    6.439200  1.9853642     0.36621226    
    6.439500  2.1531605     0.37984267    
    6.439800  2.3130651     0.39296334    
    6.440100  2.0750870     0.37241504    
    6.440400  2.0284490     0.36807950    
    6.440700  1.8205826     0.34903046    
    6.441000  1.8737611     0.35350342    
    6.441300  1.8109013     0.34805281    
    6.441600  1.6865446     0.33658796    
    6.441900  1.8668696     0.35407616    
    6.442200  1.6365134     0.33198785    
    6.442500  1.8474388     0.35233069    
    6.442800  1.8581694     0.35312136    
    6.443100  1.8498815     0.35200498    
    6.443400  1.9854751     0.36420361    
    6.443700  2.0390149     0.36829419    
    6.444000  2.3631059     0.39477004    
    6.444300  2.2957303     0.38952878    
    6.444600  1.9332279     0.35834560    
    6.444900  1.6661339     0.33296522    
    6.445200  1.9948353     0.36397040    
    6.445500  2.2501814     0.38574825    
    6.445800  2.2783842     0.38714079    
    6.446100  2.2154588     0.38052819    
    6.446400  2.1450541     0.37457666    
    6.446700  1.9010050     0.35268291    
    6.447000  1.6027072     0.32378119    
    6.447300  1.7520107     0.33761395    
    6.447600  1.8821108     0.34917768    
    6.447900  2.0317642     0.36253177    
    6.448200  2.1813750     0.37560069    
    6.448500  2.0156605     0.36160750    
    6.448800  2.2195219     0.37867113    
    6.449100  2.5161497     0.40196701    
    6.449400  2.1673137     0.37328289    
    6.449700  1.9244761     0.35071806    
    6.450000  2.0415427     0.36037956    
    6.450300  2.1389433     0.36905201    
    6.450600  1.8837470     0.34725921    
    6.450900  1.9591244     0.35412980    
    6.451200  1.9965613     0.35797137    
    6.451500  2.1692659     0.37321457    
    6.451800  2.1934914     0.37501899    
    6.452100  1.8916892     0.34835807    
    6.452400  2.1424052     0.37090605    
    6.452700  2.1608134     0.37225868    
    6.453000  1.4709891     0.30707494    
    6.453300  1.7613495     0.33392607    
    6.453600  2.0804696     0.36109387    
    6.453900  2.2825276     0.37744714    
    6.454200  1.9333644     0.34813964    
    6.454500  1.9838517     0.35294194    
    6.454800  2.1844256     0.36998810    
    6.455100  2.1368136     0.36605096    
    6.455400  1.8716305     0.34309109    
    6.455700  2.3510694     0.38484317    
    6.456000  2.0356803     0.35941318    
    6.456300  2.2185237     0.37659273    
    6.456600  2.4017705     0.39393976    
    6.456900  2.0626547     0.36781128    
    6.457200  1.8398085     0.34938622    
    6.457500  1.9130159     0.35690884    
    6.457800  1.9979558     0.36418523    
    6.458100  2.2044814     0.38117417    
    6.458400  2.1396999     0.37436804    
    6.458700  2.2515273     0.38274792    
    6.459000  2.0547123     0.36598308    
    6.459300  1.7439687     0.33846515    
    6.459600  1.7455952     0.33906630    
    6.459900  2.0502785     0.36773496    
    6.460200  2.0277882     0.36658843    
    6.460500  1.6996401     0.33670301    
    6.460800  1.4892204     0.31647958    
    6.461100  1.6271851     0.33160082    
    6.461400  2.1894849     0.38470395    
    6.461700  2.0535126     0.37254272    
    6.462000  1.8770862     0.35612218    
    6.462300  1.7000790     0.33786022    
    6.462600  2.1038482     0.37413360    
    6.462900  1.9656423     0.36162230    
    6.463200  1.6220115     0.32955398    
    6.463500  2.1136101     0.37618616    
    6.463800  1.8490363     0.35315022    
    6.464100  1.3455005     0.30197729    
    6.464400  1.4761860     0.31560245    
    6.464700  1.7628541     0.34424864    
    6.465000  1.7512480     0.34382565    
    6.465300  1.9966027     0.36702052    
    6.465600  2.1873928     0.38434933    
    6.465900  2.0716092     0.37349671    
    6.466200  1.9649137     0.36258395    
    6.466500  1.8199827     0.34799094    
    6.466800  1.7451859     0.33946784    
    6.467100  1.8164194     0.34473757    
    6.467400  1.7255317     0.33646912    
    6.467700  1.8837223     0.35200018    
    6.468000  2.1903574     0.37829784    
    6.468300  2.0296306     0.36386778    
    6.468600  1.9148290     0.35282195    
    6.468900  1.9958895     0.36031935    
    6.469200  1.8760059     0.35002251    
    6.469500  1.9190544     0.35512551    
    6.469800  1.9161193     0.35555870    
    6.470100  1.5872552     0.32385457    
    6.470400  2.0395834     0.36518050    
    6.470700  2.2068352     0.37880658    
    6.471000  2.1172991     0.37064336    
    6.471300  2.2072993     0.37825549    
    6.471600  2.3477628     0.39001803    
    6.471900  2.1262968     0.37127183    
    6.472200  2.4852041     0.40041141    
    6.472500  2.2455065     0.37997224    
    6.472800  1.7838049     0.33864479    
    6.473100  1.9832571     0.35705668    
    6.473400  1.9497459     0.35552272    
    6.473700  1.6418075     0.32809909    
    6.474000  1.7734253     0.34134691    
    6.474300  2.1658627     0.37711630    
    6.474600  2.4283155     0.39930392    
    6.474900  2.2332351     0.38236051    
    6.475200  2.0100629     0.36281931    
    6.475500  1.9198962     0.35475358    
    6.475800  1.6012017     0.32403939    
    6.476100  2.0564411     0.36514271    
    6.476400  2.2398553     0.37987992    
    6.476700  1.8349330     0.34311559    
    6.477000  1.8101030     0.33974406    
    6.477300  1.8868362     0.34699198    
    6.477600  1.6430374     0.32483419    
    6.477900  1.7624742     0.33691834    
    6.478200  2.1980565     0.37675023    
    6.478500  1.9780148     0.35882623    
    6.478800  1.7716350     0.34090982    
    6.479100  2.0627627     0.36852132    
    6.479400  1.9839698     0.36324551    
    6.479700  1.9144431     0.35780645    
    6.480000  2.1302129     0.37723063    
    6.480300  2.2958362     0.39065765    
    6.480600  2.0920923     0.37234870    
    6.480900  1.9050438     0.35446902    
    6.481200  2.0341219     0.36513486    
    6.481500  2.1657121     0.37644150    
    6.481800  2.2836626     0.38659799    
    6.482100  1.9320742     0.35642276    
    6.482400  1.7567452     0.34047631    
    6.482700  1.9533343     0.35933514    
    6.483000  1.8158862     0.34748773    
    6.483300  2.2005845     0.38307441    
    6.483600  1.7678947     0.34399276    
    6.483900  1.3228232     0.29854935    
    6.484200  1.4135215     0.30826784    
    6.484500  1.7517568     0.34189488    
    6.484800  2.0414393     0.36726458    
    6.485100  1.8820268     0.35221169    
    6.485400  1.8329151     0.34747660    
    6.485700  2.1228930     0.37275825    
    6.486000  2.1639370     0.37529876    
    6.486300  1.9085332     0.35123725    
    6.486600  1.8303679     0.34283299    
    6.486900  2.3058188     0.38330848    
    6.487200  2.2200084     0.37659225    
    6.487500  2.3295318     0.38628823    
    6.487800  2.4495441     0.39648110    
    6.488100  2.3358666     0.38839665    
    6.488400  2.4286629     0.39690935    
    6.488700  1.9494412     0.35728978    
    6.489000  1.8844842     0.35236783    
    6.489300  2.1265544     0.37434063    
    6.489600  2.1733885     0.37800758    
    6.489900  2.0703031     0.36814090    
    6.490200  1.8078131     0.34372627    
    6.490500  2.0078646     0.36171590    
    6.490800  1.8651845     0.34953991    
    6.491100  2.1068532     0.37144382    
    6.491400  2.3925076     0.39567517    
    6.491700  1.7065906     0.33449511    
    6.492000  1.7684166     0.33921699    
    6.492300  1.9886257     0.35813992    
    6.492600  1.7578274     0.33763248    
    6.492900  2.0369800     0.36441649    
    6.493200  2.0795011     0.36912074    
    6.493500  2.1755938     0.37769934    
    6.493800  2.4552646     0.39933886    
    6.494100  1.9387811     0.35422583    
    6.494400  2.0760210     0.36539853    
    6.494700  2.0923056     0.36640928    
    6.495000  2.1423023     0.37082076    
    6.495300  1.8952598     0.34872069    
    6.495600  2.0891753     0.36535066    
    6.495900  2.1979654     0.37434737    
    6.496200  2.0725618     0.36420237    
    6.496500  1.7459452     0.33542851    
    6.496800  1.5042853     0.31312807    
    6.497100  1.9404835     0.35627119    
    6.497400  2.3490574     0.39289114    
    6.497700  2.3824910     0.39658259    
    6.498000  1.9570072     0.35987613    
    6.498300  1.7890155     0.34372479    
    6.498600  1.6981285     0.33441073    
    6.498900  1.9784637     0.35921458    
    6.499200  2.2915735     0.38531983    
    6.499500  2.3499405     0.38922949    
    6.499800  1.9258012     0.35243178    
    6.500100  1.7040157     0.33122175    
    6.500400  1.7208529     0.33249937    
    6.500700  1.6488811     0.32570337    
    6.501000  1.7244793     0.33325453    
    6.501300  1.6886293     0.33004471    
    6.501600  1.7887138     0.33865956    
    6.501900  1.8234403     0.34069874    
    6.502200  1.6623737     0.32478160    
    6.502500  1.8469316     0.34155976    
    6.502800  1.9874327     0.35481592    
    6.503100  2.1168213     0.36653641    
    6.503400  2.0938276     0.36571541    
    6.503700  2.0316301     0.36124785    
    6.504000  1.9954395     0.35875239    
    6.504300  1.8576981     0.34630541    
    6.504600  1.8079096     0.34153775    
    6.504900  2.0425319     0.36294884    
    6.505200  2.1766468     0.37426085    
    6.505500  2.2133879     0.37713404    
    6.505800  2.0476519     0.36326677    
    6.506100  1.8311122     0.34419169    
    6.506400  1.9251300     0.35320712    
    6.506700  2.0104253     0.36140707    
    6.507000  2.1978524     0.37866675    
    6.507300  1.9680678     0.35841975    
    6.507600  1.6823906     0.33176474    
    6.507900  2.0755865     0.36891723    
    6.508200  1.9624767     0.35863372    
    6.508500  1.6704459     0.33059771    
    6.508800  1.8452358     0.34745231    
    6.509100  1.9859660     0.35957857    
    6.509400  2.1691103     0.37457859    
    6.509700  2.3672824     0.39058106    
    6.510000  2.1818988     0.37480448    
    6.510300  2.2319048     0.37846792    
    6.510600  2.4494777     0.39668561    
    6.510900  2.2564524     0.38194812    
    6.511200  1.7448264     0.33742562    
    6.511500  1.8747683     0.34951799    
    6.511800  2.1112980     0.37052520    
    6.512100  2.3104413     0.38640005    
    6.512400  2.1988948     0.37712957    
    6.512700  2.0411574     0.36250399    
    6.513000  2.0551463     0.36364256    
    6.513300  2.2236482     0.37784310    
    6.513600  2.4139542     0.39256536    
    6.513900  2.5035648     0.39911160    
    6.514200  2.2393461     0.37696916    
    6.514500  1.9485763     0.35201760    
    6.514800  1.9376638     0.35132294    
    6.515100  1.9285695     0.35077436    
    6.515400  1.8340041     0.34248426    
    6.515700  2.4653862     0.39559361    
    6.516000  2.3674819     0.38798275    
    6.516300  2.2167062     0.37569603    
    6.516600  1.8171281     0.34090400    
    6.516900  1.8562425     0.34511307    
    6.517200  1.6919633     0.32977960    
    6.517500  1.6474010     0.32537896    
    6.517800  1.9006195     0.34870410    
    6.518100  2.3151750     0.38464936    
    6.518400  2.0014442     0.35834737    
    6.518700  1.6069508     0.32218141    
    6.519000  1.8783678     0.34790620    
    6.519300  2.0288421     0.36036572    
    6.519600  1.9142781     0.34981861    
    6.519900  1.7893392     0.33791828    
    6.520200  1.9925774     0.35669486    
    6.520500  2.2486300     0.37870434    
    6.520800  2.4127705     0.39286592    
    6.521100  2.1476356     0.37161583    
    6.521400  1.9307319     0.35271429    
    6.521700  2.1467187     0.37184844    
    6.522000  2.0923330     0.36720731    
    6.522300  2.1185418     0.36944316    
    6.522600  2.2938249     0.38374659    
    6.522900  2.4222935     0.39382343    
    6.523200  1.9086962     0.34963875    
    6.523500  2.1725289     0.37265103    
    6.523800  2.0489132     0.36249405    
    6.524100  1.7488150     0.33565708    
    6.524400  2.3545578     0.38851862    
    6.524700  2.5089486     0.40094753    
    6.525000  2.2744947     0.38146596    
    6.525300  2.1025184     0.36678907    
    6.525600  2.0364494     0.36143974    
    6.525900  2.1675563     0.37351864    
    6.526200  2.1579439     0.37348477    
    6.526500  1.8829098     0.34927453    
    6.526800  1.9129043     0.35147226    
    6.527100  1.8110706     0.34136587    
    6.527400  1.9811687     0.35612289    
    6.527700  1.8901772     0.34853191    
    6.528000  2.1661857     0.37287882    
    6.528300  2.4642246     0.39764383    
    6.528600  2.6523393     0.41178332    
    6.528900  2.4328656     0.39356412    
    6.529200  2.3465098     0.38642937    
    6.529500  2.1335379     0.36931583    
    6.529800  1.8194352     0.34218820    
    6.530100  2.1639525     0.37353749    
    6.530400  1.9107863     0.35142128    
    6.530700  1.7739376     0.33806755    
    6.531000  1.8093310     0.34036044    
    6.531300  2.3584345     0.38711554    
    6.531600  1.9472384     0.35248633    
    6.531900  1.9296487     0.35210251    
    6.532200  2.7486419     0.42022431    
    6.532500  2.4564458     0.39868907    
    6.532800  1.9781673     0.35891679    
    6.533100  1.8803819     0.35021225    
    6.533400  1.8284749     0.34577722    
    6.533700  2.0158264     0.36338882    
    6.534000  1.8785562     0.35171077    
    6.534300  1.9070146     0.35455028    
    6.534600  1.9150069     0.35487579    
    6.534900  2.1317110     0.37279963    
    6.535200  2.0635653     0.36564858    
    6.535500  1.9918751     0.35811618    
    6.535800  2.2558906     0.37909780    
    6.536100  2.1759247     0.37081071    
    6.536400  1.5577883     0.31337443    
    6.536700  1.7635672     0.33207623    
    6.537000  2.0618287     0.35849005    
    6.537300  1.8268545     0.33847149    
    6.537600  1.9348300     0.34926236    
    6.537900  2.1304767     0.36732852    
    6.538200  2.1996233     0.37442567    
    6.538500  2.4582713     0.39669595    
    6.538800  2.1719807     0.37410087    
    6.539100  1.9065219     0.35130612    
    6.539400  2.1741481     0.37540685    
    6.539700  2.0464353     0.36421387    
    6.540000  2.1281726     0.37043974    
    6.540300  1.9198849     0.35194042    
    6.540600  1.9147604     0.35160416    
    6.540900  2.5790899     0.40761199    
    6.541200  2.8973194     0.43243694    
    6.541500  2.3852639     0.39241033    
    6.541800  2.0600823     0.36394575    
    6.542100  2.1410850     0.37009352    
    6.542400  2.2180019     0.37607004    
    6.542700  2.1157010     0.36689924    
    6.543000  1.9633837     0.35411604    
    6.543300  1.9991961     0.35737992    
    6.543600  2.4349676     0.39329545    
    6.543900  2.3190395     0.38381493    
    6.544200  2.1247521     0.36743138    
    6.544500  1.9045643     0.34848404    
    6.544800  1.5472896     0.31441124    
    6.545100  1.7782338     0.33553624    
    6.545400  1.7398653     0.33113766    
    6.545700  2.0688988     0.35959119    
    6.546000  2.1677772     0.36761380    
    6.546300  2.0030575     0.35339102    
    6.546600  1.8969899     0.34436021    
    6.546900  1.9580342     0.35036637    
    6.547200  2.1663188     0.36797347    
    6.547500  1.7030069     0.32650205    
    6.547800  1.6803917     0.32405562    
    6.548100  1.9741806     0.35132152    
    6.548400  1.7976164     0.33666502    
    6.548700  1.9583523     0.35256983    
    6.549000  2.3386031     0.38541092    
    6.549300  1.9432629     0.35123862    
    6.549600  1.8215266     0.33972347    
    6.549900  1.5192311     0.31003509    
    6.550200  1.5705924     0.31552231    
    6.550500  1.8807970     0.34543638    
    6.550800  1.8399655     0.34298780    
    6.551100  1.7257151     0.33238622    
    6.551400  1.6408294     0.32332027    
    6.551700  1.9757682     0.35236994    
    6.552000  2.2864030     0.37782306    
    6.552300  2.4390120     0.38967857    
    6.552600  2.1994348     0.37006216    
    6.552900  1.8350391     0.33812203    
    6.553200  1.6154930     0.31673167    
    6.553500  1.6936112     0.32317498    
    6.553800  1.6126356     0.31490382    
    6.554100  1.8787311     0.33985834    
    6.554400  2.1145287     0.36079770    
    6.554700  2.0129069     0.35321920    
    6.555000  1.6832383     0.32386081    
    6.555300  1.6744721     0.32281175    
    6.555600  2.0151212     0.35357403    
    6.555900  1.6556213     0.32123948    
    6.556200  1.7981559     0.33501815    
    6.556500  1.9221936     0.34670203    
    6.556800  1.9449420     0.34842009    
    6.557100  2.0132058     0.35348204    
    6.557400  1.8487040     0.33897170    
    6.557700  1.8431413     0.33842113    
    6.558000  1.8314802     0.33648740    
    6.558300  1.6271034     0.31655051    
    6.558600  1.7061018     0.32365227    
    6.558900  1.9185819     0.34216152    
    6.559200  2.1130848     0.35898815    
    6.559500  1.9654567     0.34760663    
    6.559800  2.1081314     0.36142135    
    6.560100  2.1922718     0.36919440    
    6.560400  2.3300306     0.38094110    
    6.560700  2.5560303     0.39843117    
    6.561000  1.9475524     0.34863867    
    6.561300  1.7970571     0.33583987    
    6.561600  2.4731102     0.39430393    
    6.561900  2.2983423     0.38069334    
    6.562200  1.8799988     0.34487668    
    6.562500  2.1042815     0.36285805    
    6.562800  2.0745942     0.35932658    
    6.563100  1.9940516     0.35234659    
    6.563400  2.0863117     0.36081243    
    6.563700  2.1042955     0.36367412    
    6.564000  1.4777468     0.30670324    
    6.564300  1.6258795     0.32149588    
    6.564600  2.0833307     0.36326667    
    6.564900  1.6774845     0.32645111    
    6.565200  1.6428541     0.32337727    
    6.565500  1.7501808     0.33341462    
    6.565800  1.9303661     0.34915209    
    6.566100  1.9802149     0.35246547    
    6.566400  2.1354024     0.36509616    
    6.566700  2.0466917     0.35742279    
    6.567000  1.6032728     0.31777047    
    6.567300  1.6538643     0.32332657    
    6.567600  2.2925498     0.38022397    
    6.567900  2.5838517     0.40387950    
    6.568200  2.5835420     0.40441476    
    6.568500  2.2830974     0.38113346    
    6.568800  2.6010336     0.40645041    
    6.569100  2.3971891     0.39024104    
    6.569400  2.2090151     0.37347605    
    6.569700  2.0260901     0.35651995    
    6.570000  2.2802745     0.37639620    
    6.570300  1.9086014     0.34355610    
    6.570600  1.9024673     0.34246656    
    6.570900  1.8002166     0.33342675    
    6.571200  1.8374079     0.33685706    
    6.571500  1.8624835     0.33917125    
    6.571800  1.5006107     0.30496217    
    6.572100  1.5574235     0.31088820    
    6.572400  1.7989945     0.33480010    
    6.572700  2.0291754     0.35674543    
    6.573000  2.1398078     0.36764696    
    6.573300  2.1868364     0.37196272    
    6.573600  2.0351014     0.35825715    
    6.573900  1.8747854     0.34287958    
    6.574200  2.1055926     0.36323893    
    6.574500  2.0923189     0.36222588    
    6.574800  1.9053015     0.34591765    
    6.575100  2.0970469     0.36185604    
    6.575400  2.0060243     0.35324567    
    6.575700  1.8771740     0.34117607    
    6.576000  1.9398417     0.34620018    
    6.576300  1.8979781     0.34214131    
    6.576600  2.0438079     0.35385518    
    6.576900  1.9892113     0.34774805    
    6.577200  1.7295172     0.32328592    
    6.577500  1.8465817     0.33345171    
    6.577800  1.8847497     0.33749495    
    6.578100  1.9225032     0.34123286    
    6.578400  2.0067123     0.34870563    
    6.578700  1.7757047     0.32862338    
    6.579000  1.7415003     0.32607540    
    6.579300  2.0787731     0.35610030    
    6.579600  2.2037792     0.36686797    
    6.579900  1.8360334     0.33570643    
    6.580200  1.4586189     0.30009709    
    6.580500  1.8047199     0.33334653    
    6.580800  2.2342724     0.37088891    
    6.581100  1.9741107     0.34901558    
    6.581400  1.8093198     0.33450425    
    6.581700  1.8669222     0.33937305    
    6.582000  2.0272468     0.35367574    
    6.582300  2.1771290     0.36526234    
    6.582600  2.2714815     0.37243780    
    6.582900  2.6779449     0.40291773    
    6.583200  1.9523693     0.34438733    
    6.583500  1.7028139     0.32235566    
    6.583800  1.8938177     0.34020141    
    6.584100  2.0271323     0.35173561    
    6.584400  2.0038797     0.34887933    
    6.584700  1.9707986     0.34584994    
    6.585000  1.8540413     0.33559392    
    6.585300  1.8785942     0.33853125    
    6.585600  2.4324647     0.38629091    
    6.585900  2.3902123     0.38438271    
    6.586200  2.1055090     0.36265175    
    6.586500  2.3832838     0.38673395    
    6.586800  2.2553919     0.37702657    
    6.587100  2.3020406     0.38125568    
    6.587400  1.9831552     0.35461757    
    6.587700  1.7740451     0.33553458    
    6.588000  1.9358541     0.34991768    
    6.588300  1.8632876     0.34306732    
    6.588600  1.8558899     0.34217894    
    6.588900  1.9272805     0.34835668    
    6.589200  1.7296155     0.32954894    
    6.589500  1.8512684     0.34024316    
    6.589800  1.9219895     0.34674062    
    6.590100  2.0793125     0.36127252    
    6.590400  2.1860408     0.37085057    
    6.590700  2.2553680     0.37714433    
    6.591000  2.3459804     0.38478523    
    6.591300  1.8684865     0.34385785    
    6.591600  1.7082662     0.32925569    
    6.591900  1.7460493     0.33311594    
    6.592200  2.2598993     0.37912679    
    6.592500  2.3500083     0.38701871    
    6.592800  1.7031173     0.33084097    
    6.593100  1.8601063     0.34550851    
    6.593400  2.1271900     0.36921450    
    6.593700  2.3106032     0.38443694    
    6.594000  2.0076768     0.35807454    
    6.594300  2.0522829     0.36061981    
    6.594600  2.0910200     0.36355444    
    6.594900  2.0152308     0.35639692    
    6.595200  2.2787444     0.37901621    
    6.595500  2.3111611     0.38190610    
    6.595800  1.9498682     0.35146209    
    6.596100  1.7969588     0.33695869    
    6.596400  1.8980374     0.34505095    
    6.596700  2.2028604     0.37065424    
    6.597000  2.1004878     0.36203333    
    6.597300  2.1446844     0.36601591    
    6.597600  2.0286390     0.35659704    
    6.597900  2.1143637     0.36407527    
    6.598200  2.0454253     0.35762761    
    6.598500  2.1202096     0.36482991    
    6.598800  2.4181465     0.38985166    
    6.599100  2.6384059     0.40828218    
    6.599400  2.3610118     0.38742671    
    6.599700  1.9828296     0.35646342    
    6.600000  2.0646813     0.36315426    
    6.600300  2.1392864     0.36937564    
    6.600600  2.2539197     0.37894060    
    6.600900  1.8469945     0.34310574    
    6.601200  1.7333664     0.33197654    
    6.601500  2.0245698     0.35752820    
    6.601800  2.7686288     0.41601070    
    6.602100  2.4269598     0.38855584    
    6.602400  2.4242467     0.38758432    
    6.602700  2.1584746     0.36589774    
    6.603000  1.8686378     0.34035478    
    6.603300  1.9992541     0.35228704    
    6.603600  2.0565118     0.35792406    
    6.603900  2.2524540     0.37440751    
    6.604200  2.1346044     0.36460520    
    6.604500  2.1601671     0.36596649    
    6.604800  1.9848517     0.35023903    
    6.605100  2.0553205     0.35569192    
    6.605400  2.4147428     0.38512430    
    6.605700  2.1727112     0.36546024    
    6.606000  1.8134955     0.33512729    
    6.606300  1.8936865     0.34303984    
    6.606600  2.3142268     0.37962810    
    6.606900  2.3555891     0.38372272    
    6.607200  2.0457687     0.35781004    
    6.607500  1.8160116     0.33664330    
    6.607800  1.8699137     0.34041559    
    6.608100  1.9224043     0.34479727    
    6.608400  2.1362444     0.36256599    
    6.608700  2.2098835     0.36880662    
    6.609000  1.8547927     0.33807319    
    6.609300  1.4335190     0.29782667    
    6.609600  1.7989386     0.33290440    
    6.609900  2.0660417     0.35594167    
    6.610200  2.4789691     0.38898694    
    6.610500  2.3889659     0.38109415    
    6.610800  2.2281839     0.36784465    
    6.611100  1.8537904     0.33621311    
    6.611400  2.1592854     0.36259506    
    6.611700  2.5966820     0.39749877    
    6.612000  2.4906414     0.39018233    
    6.612300  2.4263227     0.38649606    
    6.612600  2.3080057     0.37799381    
    6.612900  2.2045392     0.37038636    
    6.613200  2.0349545     0.35589740    
    6.613500  2.1100768     0.36166616    
    6.613800  2.2961292     0.37626136    
    6.614100  2.4601532     0.38897778    
    6.614400  2.2435822     0.37215763    
    6.614700  2.1932086     0.36850531    
    6.615000  1.9322067     0.34717247    
    6.615300  2.2807944     0.37752349    
    6.615600  2.6373785     0.40574341    
    6.615900  2.1770321     0.36915961    
    6.616200  1.7415182     0.33119040    
    6.616500  1.9262186     0.34856713    
    6.616800  1.9277518     0.34897531    
    6.617100  1.8571196     0.34294211    
    6.617400  1.8832080     0.34562939    
    6.617700  2.0248845     0.35811913    
    6.618000  1.9738339     0.35418523    
    6.618300  2.0727745     0.36319788    
    6.618600  2.2109559     0.37580419    
    6.618900  1.9031342     0.34951446    
    6.619200  1.6538994     0.32587059    
    6.619500  1.5548026     0.31549278    
    6.619800  1.6774522     0.32627524    
    6.620100  2.0634768     0.36021756    
    6.620400  1.9743020     0.35114296    
    6.620700  2.3540121     0.38283745    
    6.621000  2.2538516     0.37514934    
    6.621300  2.0301022     0.35650617    
    6.621600  2.0546216     0.35914225    
    6.621900  2.3048247     0.38054162    
    6.622200  2.5754163     0.40294947    
    6.622500  2.8419231     0.42425362    
    6.622800  2.6977214     0.41553781    
    6.623100  2.5820883     0.40825072    
    6.623400  2.1550311     0.37374481    
    6.623700  1.7371732     0.33574448    
    6.624000  1.9332596     0.35308284    
    6.624300  1.9505177     0.35437979    
    6.624600  2.1031037     0.36749481    
    6.624900  2.2374868     0.37859861    
    6.625200  2.0921107     0.36642036    
    6.625500  2.0038900     0.35930517    
    6.625800  2.0651493     0.36561636    
    6.626100  2.0743785     0.36731212    
    6.626400  1.9335048     0.35511974    
    6.626700  2.0419222     0.36441122    
    6.627000  2.4967408     0.40179315    
    6.627300  2.3250457     0.38709878    
    6.627600  1.9728155     0.35598850    
    6.627900  2.0847710     0.36542095    
    6.628200  2.0479603     0.36227892    
    6.628500  2.1386844     0.37067969    
    6.628800  1.9628385     0.35564233    
    6.629100  2.3805604     0.39174152    
    6.629400  2.6919402     0.41629209    
    6.629700  2.1535139     0.37330361    
    6.630000  1.9925485     0.36036949    
    6.630300  2.0996969     0.37049473    
    6.630600  2.1544660     0.37650576    
    6.630900  1.9471572     0.35905648    
    6.631200  1.9204805     0.35649592    
    6.631500  2.3156843     0.39016247    
    6.631800  2.3768236     0.39424956    
    6.632100  2.2088763     0.38031222    
    6.632400  2.2802930     0.38657295    
    6.632700  2.2406447     0.38329501    
    6.633000  2.1061973     0.37174987    
    6.633300  2.0461952     0.36655665    
    6.633600  2.1805343     0.37767301    
    6.633900  2.1575305     0.37543850    
    6.634200  2.1207162     0.37282543    
    6.634500  2.0011130     0.36250638    
    6.634800  1.7959607     0.34311213    
    6.635100  2.1036001     0.37080074    
    6.635400  2.2266837     0.38169962    
    6.635700  2.1860443     0.37870987    
    6.636000  2.3076692     0.38965223    
    6.636300  1.9829794     0.36238519    
    6.636600  1.6107810     0.32815766    
    6.636900  1.9134627     0.35686570    
    6.637200  1.9013622     0.35551199    
    6.637500  2.1230604     0.37461963    
    6.637800  2.0422583     0.36628734    
    6.638100  1.8364346     0.34644382    
    6.638400  1.9614873     0.35656428    
    6.638700  2.3562773     0.38920414    
    6.639000  2.6215920     0.40945828    
    6.639300  2.4920956     0.39929637    
    6.639600  2.2508320     0.37994262    
    6.639900  2.0723627     0.36530528    
    6.640200  2.3436901     0.38927539    
    6.640500  2.7561533     0.42176206    
    6.640800  2.3620255     0.39065883    
    6.641100  2.1593223     0.37327595    
    6.641400  1.8710923     0.34747420    
    6.641700  1.9867058     0.35710437    
    6.642000  1.8337353     0.34319282    
    6.642300  1.8610326     0.34623282    
    6.642600  2.1071759     0.36867832    
    6.642900  2.2681680     0.38273806    
    6.643200  2.3858683     0.39219277    
    6.643500  2.4868405     0.39980384    
    6.643800  2.5212302     0.40096629    
    6.644100  2.1092897     0.36597378    
    6.644400  2.1840878     0.37126004    
    6.644700  2.3549293     0.38488193    
    6.645000  2.0609738     0.35985019    
    6.645300  2.2310476     0.37337319    
    6.645600  2.2130875     0.37061920    
    6.645900  2.3631100     0.38173270    
    6.646200  2.1301382     0.36167120    
    6.646500  2.3643334     0.38069489    
    6.646800  2.1251079     0.36149496    
    6.647100  2.1127015     0.36066433    
    6.647400  2.1848898     0.36691025    
    6.647700  1.9779919     0.35002550    
    6.648000  2.0662609     0.35785115    
    6.648300  2.0773416     0.35981325    
    6.648600  2.1254211     0.36500578    
    6.648900  2.3701730     0.38585023    
    6.649200  2.4273307     0.39070514    
    6.649500  2.0557422     0.35887684    
    6.649800  2.0706044     0.35877392    
    6.650100  2.1886862     0.36747019    
    6.650400  2.1961041     0.36760302    
    6.650700  2.0875408     0.35857886    
    6.651000  2.3422098     0.37972588    
    6.651300  2.0728829     0.35745494    
    6.651600  2.1617786     0.36463339    
    6.651900  2.4361901     0.38654819    
    6.652200  2.7566868     0.41055030    
    6.652500  2.8347426     0.41702015    
    6.652800  2.5313983     0.39499342    
    6.653100  2.2356407     0.37285133    
    6.653400  2.1371466     0.36507890    
    6.653700  2.0601493     0.35810220    
    6.654000  1.9972534     0.35131964    
    6.654300  2.0366796     0.35353962    
    6.654600  2.0513809     0.35412643    
    6.654900  2.0075239     0.35005570    
    6.655200  2.0877038     0.35677527    
    6.655500  2.4026940     0.38187830    
    6.655800  1.9776136     0.34581064    
    6.656100  2.1712964     0.36082086    
    6.656400  2.0672910     0.35181565    
    6.656700  2.1277229     0.35731317    
    6.657000  1.8437632     0.33397007    
    6.657300  1.7673478     0.32829567    
    6.657600  1.8779052     0.33899736    
    6.657900  2.1437129     0.36218755    
    6.658200  2.0034883     0.35027319    
    6.658500  2.1380820     0.36144488    
    6.658800  2.4659575     0.38848937    
    6.659100  2.3057774     0.37651134    
    6.659400  1.8880382     0.34161655    
    6.659700  1.6840393     0.32266495    
    6.660000  1.8312772     0.33578128    
    6.660300  1.6062503     0.31512979    
    6.660600  1.6927738     0.32410166    
    6.660900  2.1070916     0.36125655    
    6.661200  1.9458950     0.34713380    
    6.661500  2.0922356     0.35864205    
    6.661800  2.6358019     0.40096221    
    6.662100  2.4379854     0.38534802    
    6.662400  2.2999006     0.37493668    
    6.662700  2.3490972     0.37929031    
    6.663000  1.9074891     0.34336533    
    6.663300  1.8602456     0.34032994    
    6.663600  1.9572580     0.34946025    
    6.663900  1.9571893     0.34943771    
    6.664200  2.5297359     0.39633859    
    6.664500  2.4069402     0.38595053    
    6.664800  1.8463024     0.33788253    
    6.665100  2.2228571     0.36916988    
    6.665400  2.2078052     0.36775777    
    6.665700  2.0142011     0.35230801    
    6.666000  1.9442131     0.34719630    
    6.666300  2.0765764     0.35985323    
    6.666600  2.4123675     0.38822287    
    6.666900  2.3604324     0.38541696    
    6.667200  2.1433517     0.36844011    
    6.667500  1.7250905     0.33194949    
    6.667800  1.3979554     0.29942660    
    6.668100  1.9381065     0.35125609    
    6.668400  2.5428060     0.40033899    
    6.668700  2.5840700     0.40220464    
    6.669000  2.0968956     0.36126225    
    6.669300  1.5950870     0.31497011    
    6.669600  1.8310528     0.33667902    
    6.669900  2.5141635     0.39382135    
    6.670200  2.2108868     0.36965263    
    6.670500  1.8227083     0.33631976    
    6.670800  2.1498047     0.36482486    
    6.671100  2.5213635     0.39424355    
    6.671400  2.3705818     0.38213750    
    6.671700  2.5256364     0.39407113    
    6.672000  2.2512747     0.37266912    
    6.672300  1.6243586     0.31758335    
    6.672600  2.0919686     0.36072707    
    6.672900  2.2218876     0.37246433    
    6.673200  2.3411258     0.38271530    
    6.673500  2.0577787     0.35976125    
    6.673800  2.0460986     0.35902304    
    6.674100  2.1713193     0.36991564    
    6.674400  2.3960348     0.38842715    
    6.674700  2.2964968     0.38038778    
    6.675000  2.4102719     0.38982582    
    6.675300  2.2337055     0.37510483    
    6.675600  2.2468901     0.37567859    
    6.675900  2.8066714     0.41842328    
    6.676200  2.6964540     0.40917346    
    6.676500  1.9071986     0.34394119    
    6.676800  2.1987564     0.36818792    
    6.677100  2.0373942     0.35395492    
    6.677400  1.9736893     0.34836143    
    6.677700  2.3438687     0.37961210    
    6.678000  2.1347845     0.36292862    
    6.678300  2.0277388     0.35458231    
    6.678600  1.9081079     0.34441428    
    6.678900  1.9611022     0.34904518    
    6.679200  2.2687285     0.37492198    
    6.679500  2.0598440     0.35710286    
    6.679800  2.0001745     0.35143991    
    6.680100  2.2309294     0.37090035    
    6.680400  2.5835230     0.39991275    
    6.680700  2.3707611     0.38410757    
    6.681000  2.1977356     0.37069167    
    6.681300  2.5715440     0.40103394    
    6.681600  2.7844402     0.41765509    
    6.681900  2.8788478     0.42488712    
    6.682200  2.8881490     0.42535528    
    6.682500  2.6615906     0.40941162    
    6.682800  2.6833753     0.41151888    
    6.683100  2.1934244     0.37309024    
    6.683400  2.0695421     0.36300480    
    6.683700  2.2291371     0.37630740    
    6.684000  2.2327022     0.37616006    
    6.684300  2.5162902     0.39850254    
    6.684600  2.7078466     0.41347672    
    6.684900  1.9504561     0.35248351    
    6.685200  2.1138672     0.36774889    
    6.685500  2.6607741     0.41307436    
    6.685800  2.2372003     0.37893478    
    6.686100  1.8775953     0.34740000    
    6.686400  2.2825650     0.38233524    
    6.686700  2.7604018     0.42045608    
    6.687000  2.4973426     0.40082371    
    6.687300  2.1520680     0.37301089    
    6.687600  2.0707161     0.36667681    
    6.687900  2.3807094     0.39222122    
    6.688200  2.6328103     0.41220586    
    6.688500  2.6327855     0.41134038    
    6.688800  2.4268320     0.39497531    
    6.689100  2.3524262     0.38921209    
    6.689400  2.5317791     0.40406198    
    6.689700  2.3977649     0.39427371    
    6.690000  2.3800943     0.39343936    
    6.690300  2.1901126     0.37775014    
    6.690600  2.1437168     0.37423303    
    6.690900  2.3918237     0.39526249    
    6.691200  2.6346542     0.41530502    
    6.691500  2.3725230     0.39503015    
    6.691800  2.1602808     0.37713486    
    6.692100  2.3636842     0.39322321    
    6.692400  2.5522524     0.40735198    
    6.692700  2.4579287     0.39930388    
    6.693000  2.6858860     0.41643634    
    6.693300  2.2928731     0.38464895    
    6.693600  2.2454881     0.37991437    
    6.693900  2.3015297     0.38397839    
    6.694200  2.2596531     0.37989852    
    6.694500  1.9510470     0.35221970    
    6.694800  1.8084075     0.33917808    
    6.695100  2.0725634     0.36327875    
    6.695400  2.1791839     0.37344595    
    6.695700  2.1284639     0.36984806    
    6.696000  1.8448485     0.34563800    
    6.696300  1.8137127     0.34336047    
    6.696600  2.1021055     0.36921189    
    6.696900  2.5156788     0.40327302    
    6.697200  2.5972361     0.40947268    
    6.697500  2.5687101     0.40697036    
    6.697800  2.1462656     0.37218107    
    6.698100  2.3896443     0.39232821    
    6.698400  2.3598163     0.38943854    
    6.698700  2.0494148     0.36289005    
    6.699000  2.0557566     0.36327253    
    6.699300  2.3532578     0.38796545    
    6.699600  2.4089987     0.39212418    
    6.699900  2.0704483     0.36339432    
    6.700200  2.0370339     0.36067966    
    6.700500  1.8429715     0.34324320    
    6.700800  2.0516404     0.36239475    
    6.701100  1.9959936     0.35742985    
    6.701400  1.8438643     0.34403305    
    6.701700  2.2507539     0.37974419    
    6.702000  2.2443491     0.37893706    
    6.702300  2.0655367     0.36326914    
    6.702600  2.2761959     0.38061638    
    6.702900  2.3674677     0.38791879    
    6.703200  2.1745448     0.37116073    
    6.703500  2.0412232     0.35916193    
    6.703800  1.6314894     0.32142441    
    6.704100  1.9208457     0.34798020    
    6.704400  2.4791756     0.39462310    
    6.704700  2.5925762     0.40425931    
    6.705000  2.2160902     0.37482645    
    6.705300  1.9408233     0.35194664    
    6.705600  1.7311844     0.33363623    
    6.705900  1.9849357     0.35738283    
    6.706200  2.1012711     0.36758715    
    6.706500  2.2605347     0.38151034    
    6.706800  1.9691284     0.35690259    
    6.707100  2.5154395     0.40239905    
    6.707400  2.9033675     0.43192834    
    6.707700  2.6513445     0.41242287    
    6.708000  2.5318270     0.40217459    
    6.708300  2.3726953     0.38867420    
    6.708600  2.0190300     0.35858540    
    6.708900  1.8980594     0.34723125    
    6.709200  2.1035379     0.36461547    
    6.709500  2.6418131     0.40707827    
    6.709800  2.6568662     0.40628247    
    6.710100  2.3916174     0.38526663    
    6.710400  2.2199234     0.37184824    
    6.710700  2.0095735     0.35423201    
    6.711000  1.9209897     0.34620240    
    6.711300  2.1030046     0.36077126    
    6.711600  2.1895272     0.36610643    
    6.711900  2.3882438     0.38123476    
    6.712200  2.1806547     0.36487571    
    6.712500  1.9961930     0.34995869    
    6.712800  2.4915585     0.39118801    
    6.713100  2.7799714     0.41274573    
    6.713400  2.7891215     0.41297597    
    6.713700  2.4743850     0.38938325    
    6.714000  2.3456776     0.37974421    
    6.714300  2.3103210     0.37724665    
    6.714600  2.5146794     0.39366642    
    6.714900  2.4627526     0.38908810    
    6.715200  2.4380730     0.38699259    
    6.715500  2.5425721     0.39529528    
    6.715800  2.6394202     0.40331832    
    6.716100  2.3864124     0.38430883    
    6.716400  2.4796154     0.39110522    
    6.716700  2.6704233     0.40503431    
    6.717000  2.4319241     0.38633948    
    6.717300  2.4972309     0.39139698    
    6.717600  2.1630640     0.36472626    
    6.717900  2.1343898     0.36282527    
    6.718200  2.7219938     0.40903136    
    6.718500  2.5864906     0.39888548    
    6.718800  2.4087507     0.38489364    
    6.719100  2.4494993     0.38929738    
    6.719400  2.4853882     0.39276421    
    6.719700  2.1740387     0.36856702    
    6.720000  1.9413805     0.34885187    
    6.720300  2.3848972     0.38647997    
    6.720600  2.5732833     0.40160163    
    6.720900  2.0628587     0.36057688    
    6.721200  2.2950382     0.38066619    
    6.721500  2.5303952     0.39907057    
    6.721800  2.6631488     0.40915717    
    6.722100  2.6678817     0.40905505    
    6.722400  2.3728489     0.38588075    
    6.722700  2.3530191     0.38369173    
    6.723000  2.2624105     0.37690872    
    6.723300  2.2018199     0.37184503    
    6.723600  2.4472464     0.39188588    
    6.723900  2.6726487     0.40965747    
    6.724200  2.3432553     0.38425192    
    6.724500  2.2730105     0.37955814    
    6.724800  2.6727081     0.41222153    
    6.725100  2.8127595     0.42304622    
    6.725400  2.7982264     0.42253603    
    6.725700  2.6794865     0.41382236    
    6.726000  2.4421509     0.39457508    
    6.726300  2.5233832     0.40066929    
    6.726600  2.7409754     0.41693651    
    6.726900  2.3586923     0.38662622    
    6.727200  2.3363601     0.38538860    
    6.727500  2.4051443     0.39180219    
    6.727800  2.5477317     0.40382665    
    6.728100  2.2862171     0.38289323    
    6.728400  2.3233488     0.38634946    
    6.728700  2.5267571     0.40305806    
    6.729000  2.3594914     0.39036875    
    6.729300  2.2348880     0.38002772    
    6.729600  1.9470475     0.35502569    
    6.729900  2.1693362     0.37350026    
    6.730200  2.7813178     0.42099923    
    6.730500  2.3144400     0.38318770    
    6.730800  2.4252913     0.39141590    
    6.731100  2.2638663     0.37825883    
    6.731400  2.3138723     0.38308048    
    6.731700  2.7972634     0.42208816    
    6.732000  2.3714972     0.38964563    
    6.732300  2.3769063     0.39127667    
    6.732600  2.7284079     0.41991034    
    6.732900  2.1679723     0.37587616    
    6.733200  1.8103031     0.34486899    
    6.733500  1.9973195     0.36292043    
    6.733800  2.1086006     0.37281541    
    6.734100  1.8929199     0.35246485    
    6.734400  2.4476179     0.39899595    
    6.734700  2.8038005     0.42516722    
    6.735000  2.6265865     0.41037355    
    6.735300  2.8509773     0.42586472    
    6.735600  3.0898050     0.44230855    
    6.735900  2.5347938     0.40048003    
    6.736200  2.3319468     0.38422973    
    6.736500  2.3000354     0.38168768    
    6.736800  2.2637377     0.37909627    
    6.737100  2.7537443     0.41835601    
    6.737400  2.7255575     0.41681494    
    6.737700  2.3794439     0.39007860    
    6.738000  2.3504058     0.38758004    
    6.738300  2.1643388     0.37218921    
    6.738600  2.4702931     0.39747235    
    6.738900  2.8151618     0.42377646    
    6.739200  2.6848090     0.41404454    
    6.739500  2.3223825     0.38512371    
    6.739800  2.3988520     0.39093501    
    6.740100  2.5137700     0.39881841    
    6.740400  2.3254686     0.38291627    
    6.740700  2.3782989     0.38705368    
    6.741000  2.8452758     0.42230053    
    6.741300  2.5778618     0.40262752    
    6.741600  2.3430983     0.38469427    
    6.741900  2.4361919     0.39278163    
    6.742200  2.4683184     0.39671409    
    6.742500  2.6401862     0.41150972    
    6.742800  2.8196834     0.42582242    
    6.743100  2.8784693     0.43016779    
    6.743400  2.5700625     0.40626199    
    6.743700  2.6108364     0.40834538    
    6.744000  2.6908120     0.41282214    
    6.744300  2.2242100     0.37432588    
    6.744600  1.8802022     0.34350178    
    6.744900  2.0310052     0.35533302    
    6.745200  1.8721553     0.34036809    
    6.745500  1.9673242     0.34822955    
    6.745800  2.5228229     0.39230252    
    6.746100  2.3060295     0.37471774    
    6.746400  2.5679031     0.39567895    
    6.746700  2.3328372     0.37792150    
    6.747000  2.0601570     0.35627915    
    6.747300  2.0976326     0.36041523    
    6.747600  2.4566157     0.39086771    
    6.747900  2.4506134     0.39126700    
    6.748200  2.1857136     0.37003152    
    6.748500  2.3457959     0.38363518    
    6.748800  2.0981444     0.36278236    
    6.749100  2.0901911     0.36151168    
    6.749400  2.2946626     0.37816875    
    6.749700  2.5740991     0.39934677    
    6.750000  2.8101901     0.41648994    
    6.750300  2.8077601     0.41580056    
    6.750600  2.4582402     0.38938732    
    6.750900  2.2485752     0.37266094    
    6.751200  2.4982544     0.39186850    
    6.751500  2.5234031     0.39383954    
    6.751800  2.2217765     0.36982816    
    6.752100  2.1525468     0.36400665    
    6.752400  2.5012968     0.39153473    
    6.752700  2.2902511     0.37460771    
    6.753000  2.2373619     0.36917729    
    6.753300  2.2497721     0.36865348    
    6.753600  2.0292640     0.34904143    
    6.753900  2.1303868     0.35703848    
    6.754200  2.4183801     0.38049024    
    6.754500  2.7040931     0.40278293    
    6.754800  2.5555516     0.39230798    
    6.755100  2.2312829     0.36723636    
    6.755400  2.6852689     0.40171580    
    6.755700  2.7341624     0.40473415    
    6.756000  2.3450140     0.37459956    
    6.756300  2.3650583     0.37692948    
    6.756600  2.5324418     0.39078093    
    6.756900  2.6997457     0.40409370    
    6.757200  2.5674346     0.39400394    
    6.757500  2.4557185     0.38444655    
    6.757800  2.3701631     0.37645918    
    6.758100  2.0171431     0.34769589    
    6.758400  2.3264442     0.37361354    
    6.758700  2.2291772     0.36676333    
    6.759000  1.9005509     0.33933841    
    6.759300  2.2040223     0.36437927    
    6.759600  2.7563403     0.40624065    
    6.759900  2.6896657     0.40197418    
    6.760200  2.3791532     0.37902025    
    6.760500  1.9287286     0.34250036    
    6.760800  2.2511252     0.37031805    
    6.761100  2.6151697     0.39850326    
    6.761400  2.3751979     0.37855157    
    6.761700  2.2945009     0.37145684    
    6.762000  2.4319933     0.38252137    
    6.762300  2.2860432     0.37202317    
    6.762600  2.1330186     0.36102451    
    6.762900  2.5235783     0.39300382    
    6.763200  2.9447721     0.42516266    
    6.763500  2.9616952     0.42666369    
    6.763800  2.7436602     0.41120518    
    6.764100  2.4706298     0.39045778    
    6.764400  2.4622353     0.39042589    
    6.764700  2.4687124     0.39023360    
    6.765000  2.4130432     0.38468725    
    6.765300  2.3200586     0.37541417    
    6.765600  2.0814346     0.35397852    
    6.765900  2.3115419     0.37077805    
    6.766200  2.8602699     0.41059800    
    6.766500  2.7349824     0.40006446    
    6.766800  2.9928121     0.41705614    
    6.767100  3.1540759     0.42704075    
    6.767400  2.7308637     0.39788124    
    6.767700  2.3582850     0.37060968    
    6.768000  2.8332905     0.40639393    
    6.768300  2.7307502     0.39929610    
    6.768600  2.8397356     0.40663006    
    6.768900  2.8423760     0.40721456    
    6.769200  2.6806711     0.39709429    
    6.769500  2.5659702     0.38973713    
    6.769800  2.8389169     0.41040464    
    6.770100  2.2504258     0.36600053    
    6.770400  2.2947628     0.36976942    
    6.770700  2.3943950     0.37788562    
    6.771000  2.0349486     0.34949225    
    6.771300  2.0693986     0.35294201    
    6.771600  1.9684021     0.34433020    
    6.771900  2.3263068     0.37368847    
    6.772200  2.7301413     0.40397898    
    6.772500  2.6329519     0.39705808    
    6.772800  2.5682047     0.39355096    
    6.773100  2.4696565     0.38781685    
    6.773400  2.7252614     0.40896258    
    6.773700  3.1679438     0.44152227    
    6.774000  3.0693500     0.43435745    
    6.774300  2.3343049     0.37852327    
    6.774600  2.3692429     0.38035600    
    6.774900  2.7830052     0.41092655    
    6.775200  2.7915808     0.41072039    
    6.775500  2.5524238     0.39164539    
    6.775800  2.5089592     0.38712204    
    6.776100  2.8853177     0.41394027    
    6.776400  2.9024764     0.41553419    
    6.776700  2.2148091     0.36421070    
    6.777000  2.3463764     0.37571406    
    6.777300  2.2005850     0.36460867    
    6.777600  2.3542037     0.37732803    
    6.777900  2.6064696     0.39770744    
    6.778200  2.5521307     0.39504524    
    6.778500  2.2578924     0.37283607    
    6.778800  2.4086976     0.38534074    
    6.779100  2.1764604     0.36652092    
    6.779400  2.2482524     0.37188138    
    6.779700  2.4724994     0.38887107    
    6.780000  2.5528880     0.39518731    
    6.780300  2.7174868     0.40821757    
    6.780600  2.3307235     0.37859866    
    6.780900  1.9310011     0.34373789    
    6.781200  1.9090092     0.34085352    
    6.781500  2.4592047     0.38592037    
    6.781800  2.7333950     0.40689890    
    6.782100  2.5560029     0.39433615    
    6.782400  2.7558323     0.40902345    
    6.782700  2.6394769     0.39978298    
    6.783000  2.5652714     0.39394880    
    6.783300  2.6850624     0.40359722    
    6.783600  2.3670086     0.38036623    
    6.783900  2.4749075     0.38984339    
    6.784200  3.3244886     0.45236740    
    6.784500  2.8091385     0.41673459    
    6.784800  2.3920646     0.38493857    
    6.785100  2.3096492     0.37883800    
    6.785400  2.5370912     0.39695093    
    6.785700  2.9083852     0.42455164    
    6.786000  2.9680413     0.42813378    
    6.786300  2.7467226     0.41026940    
    6.786600  2.0164677     0.35118212    
    6.786900  2.2508269     0.37070846    
    6.787200  2.9229196     0.42178969    
    6.787500  2.8569715     0.41686070    
    6.787800  2.6696215     0.40257195    
    6.788100  2.5817080     0.39522412    
    6.788400  2.5621090     0.39412735    
    6.788700  2.7186033     0.40605255    
    6.789000  2.8683578     0.41810376    
    6.789300  2.4750130     0.38951931    
    6.789600  2.3943751     0.38366434    
    6.789900  2.6304803     0.40196285    
    6.790200  2.4443159     0.38794078    
    6.790500  2.5906112     0.39953313
[truncated: 7,626,696 more chars]
