# Supplementary material for: Combining a multi-analyzer stage with a two-dimensional detector for high-resolution powder X-ray diffraction: correcting the angular scale
Source: J Appl Crystallogr. 2021 Jul 7;54(Pt 4):1088–99. doi: 10.1107/S1600576721005288 (PMC8366427; doi:10.1107/S1600576721005288)
Supplement: Supplementary file 7 [file j-54-01088-sup7.txt]

r_wp  8.82535683
r_exp  7.6100429
gof  1.1596987

iters 5000
chi2_convergence_criteria 0.0001

do_errors

xdd reassembled_b_wle002_sm.xye


bkg  @   1.1555307`_0.000680610459 -0.387687091`_0.00129813885  0.136373816`_0.00117240071 -0.109785009`_0.00108853643  0.0643956075`_0.000939666134 -0.0511062605`_0.000848109932  0.0266462486`_0.000641856418 -0.0168985274`_0.000545104188

prm wav  35452.76497`_0.01106
prm   dlwav  0.00361`_0.00008

prm    !p1  0
prm     p2  0.00074`_0.00000 min 0
prm     p3  0.01843`_0.00003 min 0
prm     p4  0.00000`_0.00001_LIMIT_MIN_0 min 0

Rs 800
Rp 42200

Full_Axial_Model(0.895, 1.2 ,  @  2.32945`_0.05266 , 50 , 50 )

	lam
	ymin_on_ymax  1e-6
	la  1 lo  = wav/10^5 ; lh = dlwav ; 
	
convolution_step 4
extra_X_right 0.05
/* 
We measured the data in steps of 0.0005 but rebinned to 0.0003. This inflates the number of points, N, although they 
are evidently not strictly statistically independent, thus artificially increasing Rexp and reducing the GOF. 
Renormalizing N by multiplying the weights by 5/3 mitigates this effect.
*/
weighting = 1/SigmaYobs^2 5/3 ;
LP_Factor(90)
Zero_Error(@, 0.00059`_0.00002)

str

  lor_fwhm =   p1 Tan(Th) + p2/Cos(Th) ; 
  gauss_fwhm = p3 Tan(Th) + p4/Cos(Th) ;
  
  prm ec -0.02325`_0.01845
  prm fc -0.43234`_0.02156 
  prm gc  0.07442`_0.00720

exp_conv_const = ec / (1000 (Th + gc)) ;
exp_conv_const  = fc / (1000 (Th + gc)) ;
  
 scale @   1.40433416e-006`_4.842e-010
 
a     4.15689
b =   Get(a) ;
c =   Get(a) ;
al    90
be    90
ga    90
volume   71.830
 
 space_group "Pm3m"


 site La    x  0      y  0   z  0   occ La 1    beq   !BL  0.5 num_posns  1
 site B     x  0.1991 y 0.5  z 0.5  occ  B 1    beq   !BB  0.5 num_posns  6

Out_for_plot(yyy.yyy)


macro Out_for_plot(file)
{ 

  xdd_out file load out_record out_fmt out_eqn 
  {
  "%14.6f" = X ;
  "%14.5f   pp \n" = If(X <= 20,Yobs,If(X > 40,100 Yobs,10 Yobs))  ;
    }

      xdd_out file append load out_record out_fmt out_eqn 
  {
  "%14.6f" = X ;
  "%14.5f  ll \n" =  If(X <= 20,Ycalc,If(X > 40,100 Ycalc,10 Ycalc))  ;
  }
  
    xdd_out file append load out_record out_fmt out_eqn 
  {
  "%14.6f" = X ;
  "%14.5f dl  \n" =  If(X <= 20,Yobs-Ycalc,If(X > 40,100 (Yobs-Ycalc),10 (Yobs-Ycalc)))  ;
  }
  
  phase_out file append load out_record out_fmt out_eqn 
  {
'  "R%5.0f" = H ;
'  "%5.0f" = K ;
'  "%5.0f" = L ;
'  "%5.0f" = M ;
  "1    %12.5f  hkl \n" = 2 Rad Th ;
'  "%5.0f\n" = phase_number ;  
  }

}


C_matrix_normalized
{
                             1   2   3   4   5   6   7   8   9  10  11  12  13  14  15  16  17  18  19
bkg350914112           1:  100 -83  88 -71  70 -52  47 -26  -0  -1  -2  -0   1  -0  -1  -4  -0   0  -0
bkg350912320           2:  -83 100 -83  85 -67  65 -45  38   0  -3   5   2  -2  -0   0   0  -0   0   0
bkg350917952           3:   88 -83 100 -81  82 -61  55 -31   0   6  -6  -3   2  -0  -0   1   0   0  -1
bkg350912832           4:  -71  85 -81 100 -79  79 -55  47  -0  -3   2   2  -1   0   0  -1  -0  -0   0
bkg350913088           5:   70 -67  82 -79 100 -74  71 -39  -0  -0   1   0  -0   0   0   0  -0  -0   0
bkg350916672           6:  -52  65 -61  79 -74 100 -68  64   0   1  -1  -1   1  -0  -0   0   0   0  -0
bkg350915136           7:   47 -45  55 -55  71 -68 100 -52  -0  -1   1   1  -0   0   0  -0  -0  -0   0
bkg350911808           8:  -26  38 -31  47 -39  64 -52 100   0   0  -0  -0   0  -0   0   0   0   0  -0
wav                    9:   -0   0   0  -0  -0   0  -0   0 100   7  -6 -50  67 -96 -30  -1  95  79 -75
dlwav                 10:   -1  -3   6  -3  -0   1  -1   0   7 100 -88 -59  40  -9  -8  18  10   9 -11
p2                    11:   -2   5  -6   2   1  -1   1  -0  -6 -88 100  54 -44   8  11 -10 -10  -8  12
p3                    12:   -0   2  -3   2   0  -1   1  -0 -50 -59  54 100 -92  57  46  -6 -50 -62  62
p4                    13:    1  -2   2  -1  -0   1  -0   0  67  40 -44 -92 100 -76 -56   1  67  82 -80
m60881065_18          14:   -0  -0  -0   0   0  -0   0  -0 -96  -9   8  57 -76 100  42   1 -98 -92  89
rs_len313657360_      15:   -1   0  -0   0   0  -0   0   0 -30  -8  11  46 -56  42 100   1 -25 -63  72
scale20593184_        16:   -4   0   1  -1   0   0  -0   0  -1  18 -10  -6   1   1   1 100  -1  -1   1
ec                    17:   -0  -0   0  -0  -0   0  -0   0  95  10 -10 -50  67 -98 -25  -1 100  84 -81
fc                    18:    0   0   0  -0  -0   0  -0   0  79   9  -8 -62  82 -92 -63  -1  84 100 -99
gc                    19:   -0   0  -1   0   0  -0   0  -0 -75 -11  12  62 -80  89  72   1 -81 -99 100
}
